# Supplementary material for: Crystal structure and Hirshfeld surface analysis of 2,2,2-tri­fluoro-1-(7-methyl­imidazo[1,2-a]pyridin-3-yl)ethan-1-one
Source: Acta Crystallogr E Crystallogr Commun. 2022 Jan 1;78(Pt 1):12–7. doi: 10.1107/S2056989021012676 (PMC8739203; doi:10.1107/S2056989021012676)
Supplement: Supplementary file 1 [file e-78-00012-sup1.cif]

##############################################################################
#                                                                            #
# This CIF contains the data in a paper accepted for publication in          #
# Acta Crystallographica Section E. It conforms to the requirements of       #
# Notes for Authors for Acta Crystallographica Section E, and has been       #
# peer reviewed under the auspices of the IUCr Commission on Journals.       #
#                                                                            #
# Full details of the Crystallographic Information File format               #
# are given in the paper "The Crystallographic Information File (CIF):       #
# a New Standard Archive File for Crystallography" by S. R. Hall, F. H.      #
# Allen and I. D. Brown [Acta Cryst. (1991), A47, 655-685].                  #
#                                                                            #
# The current version of the core CIF dictionary is obtainable from          #
# ftp://ftp.iucr.org/pub/cif_core.dic.                                       #
#                                                                            #
# Software is freely available for graphical display of the structure(s)     #
# in this CIF. For information consult the CIF software page                 #
# http://www.iucr.org/resources/cif/software.                                #
#                                                                            #
# This file may be used for bona fide research purposes within the           #
# scientific community so long as proper attribution is given to the journal # 
# article from which it was obtained.                                        #
#                                                                            #
##############################################################################
data_I
_journal_date_recd_electronic     2021-11-11
_journal_date_accepted     2021-11-29
_journal_name_full     'Acta Crystallographica, Section E'
_journal_year     2022
_journal_volume     78
_journal_issue      1
_journal_page_first     0
_journal_page_last     0
_journal_paper_category     GO
_journal_paper_doi     10.1107/S2056989021012676
_journal_coeditor_code     YK2161
_publ_contact_author_name     'Ajaya Bhattarai'
_publ_contact_author_address
;
Department of Chemistry,
M.M.A.M.C (Tribhuvan University) Biratnagar,
Nepal
;
_publ_contact_author_email     'bkajaya@yahoo.com'
_publ_contact_author_fax     ?
_publ_contact_author_phone     ?
_publ_section_title
;
Crystal structure and Hirshfeld surface analysis of
2,2,2-trifluoro-1-(7-methylimidazo[1,2-<i>a</i>]pyridin-3-yl)ethan-1-one
;
loop_
    _publ_author_name
    _publ_author_address
    'Firudin I. Guseinov'
;
Kosygin State University of Russia,
117997 Moscow,
Russian Federation
N. D. Zelinsky Institute of Organic Chemistry,
Russian Academy of Sciences,
119991 Moscow,
Russian Federation
;
    'Konstantin I. Kobrakov'
;
Kosygin State University of Russia,
117997 Moscow,
Russian Federation
;
    'Bogdan I. Ugrak'
;
N. D. Zelinsky Institute of Organic Chemistry,
Russian Academy of Sciences,
119991 Moscow,
Russian Federation
;
    'Zeliha Atio\(glu'
;
Department of Aircraft Electrics and Electronics,
School of Applied Sciences,
Cappadocia University,
Mustafapa\,sa, 50420 \"Urg\"up,
Nev\,sehir,
Turkey
;
    'Akkurt, Mehmet'
;
Department of Physics,
Faculty of Sciences,
Erciyes University,
38039 Kayseri,
Turkey
;
    'Ajaya Bhattarai'
;
Department of Chemistry,
M.M.A.M.C (Tribhuvan University) Biratnagar,
Nepal
;
_publ_section_synopsis
;
In the crystal, the molecules are linked by C---H...N and C---H...O hydrogen
bonds into strips, which are connected by F...F contacts into layers.
;
_chemical_name_systematic
;
2,2,2-Trifluoro-1-(7-methylimidazo[1,2-<i>a</i>]pyridin-3-yl)ethan-1-one
;
_chemical_name_common     ?
_chemical_formula_moiety     'C10 H7 F3 N2 O'
_chemical_formula_sum     'C10 H7 F3 N2 O'
_chemical_formula_iupac     'C10 H7 F3 N2 O'
_chemical_formula_weight     228.18
_chemical_melting_point     ?
_space_group_crystal_system     triclinic
_space_group_name_H-M_alt     'P -1'
_space_group_name_Hall     '-P 1'
loop_
    _space_group_symop_operation_xyz
    'x, y, z'
    '-x, -y, -z'
_cell_length_a     5.43840(10)
_cell_length_b     8.8298(2)
_cell_length_c     10.0744(2)
_cell_angle_alpha     102.501(2)
_cell_angle_beta     96.764(2)
_cell_angle_gamma     91.415(2)
_cell_volume     468.387(17)
_cell_formula_units_Z     2
_cell_measurement_reflns_used     11472
_cell_measurement_theta_min     4.4910
_cell_measurement_theta_max     79.1370
_cell_measurement_temperature     100.00(10)
_exptl_crystal_description     'Block'
_exptl_crystal_colour     'colorless'
_exptl_crystal_size_max     0.15
_exptl_crystal_size_mid     0.06
_exptl_crystal_size_min     0.02
_exptl_crystal_density_diffrn     1.618
_exptl_crystal_density_meas     ?
_exptl_crystal_density_method     'not measured'
_exptl_crystal_F_000     232
_exptl_absorpt_coefficient_mu     1.301
_exptl_absorpt_correction_type     multi-scan
_exptl_absorpt_process_details
;
(CrysAlis PRO; Rigaku OD, 2021)
;
_exptl_absorpt_correction_T_min     0.32253
_exptl_absorpt_correction_T_max     1.00000
_diffrn_ambient_temperature     100.00(10)
_diffrn_source     'micro-focus sealed X-ray tube'
_diffrn_radiation_type     'Cu K\a'
_diffrn_radiation_wavelength     1.54184
_diffrn_radiation_monochromator     mirror
_diffrn_measurement_device_type     'XtaLAB Synergy, Dualflex, HyPix'
_diffrn_measurement_device     'four-circle diffractometer'
_diffrn_measurement_method     '\w scans'
_diffrn_detector     'Hybrid Pixel Array Detector'
_diffrn_detector_area_resol_mean     10.0000
_diffrn_reflns_number     14165
_diffrn_reflns_av_R_equivalents     0.0498
_diffrn_reflns_av_unetI/netI     0.0214
_diffrn_reflns_theta_min     4.532
_diffrn_reflns_theta_max     79.451
_diffrn_reflns_theta_full     67.684
_diffrn_measured_fraction_theta_max     0.990
_diffrn_measured_fraction_theta_full     0.998
_diffrn_reflns_limit_h_min     -6
_diffrn_reflns_limit_h_max     6
_diffrn_reflns_limit_k_min     -11
_diffrn_reflns_limit_k_max     10
_diffrn_reflns_limit_l_min     -12
_diffrn_reflns_limit_l_max     12
_diffrn_radiation_probe     x-ray
_refine_special_details     ?
_reflns_number_total     2006
_reflns_number_gt     1927
_reflns_threshold_expression     'I > 2\s(I)'
_refine_ls_structure_factor_coef     Fsqd
_refine_ls_matrix_type     full
_refine_ls_R_factor_all     0.0378
_refine_ls_R_factor_gt     0.0371
_refine_ls_wR_factor_gt     0.1044
_refine_ls_wR_factor_ref     0.1052
_refine_ls_goodness_of_fit_ref     1.085
_refine_ls_restrained_S_all     1.085
_refine_ls_number_reflns     2006
_refine_ls_number_parameters     147
_refine_ls_number_restraints     0
_refine_ls_hydrogen_treatment     constr
_refine_ls_weighting_scheme     calc
_refine_ls_weighting_details
              'w=1/[\s^2^(Fo^2^)+(0.0617P)^2^+0.1479P] where P=(Fo^2^+2Fc^2^)/3'
_atom_sites_solution_hydrogens     geom
_atom_sites_solution_primary     dual
_atom_sites_solution_secondary     ?
_refine_ls_shift/su_max     0.001
_refine_ls_shift/su_mean     0.000
_refine_diff_density_max     0.372
_refine_diff_density_min     -0.263
_refine_ls_extinction_method
;
SHELXL2018/3 (Sheldrick 2015b)
;
_refine_ls_extinction_coef     0.0061(14)
_refine_ls_extinction_expression
                                  'Fc^*^=kFc[1+0.001xFc^2^\l^3^/sin(2\q)]^-1/4^'
loop_
    _atom_type_symbol
    _atom_type_description
    _atom_type_scat_dispersion_real
    _atom_type_scat_dispersion_imag
    _atom_type_scat_source
    'C' 'C' 0.0181 0.0091
                         'International Tables Vol C Tables 4.2.6.8 and 6.1.1.4'
    'H' 'H' 0.0000 0.0000
                         'International Tables Vol C Tables 4.2.6.8 and 6.1.1.4'
    'F' 'F' 0.0727 0.0534
                         'International Tables Vol C Tables 4.2.6.8 and 6.1.1.4'
    'N' 'N' 0.0311 0.0180
                         'International Tables Vol C Tables 4.2.6.8 and 6.1.1.4'
    'O' 'O' 0.0492 0.0322
                         'International Tables Vol C Tables 4.2.6.8 and 6.1.1.4'
_computing_data_collection
;
CrysAlis PRO (Rigaku OD, 2021)
;
_computing_cell_refinement
;
CrysAlis PRO (Rigaku OD, 2021)
;
_computing_data_reduction
;
CrysAlis PRO (Rigaku OD, 2021)
;
_computing_structure_solution
;
SHELXT (Sheldrick, 2015a)
;
_computing_structure_refinement
;
SHELXL (Sheldrick, 2015b)
;
_computing_molecular_graphics
;
ORTEP-3 for Windows (Farrugia, 2012)
;
_computing_publication_material
;
PLATON (Spek, 2020)
;
loop_
    _atom_site_type_symbol
    _atom_site_label
    _atom_site_fract_x
    _atom_site_fract_y
    _atom_site_fract_z
    _atom_site_U_iso_or_equiv
    _atom_site_adp_type
    _atom_site_calc_flag
    _atom_site_occupancy
    _atom_site_disorder_assembly
    _atom_site_disorder_group
    F F3 0.83669(15) 0.51338(8) 0.12281(8) 0.0298(2) Uani d 1 . .
    F F1 1.03655(15) 0.72062(9) 0.10632(8) 0.0306(2) Uani d 1 . .
    F F2 0.63947(16) 0.69737(10) 0.05569(8) 0.0352(2) Uani d 1 . .
    O O1 0.94235(16) 0.85798(10) 0.34833(9) 0.0231(2) Uani d 1 . .
    N N2 0.53525(17) 0.75163(11) 0.47862(10) 0.0178(2) Uani d 1 . .
    N N1 0.25848(19) 0.55184(12) 0.38082(11) 0.0224(2) Uani d 1 . .
    C C3 0.3285(2) 0.66590(13) 0.49404(12) 0.0195(3) Uani d 1 . .
    C C7 0.6410(2) 0.87311(13) 0.57981(12) 0.0199(3) Uani d 1 . .
    H H7 0.783693 0.930322 0.567582 0.024 Uiso calc 1 . .
    C C6 0.5364(2) 0.90977(14) 0.69840(12) 0.0214(3) Uani d 1 . .
    H H6 0.608051 0.993640 0.769395 0.026 Uiso calc 1 . .
    C C4 0.2206(2) 0.70392(14) 0.61568(13) 0.0214(3) Uani d 1 . .
    H H4 0.077951 0.646052 0.626999 0.026 Uiso calc 1 . .
    C C5 0.3224(2) 0.82541(14) 0.71850(13) 0.0211(3) Uani d 1 . .
    C C2 0.4210(2) 0.56623(14) 0.29402(12) 0.0210(3) Uani d 1 . .
    H H2 0.416403 0.500889 0.205342 0.025 Uiso calc 1 . .
    C C1 0.5986(2) 0.68799(13) 0.34799(12) 0.0191(3) Uani d 1 . .
    C C9 0.8297(2) 0.66755(14) 0.14284(13) 0.0231(3) Uani d 1 . .
    C C8 0.7991(2) 0.74800(13) 0.29223(12) 0.0190(3) Uani d 1 . .
    C C10 0.2118(2) 0.87010(16) 0.85047(13) 0.0267(3) Uani d 1 . .
    H H10A 0.336148 0.863035 0.927312 0.040 Uiso calc 1 . .
    H H10B 0.068569 0.799545 0.848113 0.040 Uiso calc 1 . .
    H H10C 0.158430 0.976875 0.862058 0.040 Uiso calc 1 . .
loop_
    _atom_site_aniso_label
    _atom_site_aniso_U_11
    _atom_site_aniso_U_22
    _atom_site_aniso_U_33
    _atom_site_aniso_U_12
    _atom_site_aniso_U_13
    _atom_site_aniso_U_23
    F3 0.0391(5) 0.0189(4) 0.0298(4) -0.0012(3) 0.0086(3) -0.0001(3)
    F1 0.0318(4) 0.0315(4) 0.0291(4) -0.0052(3) 0.0120(3) 0.0047(3)
    F2 0.0349(5) 0.0452(5) 0.0241(4) 0.0054(4) -0.0037(3) 0.0081(3)
    O1 0.0223(4) 0.0190(4) 0.0270(4) -0.0048(3) 0.0026(3) 0.0037(3)
    N2 0.0161(5) 0.0153(5) 0.0222(5) -0.0015(3) 0.0010(4) 0.0058(4)
    N1 0.0197(5) 0.0184(5) 0.0280(5) -0.0036(4) 0.0008(4) 0.0044(4)
    C3 0.0158(5) 0.0162(5) 0.0272(6) -0.0019(4) 0.0002(4) 0.0079(4)
    C7 0.0180(5) 0.0167(5) 0.0241(6) -0.0029(4) -0.0006(4) 0.0051(4)
    C6 0.0208(6) 0.0192(6) 0.0231(6) -0.0002(4) -0.0002(4) 0.0044(4)
    C4 0.0177(5) 0.0206(6) 0.0282(6) -0.0006(4) 0.0026(4) 0.0110(5)
    C5 0.0201(6) 0.0203(6) 0.0250(6) 0.0029(4) 0.0023(4) 0.0098(5)
    C2 0.0196(6) 0.0180(6) 0.0240(6) -0.0017(4) 0.0000(4) 0.0034(4)
    C1 0.0191(6) 0.0167(5) 0.0213(6) -0.0006(4) 0.0008(4) 0.0046(4)
    C9 0.0228(6) 0.0225(6) 0.0244(6) -0.0014(4) 0.0025(5) 0.0065(5)
    C8 0.0186(5) 0.0162(5) 0.0227(6) 0.0010(4) 0.0009(4) 0.0063(4)
    C10 0.0278(6) 0.0282(7) 0.0264(6) 0.0017(5) 0.0054(5) 0.0097(5)
_geom_special_details
;
 All esds (except the esd in the dihedral angle between two l.s. planes)
 are estimated using the full covariance matrix.  The cell esds are taken
 into account individually in the estimation of esds in distances, angles
 and torsion angles; correlations between esds in cell parameters are only
 used when they are defined by crystal symmetry.  An approximate (isotropic)
 treatment of cell esds is used for estimating esds involving l.s. planes.
;
loop_
    _geom_bond_atom_site_label_1
    _geom_bond_atom_site_label_2
    _geom_bond_site_symmetry_2
    _geom_bond_distance
    _geom_bond_publ_flag
    F3 C9 . 1.3345(14) ?
    F1 C9 . 1.3292(14) ?
    F2 C9 . 1.3453(14) ?
    O1 C8 . 1.2208(15) ?
    N2 C3 . 1.3827(14) ?
    N2 C7 . 1.3706(15) ?
    N2 C1 . 1.4011(15) ?
    N1 C3 . 1.3571(16) ?
    N1 C2 . 1.3367(16) ?
    C3 C4 . 1.3997(17) ?
    C7 H7 . 0.9500 ?
    C7 C6 . 1.3629(17) ?
    C6 H6 . 0.9500 ?
    C6 C5 . 1.4245(17) ?
    C4 H4 . 0.9500 ?
    C4 C5 . 1.3728(18) ?
    C5 C10 . 1.5028(17) ?
    C2 H2 . 0.9500 ?
    C2 C1 . 1.3987(16) ?
    C1 C8 . 1.4247(16) ?
    C9 C8 . 1.5489(17) ?
    C10 H10A . 0.9800 ?
    C10 H10B . 0.9800 ?
    C10 H10C . 0.9800 ?
loop_
    _geom_angle_atom_site_label_1
    _geom_angle_atom_site_label_2
    _geom_angle_atom_site_label_3
    _geom_angle_site_symmetry_1
    _geom_angle_site_symmetry_3
    _geom_angle
    _geom_angle_publ_flag
    C3 N2 C1 . . 106.60(10) ?
    C7 N2 C3 . . 122.01(10) ?
    C7 N2 C1 . . 131.39(10) ?
    C2 N1 C3 . . 105.23(10) ?
    N2 C3 C4 . . 119.63(11) ?
    N1 C3 N2 . . 111.28(10) ?
    N1 C3 C4 . . 129.10(11) ?
    N2 C7 H7 . . 120.8 ?
    C6 C7 N2 . . 118.35(11) ?
    C6 C7 H7 . . 120.8 ?
    C7 C6 H6 . . 119.2 ?
    C7 C6 C5 . . 121.61(11) ?
    C5 C6 H6 . . 119.2 ?
    C3 C4 H4 . . 120.2 ?
    C5 C4 C3 . . 119.55(11) ?
    C5 C4 H4 . . 120.2 ?
    C6 C5 C10 . . 119.98(11) ?
    C4 C5 C6 . . 118.86(11) ?
    C4 C5 C10 . . 121.17(11) ?
    N1 C2 H2 . . 123.7 ?
    N1 C2 C1 . . 112.65(11) ?
    C1 C2 H2 . . 123.7 ?
    N2 C1 C8 . . 123.53(11) ?
    C2 C1 N2 . . 104.25(10) ?
    C2 C1 C8 . . 132.19(11) ?
    F3 C9 F2 . . 106.95(10) ?
    F3 C9 C8 . . 113.36(9) ?
    F1 C9 F3 . . 107.82(10) ?
    F1 C9 F2 . . 107.29(10) ?
    F1 C9 C8 . . 110.72(10) ?
    F2 C9 C8 . . 110.45(10) ?
    O1 C8 C1 . . 126.81(11) ?
    O1 C8 C9 . . 117.43(10) ?
    C1 C8 C9 . . 115.72(10) ?
    C5 C10 H10A . . 109.5 ?
    C5 C10 H10B . . 109.5 ?
    C5 C10 H10C . . 109.5 ?
    H10A C10 H10B . . 109.5 ?
    H10A C10 H10C . . 109.5 ?
    H10B C10 H10C . . 109.5 ?
loop_
    _geom_torsion_atom_site_label_1
    _geom_torsion_atom_site_label_2
    _geom_torsion_atom_site_label_3
    _geom_torsion_atom_site_label_4
    _geom_torsion_site_symmetry_1
    _geom_torsion_site_symmetry_2
    _geom_torsion_site_symmetry_3
    _geom_torsion_site_symmetry_4
    _geom_torsion
    _geom_torsion_publ_flag
    F3 C9 C8 O1 . . . . 130.29(11) ?
    F3 C9 C8 C1 . . . . -51.85(14) ?
    F1 C9 C8 O1 . . . . 8.98(15) ?
    F1 C9 C8 C1 . . . . -173.16(10) ?
    F2 C9 C8 O1 . . . . -109.71(12) ?
    F2 C9 C8 C1 . . . . 68.15(13) ?
    N2 C3 C4 C5 . . . . -0.35(17) ?
    N2 C7 C6 C5 . . . . -0.07(17) ?
    N2 C1 C8 O1 . . . . 1.14(19) ?
    N2 C1 C8 C9 . . . . -176.48(9) ?
    N1 C3 C4 C5 . . . . -179.91(11) ?
    N1 C2 C1 N2 . . . . -0.09(13) ?
    N1 C2 C1 C8 . . . . -177.96(12) ?
    C3 N2 C7 C6 . . . . -0.37(16) ?
    C3 N2 C1 C2 . . . . -0.03(12) ?
    C3 N2 C1 C8 . . . . 178.08(10) ?
    C3 N1 C2 C1 . . . . 0.16(13) ?
    C3 C4 C5 C6 . . . . -0.07(16) ?
    C3 C4 C5 C10 . . . . 179.86(10) ?
    C7 N2 C3 N1 . . . . -179.78(10) ?
    C7 N2 C3 C4 . . . . 0.59(16) ?
    C7 N2 C1 C2 . . . . 179.87(11) ?
    C7 N2 C1 C8 . . . . -2.02(19) ?
    C7 C6 C5 C4 . . . . 0.29(17) ?
    C7 C6 C5 C10 . . . . -179.65(10) ?
    C2 N1 C3 N2 . . . . -0.18(13) ?
    C2 N1 C3 C4 . . . . 179.41(11) ?
    C2 C1 C8 O1 . . . . 178.67(12) ?
    C2 C1 C8 C9 . . . . 1.04(18) ?
    C1 N2 C3 N1 . . . . 0.13(13) ?
    C1 N2 C3 C4 . . . . -179.50(9) ?
    C1 N2 C7 C6 . . . . 179.75(11) ?
loop_
    _geom_hbond_atom_site_label_D
    _geom_hbond_atom_site_label_H
    _geom_hbond_atom_site_label_A
    _geom_hbond_site_symmetry_A
    _geom_hbond_distance_DH
    _geom_hbond_distance_HA
    _geom_hbond_distance_DA
    _geom_hbond_angle_DHA
    _geom_hbond_publ_flag
    C2 H2 F3 . 0.95 2.53 2.9876(14) 110 no
    C4 H4 N1 2_566 0.95 2.48 3.4139(16) 167 yes
    C7 H7 O1 . 0.95 2.43 2.9864(14) 117 no
    C7 H7 O1 2_776 0.95 2.30 3.1464(14) 147 yes
_shelx_space_group_comment
;
The symmetry employed for this shelxl refinement is uniquely defined
by the following loop, which should always be used as a source of
symmetry information in preference to the above space-group names.
They are only intended as comments.
;
_shelx_estimated_absorpt_T_min     0.829
_shelx_estimated_absorpt_T_max     0.974
_shelx_hkl_file
;
   0   0  -1  479.39   11.25
   0   0   1  466.88   11.48
   0   0   2   10.00    0.63
   0   0  -2   11.07    0.38
   0   0   3  117.77    3.84
   0   0   3  116.52    3.69
   0   0   3  125.52    3.86
   0   0   3  122.00    3.73
   0   0  -3  120.25    3.29
   0   0   4 1466.06   35.05
   0   0   4 1414.13   33.80
   0   0  -4 1376.56   33.71
   0   0   4 1437.91   34.72
   0   0   5 1341.85   33.20
   0   0   5 1340.46   33.31
   0   0  -5 1318.61   31.34
   0   0  -5 1412.65   31.61
   0   0   5 1291.60   31.64
   0   0   5 1321.73   31.65
   0   0  -5 1249.86   31.55
   0   0   6   41.51    2.75
   0   0  -6   36.07    1.63
   0   0   6   41.34    1.75
   0   0   6   41.14    2.73
   0   0  -6   39.90    1.58
   0   0  -6   39.83    1.69
   0   0   6   38.96    1.71
   0   0  -7    8.11    0.89
   0   0   7    8.53    0.81
   0   0   7    9.94    1.50
   0   0  -7   10.44    1.05
   0   0  -7    7.80    0.87
   0   0  -7    8.18    0.92
   0   0  -7    8.77    0.88
   0   0   7   10.29    1.53
   0   0  -7    9.76    0.86
   0   0   7    9.22    0.84
   0   0  -8   87.77    3.41
   0   0  -8   83.45    3.54
   0   0   8   85.08    3.26
   0   0  -8   77.00    3.41
   0   0  -8   86.55    3.68
   0   0  -8   86.42    3.68
   0   0  -8   85.33    3.42
   0   0   8   88.25    5.23
   0   0  -8   86.87    3.37
   0   0  -8   84.55    3.48
   0   0  -9   62.33    2.82
   0   0   9   67.42    3.23
   0   0  -9   70.88    3.02
   0   0  -9   68.17    3.30
   0   0  -9   68.41    3.28
   0   0  -9   59.77    2.99
   0   0   9   71.61    3.00
   0   0   9   67.35    4.83
   0   0   9   70.95    3.23
   0   0  -9   68.29    3.12
   0   0   9   60.40    2.72
   0   0  -9   60.50    3.06
   0   0 -10    7.60    1.04
   0   0 -10    7.08    0.99
   0   0  10    9.86    1.12
   0   0  10    8.93    1.07
   0   0  11   23.66    1.75
   0   0  11   21.93    1.66
   0   0  11   23.50    1.64
   0   0 -11   19.35    1.54
   0   0  11   19.74    1.50
   0   0 -11   19.23    1.58
   0   0  11   19.84    1.46
   0   0 -11   20.24    1.51
   0   0 -12   50.83    2.13
   0   0 -12   50.51    2.12
   0   1 -12   31.59    1.65
   0  -1  12   36.55    1.81
   0  -1  12   39.86    1.93
   0   1 -12   31.77    1.68
   0   1 -12   34.77    1.78
   0  -1  11   -0.34    0.32
   0   1 -11   -0.09    0.28
   0  -1  11    0.09    0.21
   0  -1  11    0.09    0.24
   0  -1  10    1.13    0.45
   0   1 -10    1.55    0.50
   0  -1  10    1.56    0.42
   0   1 -10    1.60    0.45
   0   1 -10    1.33    0.45
   0   1 -10    1.29    0.50
   0   1 -10    1.30    0.53
   0  -1  10    1.82    0.49
   0  -1   9   32.92    2.18
   0  -1   9   30.15    1.83
   0   1  -9   28.82    1.92
   0   1  -9   31.93    1.88
   0   1  -9   26.70    1.83
   0   1  -9   28.96    1.98
   0   1  -9   29.23    1.85
   0   1  -9   28.58    1.75
   0  -1   9   31.80    1.88
   0  -1   8   17.51    2.27
   0  -1   8   19.45    1.54
   0  -1   8   18.25    1.36
   0   1  -8   19.63    1.44
   0   1  -8   17.21    1.26
   0   1  -8   19.68    1.41
   0   1  -8   17.85    1.32
   0  -1   8   17.39    1.30
   0  -1   8   18.95    1.38
   0   1  -7   14.36    1.03
   0   1  -7   12.16    0.86
   0   1  -7   14.07    0.99
   0   1  -7   12.01    0.79
   0   1  -7   11.59    0.96
   0  -1   7   12.41    1.67
   0   1  -7   11.27    0.92
   0  -1   7   13.21    1.14
   0   1  -7   11.13    0.87
   0  -1   7   11.47    1.00
   0   1  -7   13.34    1.05
   0   1  -6   24.76    1.20
   0  -1   6   29.22    2.19
   0  -1   6   25.07    1.45
   0   1  -6   24.59    1.15
   0   1  -6   25.14    1.10
   0   1  -6   26.84    1.26
   0   1  -6   25.40    1.06
   0   1  -5   63.21    2.88
   0  -1   5   58.26    2.88
   0   1  -5   62.89    2.19
   0   1  -5   57.48    1.90
   0   1  -5   65.24    1.92
   0   1  -5   62.66    2.01
   0   1  -5   56.51    1.91
   0  -1   5   53.53    2.09
   0   1  -5   62.15    2.04
   0   1  -4  164.28    4.46
   0   1  -4  162.64    5.03
   0  -1   4  157.76    5.07
   0   1  -4  149.57    4.34
   0   1  -4  164.44    4.17
   0   1  -3  295.82    7.32
   0   1  -3  297.16    7.00
   0  -1   2  736.81   17.21
   0   1  -2  688.81   17.38
   0   1  -2  724.32   17.57
   0   1  -1 1511.18   34.42
   0  -1   1 1468.93   34.18
   0  -1   1 1311.34   34.37
   0  -1   1 1366.61   34.58
   0  -1   1 1496.94   34.13
   0   1   0  629.66   15.97
   0  -1   0  640.90   16.44
   0   1   1  211.53    5.40
   0  -1  -1  226.79    5.56
   0   1   2    8.20    0.64
   0   1   2    8.84    0.59
   0  -1  -2    8.16    0.45
   0   1   3  849.89   21.20
   0   1   3  918.43   21.32
   0   1   3  895.82   20.99
   0   1   3  985.80   21.28
   0  -1  -3  810.18   20.09
   0   1   4 1529.05   35.97
   0   1   4 1449.59   34.62
   0   1   4 1510.24   35.65
   0  -1  -4 1423.49   34.62
   0  -1  -5   25.11    1.18
   0   1   5   23.03    1.11
   0   1   5   24.68    1.82
   0   1   5   24.73    1.90
   0  -1  -6    1.26    0.31
   0   1   6    0.66    0.24
   0   1   6    1.15    0.28
   0   1   6    0.90    0.49
   0   1   6    1.52    0.60
   0   1   7  121.62    5.78
   0  -1  -7  106.05    4.02
   0   1   7  116.37    5.50
   0  -1  -7  116.39    3.89
   0   1   7  114.86    3.78
   0  -1  -7  110.76    4.20
   0  -1  -7  112.12    4.29
   0  -1  -7  101.10    4.02
   0  -1  -7   97.32    3.89
   0  -1  -7  108.79    4.10
   0   1   7  114.40    3.76
   0  -1  -7  103.87    4.09
   0   1   8  580.41   18.42
   0   1   8  551.16   14.96
   0   1   8  576.66   15.27
   0  -1  -8  583.57   15.12
   0  -1  -8  566.95   15.75
   0  -1  -8  560.27   15.59
   0  -1  -8  594.24   15.60
   0  -1  -9   71.57    3.43
   0  -1  -9   73.69    3.58
   0   1   9   77.28    3.45
   0   1   9   78.14    5.33
   0  -1  -9   82.62    3.55
   0   1   9   77.26    3.40
   0  -1 -10   14.88    1.42
   0   1  10   18.23    1.58
   0   1  10   15.26    1.36
   0   1  10   15.37    1.37
   0  -1 -10   16.68    1.63
   0  -1 -10   18.37    1.66
   0  -1 -10   12.63    1.28
   0  -1 -11    7.19    0.89
   0  -1 -11    7.45    0.91
   0  -1 -11    7.02    0.91
   0   1  11    6.88    0.83
   0   1  11    6.82    0.82
   0   1  11    9.10    0.91
   0   1  11    9.20    1.02
   0  -1 -11    6.27    0.79
   0   1  11    7.92    0.90
   0   1  12   27.57    1.27
   0   1  12   25.99    1.24
   0   2 -12   32.84    1.75
   0  -2  12   34.55    1.73
   0   2 -11    0.43    0.32
   0  -2  11    0.54    0.26
   0  -2  11    0.48    0.35
   0  -2  11    0.75    0.37
   0   2 -11    0.77    0.30
   0   2 -10    2.10    0.51
   0  -2  10    1.96    0.59
   0   2 -10    2.51    0.59
   0  -2  10    2.03    0.52
   0  -2  10    2.87    0.65
   0   2 -10    2.25    0.53
   0   2 -10    1.62    0.51
   0   2 -10    1.90    0.61
   0  -2  10    2.64    0.67
   0   2  -9   10.99    1.06
   0   2  -9   12.74    1.32
   0   2  -9   10.23    1.06
   0  -2   9   10.80    1.21
   0  -2   9    9.94    1.09
   0  -2   9    9.50    1.01
   0   2  -9   10.69    1.05
   0  -2   9    9.82    1.04
   0  -2   9   12.36    1.39
   0   2  -8  207.43    6.14
   0   2  -8  199.67    5.96
   0   2  -8  215.27    6.39
   0   2  -8  190.00    6.27
   0   2  -8  231.14    6.81
   0   2  -8  206.04    6.26
   0  -2   8  211.72    6.91
   0  -2   8  213.56    6.70
   0  -2   8  201.23    6.51
   0   2  -8  231.24    6.44
   0  -2   8  229.78    6.79
   0  -2   8  239.08    7.41
   0  -2   7  167.69    5.31
   0  -2   7  175.80    7.16
   0  -2   7  162.12    5.45
   0   2  -7  169.20    4.96
   0   2  -7  152.10    5.07
   0  -2   7  159.52    5.30
   0   2  -7  193.13    5.45
   0   2  -7  162.67    5.01
   0   2  -7  184.23    4.77
   0   2  -7  175.45    5.07
   0   2  -7  161.66    4.77
   0   2  -7  164.75    4.86
   0  -2   7  172.64    5.79
   0  -2   7  174.17    5.43
   0   2  -7  151.52    4.83
   0   2  -6  440.98   11.25
   0   2  -6  450.02   10.77
   0   2  -6  465.89   10.73
   0   2  -6  409.12   10.95
   0  -2   6  418.39   11.22
   0  -2   6  413.68   10.88
   0   2  -6  397.33   10.64
   0  -2   6  406.85   11.53
   0   2  -6  417.92   12.32
   0  -2   6  406.97   12.70
   0  -2   5  447.01   11.14
   0   2  -5  440.97   11.53
   0   2  -5  436.41   11.74
   0  -2   5  425.02   11.63
   0   2  -5  440.31   12.25
   0  -2   5  407.87   12.39
   0  -2   5  423.92   11.13
   0  -2   4    1.58    0.26
   0  -2   4    1.39    0.30
   0  -2   4    1.26    0.29
   0   2  -4    1.70    0.36
   0  -2   4    2.28    0.59
   0   2  -4    1.77    0.42
   0  -2   4    1.46    0.38
   0   2  -4    1.75    0.23
   0  -2   3  134.24    4.76
   0   2  -3  137.94    4.39
   0  -2   3  148.94    4.01
   0   2  -2   10.98    0.93
   0  -2   2    9.66    1.05
   0  -2   2    9.38    0.89
   0  -2   2   12.57    0.86
   0  -2   2   12.94    0.80
   0   2  -2    9.85    0.87
   0  -2   1 3418.71   74.23
   0   2  -1 3081.45   73.85
   0   2  -1 3188.53   74.64
   0  -2   1 3351.49   75.11
   0  -2   0 1966.63   51.61
   0   2   0 2088.88   50.80
   0   2   1 1479.58   36.83
   0  -2  -1 1555.34   37.02
   0   2   2 1207.13   29.45
   0  -2  -2 1226.21   29.26
   0   2   2 1209.91   29.19
   0  -2  -3  224.54    5.98
   0   2   3  216.33    6.67
   0   2   3  218.17    6.34
   0   2   4  200.74    6.08
   0   2   4  179.37    6.02
   0   2   4  169.92    5.87
   0   2   4  219.05    6.57
   0   2   4  189.15    5.69
   0  -2  -4  158.84    4.80
   0   2   5   76.17    3.53
   0   2   5   67.84    2.38
   0   2   5   72.01    3.51
   0  -2  -5   68.07    2.47
   0  -2  -6  146.95    5.11
   0  -2  -6  153.66    5.29
   0   2   6  157.80    4.61
   0   2   6  165.46    6.34
   0   2   6  154.65    4.59
   0  -2  -6  138.02    4.98
   0  -2  -7   62.61    3.06
   0  -2  -7   65.81    3.26
   0   2   7   71.46    2.75
   0   2   7   74.52    4.29
   0   2   7   69.05    2.70
   0   2   8   98.62    5.49
   0  -2  -8   91.22    4.19
   0  -2  -8  109.66    4.45
   0   2   8  105.80    6.08
   0  -2  -8  109.36    4.90
   0   2   8   93.92    3.60
   0   2   8   95.77    3.77
   0  -2  -9   63.16    3.49
   0   2   9   58.34    2.88
   0  -2  -9   52.36    2.96
   0   2   9   58.85    2.79
   0  -2  -9   63.36    3.43
   0   2   9   54.55    2.74
   0   2   9   56.41    4.53
   0  -2  -9   57.67    3.37
   0  -2  -9   56.39    3.10
   0  -2  -9   57.74    2.91
   0  -2 -10    0.59    0.33
   0   2  10    0.47    0.32
   0   2  10    0.51    0.38
   0  -2 -10    0.27    0.30
   0  -2 -10    0.53    0.38
   0  -2 -10    0.87    0.44
   0  -2 -10    0.56    0.37
   0  -2 -10    1.04    0.47
   0   2  10    0.28    0.28
   0  -2 -11    5.58    0.72
   0   2  11    7.62    0.75
   0  -2 -11    6.25    0.70
   0   2  11    9.02    0.91
   0   2  11    6.67    0.77
   0   2  11    8.21    0.90
   0  -2 -11    6.43    0.75
   0   2  11    6.81    0.78
   0  -3  12    0.31    0.23
   0  -3  12    0.14    0.20
   0   3 -12   -0.03    0.20
   0  -3  12    0.05    0.14
   0  -3  12    0.11    0.12
   0   3 -11   11.03    1.03
   0  -3  11   14.73    1.50
   0  -3  11   11.28    1.12
   0  -3  11   11.27    1.08
   0   3 -11    9.60    0.92
   0   3 -11   11.07    1.12
   0   3 -11    9.82    1.11
   0  -3  10    0.11    0.31
   0   3 -10    0.04    0.26
   0   3 -10    0.37    0.38
   0   3 -10   -0.10    0.32
   0   3 -10    0.41    0.30
   0  -3  10   -0.11    0.27
   0  -3  10    0.37    0.36
   0   3 -10   -0.04    0.27
   0   3  -9   57.61    2.50
   0   3  -9   55.03    2.36
   0   3  -9   60.83    2.75
   0   3  -9   60.69    2.30
   0   3  -9   58.55    2.58
   0  -3   9   66.27    3.21
   0   3  -9   61.99    2.75
   0   3  -9   67.86    3.04
   0  -3   9   65.75    3.08
   0  -3   9   60.30    2.94
   0  -3   9   63.55    3.41
   0   3  -9   65.06    2.71
   0  -3   8    6.16    0.78
   0   3  -8    6.34    0.65
   0   3  -8    8.78    0.72
   0   3  -8    6.78    0.70
   0   3  -8    6.60    0.62
   0   3  -8    6.18    0.75
   0   3  -8    7.78    0.93
   0  -3   8    6.88    0.97
   0   3  -8    6.78    0.74
   0  -3   8    7.45    0.94
   0  -3   8    7.10    0.87
   0  -3   8    8.50    1.15
   0   3  -8    6.14    0.66
   0   3  -7   58.48    2.22
   0   3  -7   61.13    2.23
   0   3  -7   60.58    2.30
   0   3  -7   57.61    2.60
   0  -3   7   53.65    2.60
   0   3  -7   52.32    2.10
   0   3  -7   56.09    3.34
   0  -3   7   53.73    2.69
   0   3  -7   63.65    2.30
   0  -3   7   58.03    2.66
   0  -3   7   65.09    3.17
   0  -3   7   58.35    2.61
   0   3  -7   64.86    2.56
   0   3  -6  219.58    7.05
   0   3  -6  215.96    6.74
   0  -3   6  205.26    6.64
   0  -3   6  221.10    7.18
   0   3  -6  218.30    6.83
   0   3  -6  241.23    6.08
   0   3  -6  219.46    7.59
   0   3  -5  169.20    5.68
   0  -3   5  173.68    5.21
   0   3  -5  178.36    4.70
   0   3  -5  173.92    6.05
   0  -3   5  170.93    5.69
   0  -3   5  170.91    5.40
   0  -3   4  226.44    6.59
   0  -3   4  231.91    6.75
   0   3  -4  217.01    6.99
   0   3  -4  220.93    6.77
   0   3  -3   29.73    1.86
   0  -3   3   28.36    1.70
   0  -3   2 2152.59   52.61
   0   3  -2 2098.09   53.53
   0  -3   1  440.32   11.48
   0  -3   1  465.14   11.80
   0   3  -1  451.33   12.60
   0   3  -1  414.44   11.48
   0   3  -1  381.24   12.59
   0  -3   1  401.20   12.44
   0   3   0   35.08    1.79
   0  -3   0   33.80    2.38
   0  -3  -1   23.29    1.39
   0   3   1   25.33    1.39
   0  -3  -1   22.75    2.12
   0   3   1   20.50    1.52
   0  -3  -2   16.87    1.13
   0   3   2   16.24    0.96
   0  -3  -2   18.49    2.06
   0   3   2   15.44    1.10
   0   3   3  166.86    4.43
   0   3   3  173.38    5.52
   0   3   3  157.38    5.02
   0  -3  -3  162.23    4.97
   0   3   3  155.20    5.54
   0   3   4   22.79    1.52
   0   3   4   25.99    1.79
   0   3   4   18.24    1.66
   0   3   4   18.21    1.61
   0   3   4   21.59    1.80
   0  -3  -4   15.92    1.01
   0  -3  -5  138.59    5.40
   0   3   5  136.66    5.59
   0   3   5  130.95    5.60
   0  -3  -6  171.18    5.53
   0  -3  -6  191.08   10.44
   0  -3  -6  180.62    6.62
   0  -3  -6  182.97    6.32
   0   3   6  168.07    7.28
   0  -3  -6  173.91    6.51
   0  -3  -6  172.63    5.90
   0  -3  -6  163.25    5.38
   0  -3  -6  148.54    5.79
   0  -3  -6  177.48    6.54
   0   3   6  166.72    6.89
   0   3   6  164.25    5.08
   0  -3  -7  370.63   11.43
   0   3   7  355.93    9.66
   0  -3  -7  330.26   10.60
   0  -3  -7  338.14   10.30
   0  -3  -7  324.55    9.80
   0  -3  -7  372.86   10.99
   0   3   7  354.25   12.15
   0   3   7  350.34    9.68
   0  -3  -7  379.22   11.55
   0   3   7  342.77   12.70
   0  -3  -7  395.84   11.63
   0  -3  -7  401.85   16.76
   0  -3  -8    0.45    0.49
   0  -3  -8    0.07    0.39
   0  -3  -8    0.24    0.40
   0  -3  -8    0.24    0.50
   0  -3  -8    0.18    0.30
   0  -3  -8    0.47    0.41
   0   3   8    0.22    0.52
   0   3   8    0.15    0.22
   0  -3  -8    0.86    0.51
   0   3   8    0.44    0.44
   0   3   8    0.49    0.31
   0   3   8    0.21    0.20
   0  -3  -8    0.30    0.36
   0  -3  -9    0.20    0.35
   0   3   9    0.17    0.26
   0  -3  -9    0.47    0.38
   0  -3  -9   -0.06    0.32
   0  -3  -9    0.20    0.35
   0   3   9    0.24    0.25
   0  -3  -9    0.13    0.40
   0  -3  -9    0.49    0.38
   0  -3  -9    0.09    0.24
   0  -3 -10    6.39    0.77
   0  -3 -10    5.83    0.85
   0   3  10    7.54    0.86
   0   3  10    7.37    0.78
   0  -3 -10    5.94    0.88
   0   3  10    7.87    0.89
   0  -3 -10    7.52    0.93
   0  -3 -10    5.84    0.80
   0  -3 -11    6.28    0.60
   0   3  11   10.07    0.82
   0  -4  12   74.51    2.75
   0  -4  12   81.83    2.91
   0  -4  12   89.32    3.06
   0   4 -12   81.88    2.92
   0  -4  12   68.46    2.57
   0  -4  11  111.23    4.03
   0  -4  11  102.68    3.79
   0  -4  11  122.80    4.55
   0   4 -11  102.87    3.60
   0   4 -11  109.31    4.10
   0   4 -11  113.75    4.07
   0   4 -11   87.05    3.43
   0   4 -11  100.03    3.73
   0   4 -10   31.67    1.90
   0  -4  10   35.18    2.27
   0   4 -10   33.28    1.80
   0   4 -10   37.85    2.30
   0   4 -10   30.82    1.79
   0   4 -10   34.53    2.09
   0  -4  10   38.47    2.68
   0   4 -10   29.13    1.68
   0   4  -9    2.04    0.50
   0   4  -9    3.19    0.67
   0  -4   9    2.08    0.54
   0   4  -9    2.44    0.48
   0   4  -9    2.30    0.44
   0   4  -9    1.86    0.48
   0   4  -9    1.93    0.38
   0  -4   9    1.98    0.43
   0  -4   9    2.68    0.54
   0  -4   9    2.27    0.60
   0   4  -9    3.02    0.54
   0  -4   8   85.81    3.72
   0  -4   8  103.03    3.85
   0   4  -8   94.87    3.32
   0   4  -8  105.44    3.31
   0   4  -8   99.12    3.56
   0   4  -8   95.92    3.43
   0   4  -8   94.02    4.87
   0   4  -8  105.25    3.45
   0  -4   8   95.04    4.06
   0   4  -8   84.02    3.14
   0  -4   8   91.73    3.91
   0  -4   7   72.68    2.61
   0   4  -7   67.96    3.84
   0  -4   7   64.63    3.14
   0   4  -7   79.97    2.81
   0   4  -7   83.12    2.77
   0   4  -7   80.11    2.72
   0   4  -7   80.30    2.76
   0   4  -7   62.52    3.13
   0   4  -7   70.04    2.49
   0   4  -7   68.04    3.15
   0  -4   6   33.35    1.84
   0  -4   6   28.59    1.78
   0   4  -6   35.12    2.45
   0   4  -6   35.81    1.39
   0   4  -6   32.38    2.14
   0  -4   6   34.34    1.70
   0   4  -5  551.32   15.57
   0  -4   5  565.95   15.03
   0   4  -5  550.32   15.90
   0   4  -5  545.50   13.87
   0   4  -4   60.30    3.22
   0  -4   4   67.65    2.88
   0  -4   4   61.99    3.02
   0  -4   3  400.44   10.59
   0  -4   3  392.69   10.47
   0   4  -3  350.10   11.20
   0  -4   3  329.57   10.61
   0  -4   2  557.42   14.38
   0   4  -2  606.58   16.36
   0   4  -2  519.09   14.29
   0   4  -2  567.47   15.84
   0  -4   2  482.43   13.73
   0  -4   1  296.32    8.94
   0   4  -1  301.08    9.28
   0  -4   1  296.11   10.26
   0  -4   0   82.63    3.37
   0   4   0   74.98    2.95
   0  -4   0   78.58    4.40
   0   4   1  199.12    5.53
   0   4   1  192.89    6.69
   0   4   1  202.57    5.96
   0  -4  -1  211.86    6.53
   0   4   1  212.89    6.53
   0  -4  -1  212.58    8.66
   0  -4  -2 1239.23   28.59
   0   4   2  994.02   27.47
   0   4   2 1295.58   28.37
   0   4   2 1090.69   29.27
   0  -4  -2 1327.10   33.19
   0   4   3   28.46    1.65
   0   4   3   28.10    2.36
   0   4   3   35.12    2.10
   0  -4  -3   32.88    3.58
   0  -4  -3   34.11    1.87
   0   4   3   38.86    2.38
   0   4   3   34.00    2.29
   0  -4  -4   23.00    1.93
   0  -4  -4   23.60    3.28
   0  -4  -4   20.89    1.78
   0  -4  -4   18.81    1.61
   0   4   4   17.78    1.43
   0   4   4   15.93    1.97
   0   4   4   19.12    1.73
   0   4   4   23.07    2.01
   0  -4  -4   20.54    1.16
   0  -4  -4   25.30    1.57
   0   4   4   19.51    1.84
   0  -4  -5   16.65    1.32
   0  -4  -5   15.04    1.46
   0   4   5   10.64    1.79
   0   4   5   13.92    1.63
   0  -4  -5   14.35    1.56
   0  -4  -5   17.59    1.72
   0  -4  -5   15.40    1.53
   0   4   5   15.28    1.83
   0  -4  -5   13.06    1.35
   0  -4  -5   16.70    1.37
   0  -4  -5   12.92    1.50
   0   4   5   13.09    1.72
   0  -4  -6   66.72    2.94
   0  -4  -6   66.41    3.28
   0  -4  -6   59.07    2.89
   0  -4  -6   69.50    3.72
   0  -4  -6   66.73    3.51
   0  -4  -6   71.02    3.77
   0   4   6   72.97    4.56
   0  -4  -6   66.13    3.73
   0  -4  -6   66.11    3.64
   0  -4  -6   54.72    3.11
   0   4   6   66.87    4.10
   0   4   6   70.85    2.70
   0  -4  -7    1.77    0.54
   0  -4  -7    2.08    0.48
   0  -4  -7    1.70    0.46
   0  -4  -7    1.88    0.71
   0  -4  -7    1.87    0.65
   0  -4  -7    1.25    1.05
   0  -4  -7    2.07    0.65
   0  -4  -7    1.49    0.63
   0   4   7    1.58    0.72
   0  -4  -7    1.12    0.47
   0  -4  -7    1.60    0.63
   0   4   7    1.52    0.78
   0   4   7    1.81    0.44
   0  -4  -7    1.66    0.59
   0   4   7    2.03    0.46
   0  -4  -8    7.98    1.15
   0   4   8    9.49    0.93
   0   4   8    8.03    1.68
   0   4   8    7.22    0.82
   0  -4  -8    7.00    1.17
   0   4   8    7.02    0.90
   0   4   8    8.37    0.87
   0   4   8    8.29    0.92
   0  -4  -8    8.97    1.26
   0  -4  -8    9.62    1.26
   0  -4  -8    7.25    1.04
   0  -4  -8    9.95    1.37
   0  -4  -8    9.00    1.20
   0  -4  -8    8.60    1.07
   0   4   8    8.89    1.56
   0  -4  -9   22.45    1.62
   0  -4  -9   23.13    1.77
   0   4   9   19.85    1.27
   0  -4  -9   21.40    1.72
   0   4   9   20.50    1.35
   0   4   9   27.37    1.64
   0  -4  -9   24.96    1.84
   0  -4 -10   44.23    2.07
   0  -4 -10   41.60    1.96
   0  -5  12    4.79    0.52
   0   5 -12    4.94    0.53
   0   5 -12    4.66    0.55
   0  -5  12    4.94    0.49
   0   5 -11   14.49    1.11
   0   5 -11   14.35    1.02
   0  -5  11   16.90    1.34
   0  -5  11   14.75    1.12
   0   5 -11   14.71    1.12
   0  -5  11   15.33    1.37
   0   5 -11   16.36    1.28
   0   5 -11   11.38    0.88
   0   5 -11   16.09    1.24
   0  -5  11   16.41    1.24
   0  -5  10   54.24    2.82
   0   5 -10   44.04    2.09
   0   5 -10   56.73    2.53
   0   5 -10   55.14    2.32
   0  -5  10   45.18    2.09
   0  -5  10   55.71    3.04
   0  -5  10   51.64    2.80
   0  -5  10   46.63    2.04
   0   5 -10   45.64    2.30
   0   5 -10   46.90    2.19
   0   5 -10   60.37    2.83
   0   5 -10   57.40    2.67
   0  -5   9   12.13    1.55
   0   5  -9   12.42    1.02
   0  -5   9   13.23    1.17
   0   5  -9   10.92    0.90
   0   5  -9   13.31    0.98
   0   5  -9   11.67    1.06
   0   5  -9   11.76    0.97
   0   5  -9   12.08    1.06
   0   5  -9   14.43    1.31
   0  -5   9   14.15    1.49
   0   5  -8  146.92    5.58
   0  -5   8  158.01    6.55
   0   5  -8  175.89    5.07
   0   5  -8  148.08    6.65
   0   5  -8  159.38    4.99
   0   5  -8  162.86    5.00
   0   5  -8  150.50    5.07
   0   5  -8  161.75    4.98
   0  -5   8  162.32    5.54
   0  -5   7  118.04    4.34
   0   5  -7   97.03    4.55
   0   5  -7   99.57    4.46
   0  -5   7  105.24    4.98
   0   5  -7  110.45    3.60
   0   5  -7  100.14    5.03
   0  -5   7  106.11    3.59
   0  -5   7  105.25    3.54
   0   5  -7  115.48    3.62
   0   5  -7  107.91    3.66
   0  -5   6  230.47    6.58
   0   5  -6  224.08    8.00
   0   5  -6  244.91    6.60
   0  -5   6  252.42    8.27
   0   5  -6  223.95    8.35
   0  -5   5    1.88    0.34
   0  -5   5    1.50    0.34
   0   5  -5    1.51    0.30
   0  -5   5    1.56    0.47
   0  -5   5    1.66    0.33
   0   5  -5    2.30    0.71
   0   5  -5    1.59    0.63
   0  -5   4  701.24   18.84
   0   5  -4  709.03   17.19
   0  -5   4  712.01   18.88
   0   5  -4  669.65   19.80
   0  -5   3    9.86    1.16
   0   5  -3   10.08    1.57
   0  -5   3   10.21    1.08
   0   5  -3   10.49    1.54
   0   5  -2  179.82    7.63
   0  -5   2  162.66    5.92
   0   5  -2  151.61    5.99
   0   5  -2  181.89    7.91
   0  -5   2  152.69    5.33
   0  -5   1  626.36   19.95
   0   5  -1  677.84   18.97
   0  -5   0 1949.91   50.14
   0   5   0 1827.54   45.82
   0   5   0 2084.10   48.74
   0   5   0 1838.50   49.48
   0  -5   0 2055.78   47.53
   0   5   1   37.01    2.38
   0  -5  -1   34.35    2.25
   0   5   1   32.62    1.77
   0  -5  -1   36.72    3.52
   0   5   2   61.84    3.06
   0   5   2   56.89    2.78
   0  -5  -2   60.62    4.98
   0  -5  -2   61.35    3.07
   0  -5  -3   43.27    2.63
   0  -5  -3   40.77    2.50
   0  -5  -3   44.17    2.69
   0   5   3   45.21    2.79
   0  -5  -3   46.63    2.32
   0  -5  -3   44.91    1.87
   0  -5  -3   40.57    2.36
   0  -5  -3   42.70    2.50
   0   5   3   45.54    3.02
   0  -5  -3   53.35    2.97
   0   5   3   37.23    2.40
   0  -5  -3   45.66    4.61
   0  -5  -3   44.80    2.44
   0  -5  -3   33.57    2.10
   0  -5  -4  287.04    9.27
   0  -5  -4  326.84    9.43
   0  -5  -4  319.70   10.17
   0  -5  -4  300.98   10.07
   0   5   4  312.82   10.61
   0  -5  -4  309.69    8.52
   0  -5  -4  339.70    9.37
   0  -5  -4  315.51    9.75
   0   5   4  329.57   10.77
   0  -5  -4  324.03   14.68
   0  -5  -4  326.78   10.07
   0  -5  -4  335.44   10.51
   0  -5  -4  311.61    9.97
   0   5   4  278.10    9.87
   0  -5  -5  155.15    6.33
   0  -5  -5  161.71    6.40
   0  -5  -5  163.79    6.21
   0   5   5  158.96    7.02
   0  -5  -5  168.56    5.54
   0  -5  -5  171.16    6.06
   0   5   5  156.13    7.00
   0  -5  -5  156.79    9.98
   0  -5  -5  134.25    5.90
   0  -5  -5  156.60    6.51
   0  -5  -5  130.73    5.87
   0  -5  -5  162.25    5.61
   0  -5  -5  159.37    5.58
   0  -5  -6  122.69    4.66
   0  -5  -6  119.92    5.27
   0  -5  -6  126.05    5.54
   0  -5  -6  130.20    5.34
   0  -5  -6  125.60    5.47
   0   5   6  107.57    6.98
   0   5   6  118.25    6.34
   0  -5  -6  122.67    5.30
   0  -5  -6  124.23    4.56
   0   5   6  136.41    4.37
   0   5   6  133.09    6.31
   0  -5  -7    9.26    1.22
   0  -5  -7    9.82    1.32
   0   5   7   11.33    1.72
   0  -5  -7    8.58    0.93
   0   5   7   10.44    0.96
   0   5   7   10.43    0.95
   0   5   7    9.15    1.70
   0  -5  -7   10.23    1.39
   0  -5  -8    5.09    0.86
   0   5   8    5.96    0.70
   0   5   8    7.58    0.85
   0   5   9   38.05    1.82
   0   5   9   39.01    1.85
   0   5   9   27.25    1.40
   0  -5  -9   25.40    1.41
   0  -5  -9   30.50    1.75
   0  -5  -9   29.38    1.73
   0  -6  12   50.93    1.73
   0  -6  12   49.59    1.68
   0   6 -12   54.66    1.75
   0   6 -11    1.66    0.40
   0  -6  11    1.90    0.38
   0  -6  11    1.97    0.46
   0   6 -11    1.52    0.35
   0  -6  11    1.77    0.40
   0  -6  11    1.39    0.39
   0   6 -11    1.61    0.36
   0   6 -11    1.48    0.39
   0   6 -10  124.79    4.03
   0   6 -10  152.52    4.58
   0  -6  10  129.47    4.80
   0  -6  10  141.25    4.91
   0  -6  10  126.35    4.14
   0   6 -10  143.68    4.28
   0  -6  10  131.12    5.08
   0   6 -10  121.92    4.32
   0  -6  10  121.48    4.01
   0   6 -10  141.49    4.62
   0   6 -10  145.57    4.65
   0   6 -10  106.78    3.84
   0   6  -9   18.74    1.24
   0   6  -9   24.57    1.63
   0   6  -9   20.06    1.26
   0  -6   9   19.60    1.79
   0  -6   9   20.57    1.78
   0  -6   9   21.20    1.48
   0  -6   9   19.98    1.73
   0   6  -9   21.38    1.27
   0   6  -9   19.16    1.26
   0   6  -9   18.24    1.24
   0   6  -9   18.62    1.22
   0  -6   9   19.40    1.87
   0   6  -9   17.06    1.28
   0  -6   9   19.01    1.34
   0  -6   8    0.05    0.30
   0   6  -8    0.36    0.22
   0  -6   8    0.08    0.33
   0   6  -8   -0.06    0.20
   0  -6   8    0.26    0.21
   0  -6   8    0.05    0.18
   0   6  -8   -0.06    0.26
   0   6  -8    0.12    0.24
   0   6  -8   -0.09    0.33
   0  -6   8    0.06    0.26
   0   6  -8    0.06    0.23
   0  -6   8    0.07    0.32
   0  -6   8    0.34    0.36
   0  -6   7   26.46    2.26
   0  -6   7   28.10    2.23
   0  -6   7   29.38    1.55
   0  -6   7   30.11    1.60
   0   6  -7   29.65    1.54
   0   6  -7   27.97    2.57
   0  -6   7   29.29    2.21
   0   6  -7   27.22    2.31
   0   6  -7   30.02    1.61
   0   6  -7   31.88    1.63
   0   6  -7   32.58    1.59
   0  -6   7   28.96    2.41
   0  -6   7   32.34    2.06
   0  -6   6   24.29    1.99
   0  -6   6   32.20    1.64
   0  -6   6   32.75    1.74
   0   6  -6   34.05    2.79
   0  -6   6   31.62    2.30
   0  -6   6   31.68    2.42
   0   6  -6   30.35    2.51
   0   6  -6   33.17    1.59
   0  -6   6   34.58    2.55
   0   6  -6   37.55    1.72
   0  -6   6   34.55    2.13
   0  -6   5    0.15    0.28
   0   6  -5    0.51    0.47
   0  -6   5    0.06    0.32
   0  -6   5    0.27    0.30
   0   6  -5    0.17    0.14
   0  -6   5    0.13    0.28
   0   6  -5    0.09    0.31
   0  -6   5   -0.06    0.21
   0  -6   5    0.15    0.15
   0  -6   5    0.19    0.19
   0  -6   4   74.83    2.94
   0  -6   4   54.13    2.23
   0  -6   4   67.47    3.55
   0  -6   4   62.37    2.84
   0  -6   4   61.12    3.27
   0   6  -4   64.86    2.15
   0   6  -4   66.04    4.22
   0  -6   4   61.73    2.42
   0  -6   4   62.70    2.53
   0  -6   3    4.41    0.75
   0  -6   3    3.99    0.85
   0  -6   3    2.96    0.55
   0   6  -3    4.30    1.17
   0  -6   3    3.15    0.50
   0   6  -3    4.65    1.23
   0  -6   3    3.81    0.75
   0  -6   3    3.96    0.49
   0  -6   3    3.54    0.70
   0  -6   3    3.65    0.61
   0  -6   3    3.23    0.49
   0  -6   3    4.10    0.51
   0  -6   2   44.02    2.41
   0  -6   2   48.48    1.93
   0  -6   2   46.89    2.96
   0  -6   2   41.51    2.33
   0  -6   2   44.47    2.02
   0  -6   2   39.33    1.87
   0  -6   1  541.52   13.87
   0   6  -1  560.60   16.71
   0  -6   1  529.81   17.83
   0  -6   1  544.19   14.19
   0  -6   0   78.63    3.29
   0  -6   0   86.15    2.92
   0  -6   0   86.99    4.24
   0  -6   0   92.91    3.40
   0   6   0   82.88    4.39
   0  -6   0   76.83    3.30
   0  -6   0  102.70    2.97
   0  -6   0   79.94    5.53
   0   6   0   75.02    4.70
   0  -6   0   77.03    3.59
   0  -6   0   75.98    3.04
   0  -6   0   78.19    3.61
   0  -6  -1   28.44    2.05
   0  -6  -1   29.66    2.12
   0  -6  -1   24.75    1.53
   0  -6  -1   33.11    2.41
   0  -6  -1   31.01    1.85
   0  -6  -1   31.51    1.46
   0  -6  -1   29.76    1.88
   0  -6  -1   33.38    1.59
   0  -6  -1   31.41    3.61
   0  -6  -1   38.19    1.60
   0   6   1   29.45    2.93
   0  -6  -1   24.84    1.71
   0  -6  -2    3.67    1.38
   0  -6  -2    2.99    0.71
   0  -6  -2    2.01    0.42
   0  -6  -2    3.06    0.75
   0  -6  -2    3.94    0.52
   0  -6  -2    3.80    0.79
   0  -6  -2    3.41    0.42
   0   6   2    2.87    0.67
   0  -6  -2    4.15    0.78
   0  -6  -2    3.95    0.72
   0   6   2    2.44    0.92
   0  -6  -2    2.56    0.68
   0  -6  -2    3.11    0.71
   0  -6  -2    4.71    0.72
   0  -6  -3  111.54    4.55
   0  -6  -3  161.66    5.92
   0  -6  -3  144.72    5.57
   0   6   3  136.54    5.76
   0  -6  -3  157.27    5.18
   0  -6  -3  134.89    3.93
   0  -6  -3  135.81    5.29
   0   6   3  159.70    6.52
   0  -6  -3  138.69    5.23
   0  -6  -3  155.03    9.30
   0  -6  -3  114.39    4.84
   0   6   3  109.36    6.74
   0  -6  -3  128.84    4.33
   0  -6  -3  145.29    5.66
   0  -6  -3  156.60    6.00
   0  -6  -4  551.25   16.10
   0  -6  -4  493.50   14.54
   0   6   4  523.74   16.52
   0  -6  -4  617.55   15.34
   0   6   4  539.83   16.73
   0   6   4  671.03   18.28
   0  -6  -4  545.37   21.36
   0  -6  -4  590.01   15.44
   0  -6  -4  568.34   15.34
   0   6   4  481.07   18.27
   0  -6  -4  552.64   16.34
   0  -6  -5   42.00    2.83
   0  -6  -5   34.33    2.59
   0   6   5   31.09    2.91
   0  -6  -5   38.15    2.18
   0  -6  -5   33.25    4.43
   0  -6  -5   36.15    2.22
   0  -6  -5   38.63    2.81
   0   6   5   35.24    3.13
   0   6   5   26.30    3.27
   0  -6  -6    5.77    0.80
   0  -6  -6    5.64    1.05
   0  -6  -6    5.21    1.01
   0  -6  -6    5.77    1.01
   0   6   6    6.80    1.33
   0   6   6    5.88    0.72
   0   6   6    4.14    1.08
   0   6   7    5.71    0.65
   0  -6  -7    4.85    0.86
   0  -6  -7    4.50    0.76
   0   6   7    6.44    0.69
   0  -6  -8  147.75    5.00
   0   6   8  223.88    5.62
   0  -6  -9    1.00    0.21
   0   7 -11  101.75    2.96
   0  -7  11   90.51    2.93
   0  -7  11   92.16    3.02
   0   7 -11   94.81    2.81
   0  -7  10   67.70    2.49
   0   7 -10   68.89    2.40
   0   7 -10   91.94    2.95
   0  -7  10   79.12    3.06
   0   7 -10   78.12    2.81
   0   7 -10   60.75    2.43
   0  -7  10   76.53    3.00
   0   7 -10   72.82    2.48
   0  -7  10   70.34    3.09
   0  -7  10   77.89    3.14
   0  -7   9   32.64    2.14
   0  -7   9   31.53    1.77
   0  -7   9   31.21    1.70
   0  -7   9   28.37    1.30
   0   7  -9   33.49    1.55
   0   7  -9   28.21    1.59
   0   7  -9   36.89    1.85
   0  -7   9   30.82    1.96
   0  -7   9   32.79    2.12
   0   7  -9   29.71    1.56
   0   7  -9   35.13    1.62
   0   7  -9   27.57    1.57
   0  -7   9   30.65    2.16
   0   7  -9   25.95    1.46
   0  -7   8    7.66    1.02
   0  -7   8    7.12    0.69
   0   7  -8    7.27    0.75
   0   7  -8    9.63    0.83
   0   7  -8    6.21    0.71
   0   7  -8    6.89    0.78
   0   7  -8    7.50    0.73
   0  -7   8    7.03    1.12
   0   7  -8    8.53    0.80
   0   7  -8    5.85    1.25
   0  -7   8    6.85    1.07
   0  -7   8    6.52    0.57
   0  -7   8    7.65    0.95
   0  -7   8    7.77    1.12
   0  -7   7   24.68    1.77
   0  -7   7   15.15    1.62
   0  -7   7   16.91    1.56
   0  -7   7   17.77    1.19
   0  -7   7   18.19    1.22
   0   7  -7   16.12    1.99
   0   7  -7   15.54    1.82
   0   7  -7   18.73    1.14
   0   7  -7   19.43    1.16
   0   7  -7   19.75    1.25
   0  -7   7   20.79    1.97
   0   7  -7   16.36    1.13
   0  -7   7   17.19    1.75
   0  -7   6  102.81    3.27
   0   7  -6  101.03    3.31
   0   7  -6  104.31    3.48
   0  -7   6  105.46    4.81
   0   7  -6   91.41    3.26
   0  -7   6   96.15    4.60
   0  -7   6   88.64    4.04
   0  -7   6  102.07    3.65
   0  -7   6  100.57    3.52
   0   7  -6   99.85    5.10
   0   7  -6   98.30    5.25
   0  -7   6   96.46    4.40
   0  -7   5  174.86    6.13
   0  -7   5  196.21    5.84
   0  -7   5  180.20    5.36
   0   7  -5  204.33    5.52
   0  -7   5  193.17    7.05
   0   7  -5  172.39    5.16
   0   7  -5  200.02    7.93
   0  -7   5  178.50    6.99
   0   7  -5  197.47    8.14
   0  -7   5  188.61    6.56
   0  -7   5  164.67    6.06
   0  -7   4  111.64    4.43
   0  -7   4  119.89    4.43
   0  -7   4  128.28    5.09
   0  -7   4  113.03    3.77
   0  -7   4  125.10    5.50
   0   7  -4  131.15    6.60
   0  -7   4  123.38    3.96
   0  -7   3    8.60    0.84
   0  -7   3    9.36    1.01
   0  -7   3    8.04    0.76
   0  -7   3    5.65    0.63
   0  -7   3    8.20    0.89
   0  -7   3    8.98    0.96
   0  -7   3    5.55    0.78
   0  -7   3    8.45    1.11
   0  -7   3    8.73    1.09
   0  -7   3    6.99    0.71
   0  -7   3    8.64    1.35
   0   7  -3    7.38    1.61
   0  -7   3    8.39    0.87
   0  -7   2   31.59    2.10
   0  -7   2   29.93    1.60
   0  -7   2   28.55    1.58
   0  -7   2   25.50    1.40
   0  -7   2   24.62    1.63
   0  -7   2   26.56    2.39
   0  -7   2   24.55    1.85
   0   7  -2   29.42    2.82
   0  -7   2   33.26    1.42
   0  -7   2   22.41    1.35
   0  -7   2   25.00    1.66
   0   7  -2   31.09    3.55
   0  -7   2   27.32    1.64
   0   7  -1  130.61    7.64
   0  -7   1  120.55    4.71
   0  -7   1  111.15    3.99
   0  -7   1  125.99    4.88
   0  -7   1  135.50    3.72
   0  -7   1  104.76    3.63
   0  -7   1  102.21    3.75
   0  -7   1  104.17    3.54
   0  -7   1  104.79    3.99
   0  -7   1  108.92    4.21
   0  -7   1  110.42    3.71
   0   7  -1  113.85    5.77
   0  -7   1   99.42    4.41
   0   7   0  306.08   12.03
   0  -7   0  313.24    9.09
   0  -7   0  338.43   10.16
   0  -7   0  368.43   10.36
   0  -7   0  363.23    8.91
   0  -7   0  311.97   13.43
   0  -7   0  282.91    8.75
   0  -7   0  320.72    8.62
   0  -7   0  326.06    9.49
   0   7   0  355.67   14.13
   0  -7   0  287.29    9.72
   0  -7   0  353.24   11.14
   0  -7  -1    4.75    0.75
   0  -7  -1    3.19    0.49
   0  -7  -1    4.27    0.79
   0   7   1    3.51    1.12
   0  -7  -1    4.20    0.50
   0  -7  -1    7.51    1.23
   0  -7  -1    4.84    0.77
   0  -7  -1    4.23    0.63
   0  -7  -1    4.19    0.87
   0  -7  -1    4.05    0.83
   0  -7  -1    3.06    1.31
   0  -7  -2    2.99    0.60
   0  -7  -2    3.78    0.78
   0   7   2    2.98    1.06
   0  -7  -2    4.85    0.78
   0  -7  -2    3.56    0.83
   0  -7  -2    3.53    0.45
   0  -7  -2    3.75    1.42
   0  -7  -2    4.44    0.94
   0  -7  -2    6.11    0.72
   0  -7  -2    3.82    0.83
   0  -7  -3  360.99   10.54
   0  -7  -3  374.76   10.12
   0  -7  -3  417.73   12.20
   0  -7  -3  413.88   11.89
   0  -7  -3  388.95    9.70
   0  -7  -3  388.20   16.39
   0  -7  -4   59.45    2.95
   0  -7  -4   51.37    3.02
   0  -7  -4   51.52    3.23
   0   7   4   63.76    4.21
   0  -7  -5   15.34    1.48
   0  -7  -5   14.92    1.60
   0   7   5   18.26    1.20
   0   7   6    0.03    0.18
   0  -7  -6    0.47    0.38
   0  -7  -6    0.08    0.20
   0   7   7   13.58    0.94
   0  -7  -7   12.73    1.08
   0   8 -10    5.84    0.54
   0  -8  10    5.01    0.44
   0  -8   9  140.12    4.29
   0   8  -9  178.40    4.75
   0   8  -9  170.45    4.63
   0  -8   9  176.39    5.42
   0  -8   9  162.37    4.85
   0   8  -9  155.13    4.60
   0   8  -9  160.46    4.44
   0   8  -8   37.98    1.56
   0  -8   8   31.47    1.47
   0  -8   8   31.95    1.82
   0  -8   8   29.22    1.87
   0   8  -8   33.80    1.67
   0   8  -8   26.44    1.37
   0   8  -8   28.12    1.49
   0  -8   8   33.63    2.13
   0  -8   8   33.68    1.81
   0   8  -8   38.68    1.69
   0  -8   8   29.41    1.19
   0   8  -7    2.34    0.46
   0   8  -7    1.87    0.34
   0   8  -7    2.41    0.42
   0  -8   7    2.04    0.54
   0  -8   7    2.49    0.68
   0  -8   7    2.46    0.45
   0  -8   7    1.87    0.40
   0  -8   6    1.15    0.36
   0  -8   6    0.90    0.33
   0  -8   6    1.21    0.44
   0  -8   6    1.30    0.41
   0   8  -6    0.92    0.25
   0   8  -6    1.06    0.30
   0   8  -6    1.10    0.35
   0  -8   6    0.79    0.22
   0   8  -6    1.48    0.73
   0   8  -5   26.07    2.66
   0   8  -5   25.98    2.51
   0  -8   5   19.78    1.52
   0   8  -5   22.98    1.25
   0   8  -5   24.13    1.43
   0  -8   5   23.82    1.30
   0  -8   5   24.03    1.70
   0  -8   5   21.07    2.08
   0   8  -4  128.50    6.45
   0  -8   4  109.40    3.90
   0  -8   4  121.89    3.86
   0  -8   4  101.38    4.04
   0   8  -4   98.56    3.34
   0   8  -4  102.87    3.68
   0  -8   4  113.23    3.71
   0  -8   4  115.48    5.39
   0  -8   4  118.34    4.28
   0   8  -4   96.16    5.78
   0  -8   3  121.82    4.06
   0  -8   3  121.47    3.92
   0  -8   3  105.25    3.74
   0  -8   3  104.52    3.58
   0  -8   3   95.21    3.83
   0  -8   3  107.93    3.93
   0  -8   3   91.36    3.32
   0   8  -3  106.57    6.20
   0  -8   3  101.22    5.18
   0  -8   3   97.26    3.54
   0  -8   3  120.62    4.62
   0   8  -3   95.64    5.62
   0   8  -3   96.46    3.47
   0   8  -2   16.23    1.06
   0  -8   2   13.86    1.09
   0   8  -2   18.02    2.62
   0  -8   2   16.12    1.35
   0  -8   2   15.05    1.02
   0  -8   2   14.43    1.03
   0  -8   2   15.11    1.24
   0  -8   2   19.64    1.29
   0  -8   2   20.10    1.54
   0  -8   2   17.35    1.18
   0  -8   2   16.14    1.51
   0  -8   2   14.60    1.84
   0  -8   2   15.72    1.15
   0   8  -2   15.55    2.38
   0   8  -2   14.34    2.01
   0  -8   1    0.13    0.16
   0  -8   1    0.05    0.24
   0   8  -1    0.50    0.60
   0  -8   1    0.06    0.27
   0  -8   1   -0.09    0.33
   0  -8   1    0.06    0.28
   0  -8   1    0.19    0.25
   0  -8   1    0.52    0.35
   0  -8   1   -0.02    0.14
   0  -8   1    0.03    0.16
   0  -8   1   -0.03    0.18
   0  -8   0    0.05    0.27
   0  -8   0    0.24    0.38
   0  -8   0    0.70    0.47
   0  -8   0    0.39    0.22
   0   8   0    0.17    0.43
   0  -8   0    0.11    0.22
   0  -8   0    0.19    0.32
   0  -8   0    0.32    0.33
   0  -8   0   -0.03    0.19
   0  -8   0    0.37    0.29
   0  -8  -1    0.65    0.42
   0  -8  -1    0.92    0.50
   0  -8  -1    0.99    0.28
   0   8   1    0.80    0.67
   0  -8  -1    0.65    0.42
   0  -8  -1    0.75    0.31
   0  -8  -1    0.93    0.45
   0  -8  -1    0.95    0.38
   0  -8  -2    0.53    0.20
   0  -8  -2    0.72    0.28
   0  -8  -2    0.36    0.39
   0  -8  -2    1.49    0.56
   0  -8  -2    0.59    0.43
   0  -8  -2    0.91    0.31
   0  -8  -2    0.85    0.35
   0   8   2   -0.15    0.44
   0  -8  -3  118.45    4.99
   0  -8  -3  117.19    4.73
   0  -8  -4   38.18    2.19
   0  -8  -4   38.39    2.39
   0   8   4   42.30    1.79
   0  -8  -4   38.21    2.12
   0  -8  -5   -0.04    0.25
   0  -8  -5    0.03    0.17
   0  -8  -5   -0.03    0.21
   0   8   5    0.04    0.15
   0  -8  -6    0.14    0.20
   0  -8  -6    0.10    0.18
   0  -9   9   35.86    1.33
   0   9  -9   36.28    1.24
   0  -9   8    3.34    0.28
   0   9  -8    3.91    0.44
   0  -9   8    3.37    0.38
   0   9  -8    3.41    0.35
   0  -9   7    0.51    0.27
   0  -9   7    0.40    0.21
   0   9  -7    0.44    0.18
   0   9  -7    0.48    0.22
   0   9  -6  160.95    4.32
   0   9  -6  140.86    4.37
   0   9  -6  118.58    3.99
   0  -9   6  139.05    3.88
   0  -9   6  148.13    4.72
   0  -9   6  158.69    4.53
   0  -9   6  138.21    3.97
   0  -9   5   26.16    1.19
   0   9  -5   20.67    1.28
   0  -9   5   20.94    1.42
   0  -9   5   27.65    1.41
   0  -9   5   27.91    1.32
   0  -9   4    0.29    0.22
   0   9  -4    0.36    0.18
   0  -9   4    0.25    0.20
   0  -9   4    0.25    0.22
   0  -9   4    0.18    0.21
   0  -9   4    0.15    0.19
   0  -9   3    1.83    0.35
   0  -9   3    2.15    0.43
   0  -9   3    2.12    0.42
   0  -9   3    2.08    0.38
   0   9  -3    2.04    0.79
   0   9  -2   51.91    3.94
   0  -9   2   67.26    2.85
   0  -9   2   61.33    2.49
   0  -9   2   71.40    3.26
   0  -9   2   60.77    2.30
   0  -9   2   60.48    2.38
   0  -9   1  216.52    7.00
   0  -9   1  233.89    6.72
   0  -9   0   14.04    1.38
   0  -9   0   10.44    0.92
   0  -9   0   11.60    1.14
   0  -9   0   12.03    1.09
   0  -9   0   11.42    1.24
   0  -9   0   11.24    0.79
   0  -9   0    8.94    0.81
   0  -9  -1   10.00    0.79
   0  -9  -1   10.12    0.70
   0  -9  -1    9.59    1.11
   0  -9  -1    9.47    1.04
   0  -9  -1   10.51    1.18
   0   9   1    6.57    1.23
   0  -9  -1    9.93    0.93
   0  -9  -2   14.58    1.31
   0  -9  -2   12.53    1.20
   0  -9  -2   10.82    1.06
   0  -9  -3    2.67    0.52
   0  -9  -3    2.52    0.56
   0  -9  -4   14.24    0.96
   0  -9  -4   15.01    1.08
   0  -9  -5    0.46    0.15
   0  -9  -5    0.70    0.19
   0 -10   8    5.66    0.33
   0 -10   7   30.85    1.14
   0 -10   7   25.01    0.88
   0 -10   6   28.90    1.00
   0  10  -6   30.09    1.20
   0 -10   6   26.31    0.92
   0  10  -5    6.29    0.48
   0  10  -5    7.65    0.56
   0 -10   5    9.25    0.54
   0 -10   5    7.63    0.63
   0 -10   5    9.05    0.58
   0  10  -4  101.88    3.27
   0 -10   4  115.05    3.52
   0 -10   4  134.12    3.58
   0 -10   4  120.90    3.37
   0 -10   3   86.47    2.71
   0 -10   3   73.75    2.48
   0 -10   2   73.75    2.51
   0 -10   2   71.50    2.36
   0 -10   1   22.67    1.48
   0 -10   1   20.45    1.25
   0 -10   0   15.27    1.16
   0 -10   0   12.89    0.71
   0 -10   0   13.26    0.79
   0 -10   0   11.87    0.71
   0 -10   0   13.60    0.99
   0 -10  -1  121.09    3.88
   0 -10  -1  104.52    3.58
   0 -10  -2   49.54    2.05
   0 -10  -2   56.80    2.06
   0 -10  -3   21.60    0.94
   0 -11   5    5.17    0.30
   0 -11   4    2.57    0.21
   0 -11   4    2.78    0.24
   0 -11   3   13.67    0.59
   0 -11   3   14.63    0.63
   0 -11   2  119.13    3.14
   0 -11   1   25.53    0.86
   1 -11   1   14.06    0.52
   1 -11   1   14.49    0.59
   1 -11   2   16.80    0.68
   1 -11   3   53.29    1.56
   1 -11   3   56.29    1.61
   1 -11   4    8.51    0.37
   1 -11   4    7.69    0.37
   1 -10  -3   55.39    1.75
   1 -10  -3   52.32    1.71
   1 -10  -2    9.25    0.70
   1 -10  -2    7.61    0.61
   1 -10  -1   64.63    2.13
   1 -10  -1   61.41    2.31
   1 -10   0    0.41    0.15
   1 -10   0    0.39    0.25
  -1  10   0    0.16    0.11
   1 -10   0    0.17    0.19
   1 -10   1   13.75    0.85
   1 -10   1   14.12    0.78
   1 -10   1   13.79    0.85
   1 -10   2   10.50    0.75
   1 -10   3    3.28    0.38
  -1  10  -3    3.21    0.34
   1 -10   3    3.49    0.42
   1 -10   4   41.84    1.51
   1 -10   4   45.88    1.64
   1 -10   4   46.33    1.57
  -1  10  -5    0.08    0.11
   1 -10   5    0.05    0.13
   1 -10   5    0.03    0.14
   1 -10   5    0.03    0.11
  -1  10  -5    0.01    0.10
   1 -10   6    9.18    0.43
   1 -10   6    7.83    0.39
  -1  10  -7    4.92    0.34
   1 -10   7    4.32    0.36
   1  -9  -5    0.24    0.13
   1  -9  -4   39.31    1.80
   1  -9  -4   39.53    1.74
   1  -9  -4   37.98    1.62
   1  -9  -3   23.82    1.43
  -1   9   3   28.12    1.19
   1  -9  -3   26.08    1.52
   1  -9  -3   24.19    1.54
   1  -9  -2  128.98    4.54
   1  -9  -2  102.97    4.13
   1  -9  -2  141.79    4.44
   1  -9  -2  130.78    3.93
  -1   9   2   92.52    5.25
   1  -9  -2  125.32    4.19
   1  -9  -1   42.67    2.31
   1  -9  -1   42.70    1.61
   1  -9  -1   38.00    2.10
   1  -9  -1   40.28    1.92
   1  -9  -1   44.76    2.19
   1  -9  -1   39.74    2.11
   1  -9   0    9.61    0.73
   1  -9   0   10.93    1.13
   1  -9   0   10.86    1.04
   1  -9   0   11.44    0.99
   1  -9   0   11.21    1.10
   1  -9   0    9.48    0.84
  -1   9   0    9.26    1.53
  -1   9  -1  158.44    7.75
   1  -9   1  167.86    5.52
   1  -9   1  181.14    5.44
   1  -9   1  188.24    6.08
   1  -9   2   46.05    2.03
   1  -9   2   55.37    2.60
   1  -9   2   42.13    1.92
   1  -9   2   53.54    2.28
   1  -9   2   54.69    2.39
   1  -9   2   60.71    2.78
   1  -9   2   42.88    2.02
  -1   9  -2   41.65    3.57
  -1   9  -3   12.91    1.90
   1  -9   3   15.96    1.05
   1  -9   3   14.88    1.08
   1  -9   3   19.36    1.25
   1  -9   3   15.33    1.05
  -1   9  -3   15.31    0.97
  -1   9  -3   13.66    1.00
   1  -9   3   18.60    1.26
   1  -9   4   15.98    1.13
   1  -9   4   17.59    1.11
   1  -9   4   17.14    1.02
  -1   9  -4   14.79    1.04
  -1   9  -4   13.68    0.89
  -1   9  -4   14.35    0.97
   1  -9   5   17.71    0.94
   1  -9   5   18.09    1.26
  -1   9  -5   16.29    0.99
  -1   9  -5   17.04    1.06
   1  -9   6   59.80    2.60
  -1   9  -6   62.11    2.32
  -1   9  -6   64.65    2.40
  -1   9  -6   57.63    2.40
   1  -9   6   70.27    2.52
   1  -9   6   69.64    2.42
   1  -9   7   96.52    3.34
  -1   9  -7   89.04    3.01
  -1   9  -7   89.99    3.00
   1  -9   7   92.79    2.94
   1  -9   7   93.39    3.02
  -1   9  -7   96.84    2.78
  -1   9  -8    1.30    0.26
  -1   9  -8    1.58    0.28
  -1   9  -8    1.99    0.32
   1  -9   8    1.42    0.24
  -1   9  -8    1.92    0.31
   1  -9   9    0.28    0.12
  -1   9  -9    0.50    0.16
   1  -8  -6   84.98    2.86
   1  -8  -6   79.04    2.84
   1  -8  -6   80.70    2.73
   1  -8  -5    0.52    0.28
   1  -8  -4    0.38    0.30
  -1   8   4    0.16    0.21
   1  -8  -3  177.72    6.13
   1  -8  -3  183.59    5.94
   1  -8  -3  194.18    6.45
   1  -8  -3  180.05    5.51
   1  -8  -2   30.20    2.04
   1  -8  -2   26.30    1.58
  -1   8   2   22.12    3.03
   1  -8  -2   23.58    1.85
   1  -8  -2   25.03    1.20
   1  -8  -2   22.48    1.68
   1  -8  -2   23.08    1.37
   1  -8  -2   24.29    1.78
   1  -8  -1   22.36    2.18
   1  -8  -1   23.36    1.83
   1  -8  -1   25.86    1.86
   1  -8  -1   18.25    1.38
   1  -8  -1   19.96    1.60
   1  -8  -1   17.20    1.25
  -1   8   1   20.21    2.97
  -1   8   0   18.86    2.90
   1  -8   0   22.18    1.69
   1  -8   0   20.97    1.49
   1  -8   0   21.41    2.23
   1  -8   0   20.26    1.69
   1  -8   0   17.81    1.31
  -1   8   0   17.55    2.46
  -1   8  -1    1.84    0.88
   1  -8   1    2.77    0.65
   1  -8   1    1.88    0.41
   1  -8   1    2.09    0.48
  -1   8  -1    2.80    1.14
   1  -8   1    2.18    0.38
   1  -8   1    1.98    0.49
   1  -8   1    2.66    0.65
   1  -8   1    1.91    0.73
  -1   8  -1    1.86    0.78
  -1   8  -2    0.15    0.15
   1  -8   2    0.14    0.22
   1  -8   2    1.01    0.39
   1  -8   2    0.67    0.38
   1  -8   2    0.33    0.26
   1  -8   2    0.22    0.22
  -1   8  -2   -0.15    0.45
   1  -8   2    0.26    0.30
   1  -8   2    0.29    0.40
   1  -8   2    0.31    0.19
  -1   8  -2   -0.12    0.25
   1  -8   3   53.40    2.35
   1  -8   3   59.49    2.62
   1  -8   3   61.30    2.88
   1  -8   3   61.82    2.48
   1  -8   3   57.31    2.64
  -1   8  -3   60.06    4.55
   1  -8   3   53.80    3.66
   1  -8   3   68.55    3.19
  -1   8  -3   57.89    2.22
  -1   8  -3   52.92    2.38
  -1   8  -3   55.00    4.19
   1  -8   4    3.87    0.57
   1  -8   4    3.99    0.53
   1  -8   4    4.17    0.96
  -1   8  -4    4.33    1.24
   1  -8   4    4.14    0.61
   1  -8   4    5.43    0.70
   1  -8   4    3.66    0.74
   1  -8   4    4.26    0.71
   1  -8   4    4.25    0.63
  -1   8  -4    2.73    0.42
  -1   8  -4    3.87    0.51
  -1   8  -4    3.48    0.56
  -1   8  -4    3.80    1.10
   1  -8   5   75.44    2.77
  -1   8  -5   67.75    4.41
  -1   8  -5   79.52    2.74
  -1   8  -5   52.08    2.35
  -1   8  -5   65.71    2.77
   1  -8   5   66.82    3.09
   1  -8   5   76.97    3.63
   1  -8   5   66.28    2.39
  -1   8  -6   16.02    1.10
  -1   8  -6   13.59    1.11
   1  -8   6   13.65    1.26
  -1   8  -6   11.86    1.75
   1  -8   6   12.50    0.98
   1  -8   6   14.59    1.11
   1  -8   6   14.35    1.48
  -1   8  -7   30.62    1.57
  -1   8  -7   29.72    1.46
   1  -8   7   29.94    1.54
   1  -8   7   27.42    1.42
   1  -8   8    4.14    0.46
   1  -8   8    4.64    0.50
   1  -8   8    5.48    0.71
  -1   8  -8    4.64    0.55
  -1   8  -8    5.21    0.59
  -1   8  -8    5.15    0.56
  -1   8  -8    5.24    0.61
  -1   8  -9    1.68    0.34
  -1   8  -9    1.79    0.33
  -1   8  -9    2.17    0.41
  -1   8  -9    1.38    0.27
   1  -8   9    1.17    0.20
   1  -8   9    1.67    0.36
   1  -8   9    1.92    0.35
  -1   8  -9    1.52    0.28
  -1   8  -9    1.73    0.32
   1  -8  10    2.16    0.24
  -1   8 -10    3.16    0.36
  -1   8 -10    3.18    0.37
   1  -7  -8    2.37    0.30
  -1   7   7   93.76    2.99
   1  -7  -7   78.13    3.19
   1  -7  -6   11.07    1.19
  -1   7   6   11.96    0.96
   1  -7  -6   10.35    1.01
  -1   7   5    0.99    0.63
  -1   7   5    2.09    0.41
   1  -7  -5    1.86    0.61
   1  -7  -4  272.25    8.09
   1  -7  -4  283.55    9.44
   1  -7  -4  281.25    8.70
  -1   7   3   11.00    1.88
   1  -7  -3   10.04    1.15
   1  -7  -3   10.23    1.30
   1  -7  -3    8.08    2.00
  -1   7   3    8.84    1.89
   1  -7  -3    8.77    0.64
   1  -7  -3    7.28    1.04
   1  -7  -2   81.40    3.91
   1  -7  -2   90.44    3.80
   1  -7  -2   79.02    3.66
   1  -7  -2   78.94    6.09
  -1   7   2   76.25    5.66
   1  -7  -2   81.91    4.30
   1  -7  -1   87.36    4.00
   1  -7  -1  105.92    4.17
   1  -7  -1   92.48    3.99
  -1   7   1   88.38    6.00
   1  -7  -1   96.16    4.86
  -1   7   1   90.73    6.66
   1  -7  -1   95.69    3.31
   1  -7  -1   88.93    6.18
   1  -7  -1   89.50    3.88
   1  -7   0    9.50    1.88
   1  -7   0   11.84    1.25
  -1   7   0   13.96    2.65
   1  -7   0   11.14    0.93
   1  -7   0   12.87    1.21
   1  -7   0   10.04    0.79
  -1   7   0   12.89    1.87
   1  -7   0    9.68    1.18
   1  -7   0   12.72    1.69
  -1   7  -1  313.46   12.16
   1  -7   1  302.42    8.87
   1  -7   1  313.97    9.26
  -1   7  -1  341.98   14.01
  -1   7  -1  324.54    8.43
   1  -7   1  295.71    8.31
   1  -7   1  283.89    9.22
  -1   7  -1  333.05   11.65
   1  -7   2   57.69    3.74
   1  -7   2   55.56    2.82
   1  -7   2   56.09    2.50
   1  -7   2   50.24    2.20
  -1   7  -2   55.47    4.60
  -1   7  -2   51.58    4.03
   1  -7   2   51.59    2.43
   1  -7   2   48.64    2.37
   1  -7   2   52.88    2.65
   1  -7   2   52.10    2.27
  -1   7  -2   56.17    2.30
  -1   7  -2   53.01    3.96
  -1   7  -3   47.89    4.03
   1  -7   3   43.53    2.12
   1  -7   3   40.85    2.09
   1  -7   3   44.55    2.33
   1  -7   3   35.87    1.79
   1  -7   3   46.54    2.64
   1  -7   3   45.22    2.01
   1  -7   3   43.51    2.00
   1  -7   3   50.08    2.43
   1  -7   3   47.83    3.28
   1  -7   3   50.13    2.63
  -1   7  -3   43.84    3.68
  -1   7  -3   38.93    1.72
  -1   7  -3   43.41    2.03
  -1   7  -4    1.48    0.82
   1  -7   4    2.00    0.44
   1  -7   4    2.43    0.55
   1  -7   4    1.85    0.43
  -1   7  -4    1.43    0.75
   1  -7   4    1.84    0.65
   1  -7   4    2.30    0.59
  -1   7  -4    1.29    0.31
  -1   7  -4    1.72    0.42
   1  -7   4    2.25    0.64
   1  -7   4    2.27    0.42
   1  -7   4    1.80    0.40
   1  -7   4    2.28    0.45
   1  -7   5    1.04    0.39
  -1   7  -5    1.22    0.70
   1  -7   5    1.64    0.39
   1  -7   5    1.71    0.41
   1  -7   5    1.01    0.32
   1  -7   5    2.31    0.68
   1  -7   5    1.21    0.52
   1  -7   5    1.30    0.30
  -1   7  -5    2.19    0.47
  -1   7  -5    1.20    0.33
  -1   7  -5    0.89    0.27
   1  -7   5    0.99    0.32
   1  -7   5    1.45    0.48
   1  -7   6  270.76    7.58
   1  -7   6  229.26    8.08
  -1   7  -6  283.47   10.16
   1  -7   6  269.25    7.51
   1  -7   6  280.94    9.17
  -1   7  -6  273.89    9.35
  -1   7  -6  317.65    7.81
  -1   7  -6  255.55    7.51
  -1   7  -6  226.52    7.18
   1  -7   6  290.73    8.56
  -1   7  -6  251.02   10.79
   1  -7   7   -0.05    0.28
  -1   7  -7    0.03    0.17
  -1   7  -7    0.26    0.24
  -1   7  -7    0.29    0.26
  -1   7  -7    0.29    0.22
  -1   7  -7    0.03    0.19
  -1   7  -7    0.10    0.42
   1  -7   7    0.26    0.32
  -1   7  -7    0.03    0.27
   1  -7   7    1.14    0.33
   1  -7   8   12.60    1.19
  -1   7  -8   10.38    0.88
  -1   7  -8    8.87    0.90
  -1   7  -8   10.20    0.94
  -1   7  -8   13.22    1.00
   1  -7   8   10.09    1.15
  -1   7  -8   10.94    0.92
   1  -7   8   11.05    0.84
   1  -7   8   10.12    0.80
   1  -7   9   40.80    1.66
  -1   7  -9   54.49    2.12
   1  -7   9   51.81    2.32
  -1   7  -9   42.09    2.08
  -1   7  -9   49.65    1.98
  -1   7  -9   49.36    2.08
   1  -7   9   54.42    2.77
   1  -7   9   50.84    2.48
  -1   7  -9   56.74    2.14
  -1   7 -10   95.52    3.00
   1  -7  10   97.81    3.50
  -1   7 -10   88.07    2.93
   1  -7  10   96.44    3.32
  -1   7 -10   83.58    2.85
  -1   7 -10  113.73    3.42
  -1   7 -10  106.68    3.33
   1  -7  10   96.85    3.40
   1  -7  10   92.22    3.02
   1  -7  10   82.29    2.82
  -1   7 -11   19.52    0.89
  -1   7 -11   20.15    0.93
   1  -7  11   17.67    0.84
   1  -7  11   17.30    0.86
   1  -6  -9   29.03    1.25
   1  -6  -8   37.08    2.06
  -1   6   8   43.76    1.87
  -1   6   7  143.42    4.43
   1  -6  -7  120.60    5.01
   1  -6  -7  111.84    4.31
  -1   6   7  143.74    4.45
   1  -6  -6  152.72    6.10
   1  -6  -6  139.95    5.80
   1  -6  -6  153.87    6.09
  -1   6   6  151.81    4.53
   1  -6  -6  144.83    5.38
  -1   6   6  168.01    5.17
  -1   6   6  170.73    7.52
   1  -6  -5   83.65    7.03
   1  -6  -5  106.39    4.24
   1  -6  -5   93.78    4.43
   1  -6  -5   89.99    3.93
   1  -6  -5   74.60    3.68
   1  -6  -5   92.04    4.53
  -1   6   5   96.38    3.20
  -1   6   5   83.35    5.16
  -1   6   5  106.32    5.84
  -1   6   5  106.92    5.87
   1  -6  -4   31.56    2.14
   1  -6  -4   34.61    2.53
   1  -6  -4   29.22    2.29
   1  -6  -4   29.74    2.13
  -1   6   4   28.49    3.46
   1  -6  -4   31.52    4.19
  -1   6   4   39.97    3.43
  -1   6   4   28.64    2.76
   1  -6  -3  231.10    7.88
   1  -6  -3  232.94    7.45
   1  -6  -3  239.05    8.04
   1  -6  -3  229.00    7.80
   1  -6  -3  246.34    8.25
   1  -6  -3  223.96    6.21
  -1   6   3  202.82   10.11
   1  -6  -3  193.25    7.16
   1  -6  -3  227.48   11.49
   1  -6  -3  222.11    7.55
  -1   6   3  275.91   10.10
   1  -6  -2  129.93    4.87
   1  -6  -2  134.35    7.91
   1  -6  -2  123.95    4.99
   1  -6  -2  131.35    5.01
  -1   6   2  126.61    7.23
   1  -6  -2  136.46    5.23
   1  -6  -2  132.57    4.02
   1  -6  -2  113.36    4.24
   1  -6  -2  145.02    5.74
   1  -6  -1  705.71   18.14
   1  -6  -1  690.12   22.12
   1  -6  -1  660.66   18.27
   1  -6  -1  652.67   18.16
   1  -6  -1  722.55   19.63
   1  -6  -1  704.29   17.26
  -1   6   1  716.44   21.98
   1  -6  -1  679.89   17.70
   1  -6  -1  689.72   18.37
   1  -6   0   38.92    2.01
  -1   6   0   40.56    1.67
  -1   6   0   39.59    3.08
   1  -6   0   31.10    3.15
   1  -6   0   36.20    2.02
  -1   6   0   40.29    4.04
  -1   6   0   40.58    3.59
  -1   6   0   38.40    3.99
   1  -6   0   42.58    2.91
   1  -6   0   39.63    1.77
   1  -6   1   62.74    2.90
  -1   6  -1   69.95    5.30
  -1   6  -1   70.80    2.49
   1  -6   1   78.20    3.00
  -1   6  -1   69.27    5.23
   1  -6   1   58.00    2.90
  -1   6  -1   70.91    4.24
   1  -6   2    6.53    1.15
   1  -6   2    4.33    0.71
  -1   6  -2    6.65    1.56
  -1   6  -2    7.81    1.64
  -1   6  -2    3.63    1.01
   1  -6   2    4.37    0.61
   1  -6   2    4.96    0.70
   1  -6   2    5.11    0.58
   1  -6   2    4.88    0.57
  -1   6  -2    5.42    0.50
  -1   6  -2    5.03    1.41
  -1   6  -2    5.50    1.21
   1  -6   2    5.40    1.18
   1  -6   3  131.14    4.38
   1  -6   3  135.19    4.64
   1  -6   3  120.04    4.31
   1  -6   3  130.42    4.22
   1  -6   3  139.79    5.20
   1  -6   3  147.59    4.31
   1  -6   3  163.53    5.26
   1  -6   3  143.85    5.92
   1  -6   3  149.79    4.39
  -1   6  -3  135.20    6.26
  -1   6  -3  132.31    6.76
   1  -6   3  142.64    5.41
  -1   6  -3  138.86    4.36
  -1   6  -3  125.06    4.00
   1  -6   3  129.94    6.26
  -1   6  -3  153.01    7.01
   1  -6   4   28.11    1.55
   1  -6   4   33.15    1.83
   1  -6   4   28.30    1.57
   1  -6   4   32.11    2.79
  -1   6  -4   30.22    2.97
   1  -6   4   31.12    2.23
   1  -6   4   32.38    1.51
   1  -6   4   27.47    1.53
   1  -6   4   33.10    2.45
  -1   6  -4   29.49    1.61
  -1   6  -4   30.59    1.47
  -1   6  -4   26.81    1.31
   1  -6   4   32.85    2.31
  -1   6  -4   29.36    2.80
  -1   6  -5  141.44    4.41
   1  -6   5  152.10    5.87
  -1   6  -5  147.52    4.65
  -1   6  -5  131.45    4.17
  -1   6  -5  118.29    4.16
   1  -6   5  138.57    5.59
   1  -6   5  151.15    4.49
   1  -6   5  151.60    4.62
   1  -6   5  142.00    4.19
   1  -6   5  137.26    4.54
  -1   6  -5  124.77    6.84
   1  -6   5  109.90    4.38
   1  -6   5  151.39    4.52
  -1   6  -5  147.72    6.58
   1  -6   6    0.48    0.24
   1  -6   6    0.16    0.21
  -1   6  -6    0.77    0.60
   1  -6   6    0.29    0.22
   1  -6   6    0.24    0.23
  -1   6  -6    0.25    0.22
  -1   6  -6    0.54    0.49
  -1   6  -6    0.36    0.23
  -1   6  -6    0.29    0.25
  -1   6  -6    0.31    0.24
  -1   6  -6    0.25    0.24
   1  -6   6    0.15    0.30
  -1   6  -6    0.63    0.29
  -1   6  -6    0.14    0.32
   1  -6   6    0.25    0.22
  -1   6  -7   21.60    2.29
   1  -6   7   21.41    1.25
   1  -6   7   17.46    1.55
  -1   6  -7   18.62    2.50
  -1   6  -7   17.82    1.71
  -1   6  -7   21.96    1.43
  -1   6  -7   20.45    1.35
   1  -6   7   19.16    1.97
  -1   6  -7   19.22    1.27
  -1   6  -7   18.02    1.34
   1  -6   8   44.27    2.39
  -1   6  -8   38.72    1.96
  -1   6  -8   40.86    1.97
  -1   6  -8   38.42    1.85
  -1   6  -8   36.87    2.05
   1  -6   8   35.62    2.68
  -1   6  -8   32.87    1.81
  -1   6  -8   45.89    2.03
  -1   6  -8   31.89    2.87
  -1   6  -8   45.49    2.03
   1  -6   8   34.92    1.66
   1  -6   8   35.76    1.71
   1  -6   9    0.89    0.38
  -1   6  -9    1.18    0.39
  -1   6  -9    0.62    0.26
   1  -6   9    1.41    0.55
  -1   6  -9    0.70    0.28
   1  -6   9    0.95    0.48
  -1   6  -9    1.25    0.49
  -1   6  -9    0.97    0.36
   1  -6   9    1.01    0.43
  -1   6  -9    0.78    0.36
   1  -6  10   90.50    3.52
   1  -6  10   78.00    2.78
  -1   6 -10   96.74    3.21
  -1   6 -10   84.30    2.97
  -1   6 -10   96.25    3.38
  -1   6 -10   84.02    3.02
  -1   6 -10   83.25    2.85
   1  -6  10   81.03    2.96
   1  -6  10   92.36    3.72
  -1   6 -10   76.88    3.15
   1  -6  10   82.37    3.68
  -1   6 -11   -0.10    0.18
   1  -6  11    0.02    0.15
  -1   6 -11    0.07    0.20
  -1   6 -11    0.02    0.14
  -1   6 -11   -0.02    0.20
   1  -5 -10    8.11    0.56
  -1   5   9    3.51    0.52
   1  -5  -9    4.05    0.68
   1  -5  -9    4.12    0.61
   1  -5  -8   40.25    2.46
   1  -5  -8   42.05    2.43
  -1   5   8   47.38    2.13
  -1   5   8   45.95    2.09
   1  -5  -8   43.99    2.65
  -1   5   7   42.52    2.06
  -1   5   7   30.20    1.89
   1  -5  -7   37.51    2.19
   1  -5  -7   39.79    2.78
   1  -5  -7   38.03    2.62
  -1   5   7   32.33    3.44
  -1   5   7   41.20    3.40
   1  -5  -7   33.94    2.47
  -1   5   7   41.79    2.06
  -1   5   6   55.14    2.17
  -1   5   6   46.28    4.53
   1  -5  -6   50.94    2.87
   1  -5  -6   60.30    3.01
   1  -5  -6   64.32    3.69
   1  -5  -6   50.13    5.53
  -1   5   6   59.13    4.18
  -1   5   6   58.68    2.57
  -1   5   6   51.22    4.19
   1  -5  -6   53.52    3.34
   1  -5  -6   61.70    3.45
   1  -5  -6   57.89    3.35
  -1   5   5  182.65    9.28
   1  -5  -5  166.93    6.29
   1  -5  -5  207.07    6.53
   1  -5  -5  182.68   10.71
   1  -5  -5  178.98    7.04
  -1   5   5  179.99    8.08
   1  -5  -5  187.84    6.97
   1  -5  -5  157.37    6.70
   1  -5  -5  192.59    6.94
  -1   5   5  192.97    8.13
  -1   5   5  204.46    8.31
   1  -5  -4  599.79   16.18
   1  -5  -4  527.61   15.60
   1  -5  -4  574.31   16.09
   1  -5  -4  512.15   15.28
  -1   5   4  637.30   17.72
   1  -5  -4  612.67   16.33
   1  -5  -4  608.73   21.38
  -1   5   4  528.15   16.87
  -1   5   4  452.14   17.15
   1  -5  -3  175.76    6.18
   1  -5  -3  176.26    9.32
   1  -5  -3  175.01    6.00
   1  -5  -3  185.73    6.35
   1  -5  -3  163.59    5.79
  -1   5   3  141.38    7.09
  -1   5   3  149.48    7.83
  -1   5   3  135.04    6.19
   1  -5  -3  144.24    5.39
   1  -5  -3  160.03    5.86
  -1   5   2  463.65   15.49
  -1   5   2  520.33   16.81
   1  -5  -2  527.35   14.39
   1  -5  -2  565.94   18.08
  -1   5   2  449.08   14.01
  -1   5   1    6.91    1.14
   1  -5  -1    7.06    1.45
  -1   5   1    6.53    1.38
  -1   5   1    5.20    1.15
   1  -5  -1    6.67    1.05
  -1   5   1    6.36    0.52
  -1   5   0    2.74    0.73
   1  -5   0    3.49    0.87
   1  -5   0    1.21    0.62
  -1   5   0    2.23    0.90
  -1   5   0    1.82    0.69
  -1   5   0    1.99    0.67
  -1   5   0    2.46    0.34
   1  -5   0    1.28    0.51
  -1   5  -1  135.42    7.01
  -1   5  -1  134.49    3.72
  -1   5  -1  145.51    4.06
  -1   5  -1  149.74    6.10
  -1   5  -1  148.06    6.76
  -1   5  -1  137.00    6.97
   1  -5   1  123.23    5.93
   1  -5   1  118.35    5.27
  -1   5  -2  497.80   12.60
   1  -5   2  481.45   13.85
  -1   5  -2  504.84   16.33
  -1   5  -2  574.56   16.51
  -1   5  -2  542.34   15.77
   1  -5   2  548.60   15.49
  -1   5  -2  533.69   16.77
  -1   5  -2  485.78   15.38
   1  -5   2  538.30   14.91
  -1   5  -3  197.76    5.39
   1  -5   3  208.99    6.67
  -1   5  -3  188.56    5.21
  -1   5  -3  189.48    5.25
  -1   5  -3  201.81    7.97
  -1   5  -3  207.43    7.55
   1  -5   3  198.34    7.52
   1  -5   4  264.68    8.22
   1  -5   4  227.19    8.54
   1  -5   4  257.92    8.04
  -1   5  -4  210.74    6.44
  -1   5  -4  261.42    6.68
  -1   5  -4  250.49    6.49
  -1   5  -4  241.65    8.85
  -1   5  -5    1.33    0.32
   1  -5   5    0.97    0.49
  -1   5  -5    2.34    0.41
  -1   5  -5    2.24    0.38
   1  -5   5    1.36    0.47
   1  -5   5    1.11    0.33
  -1   5  -5    1.49    0.67
   1  -5   5    1.38    0.33
   1  -5   5    1.54    0.36
   1  -5   5    1.79    0.36
   1  -5   5    1.25    0.37
   1  -5   5    2.12    0.68
   1  -5   6    0.58    0.36
   1  -5   6    0.64    0.24
  -1   5  -6    0.64    0.37
   1  -5   6    0.88    0.32
  -1   5  -6    0.76    0.26
   1  -5   6    0.87    0.32
   1  -5   6    0.63    0.30
  -1   5  -6    0.59    0.52
   1  -5   6    0.91    0.27
   1  -5   6    0.85    0.37
   1  -5   6    1.43    0.49
  -1   5  -6    2.12    0.42
  -1   5  -6    1.77    0.40
  -1   5  -6    0.91    0.30
  -1   5  -6    1.10    0.34
  -1   5  -7   31.63    1.68
  -1   5  -7   29.46    3.03
   1  -5   7   32.30    1.58
  -1   5  -7   28.37    2.57
   1  -5   7   31.91    1.55
   1  -5   7   32.94    2.03
  -1   5  -7   29.63    1.49
  -1   5  -7   23.60    1.90
   1  -5   7   32.48    1.95
   1  -5   7   31.24    1.75
   1  -5   7   27.20    2.15
  -1   5  -7   30.85    1.67
  -1   5  -7   32.60    1.73
  -1   5  -7   33.58    1.70
  -1   5  -7   33.29    1.85
  -1   5  -8   91.60    3.53
  -1   5  -8   96.11    3.39
  -1   5  -8  109.44    3.64
  -1   5  -8   82.36    3.43
  -1   5  -8  101.20    3.56
  -1   5  -8   94.34    3.79
  -1   5  -8   98.80    5.18
  -1   5  -8  111.98    3.66
   1  -5   8   97.48    3.26
   1  -5   8  100.27    4.47
   1  -5   8   89.74    3.83
  -1   5  -8   91.58    5.38
  -1   5  -8  118.99    3.75
   1  -5   8   92.11    3.98
   1  -5   9  102.13    4.30
  -1   5  -9  123.01    4.12
  -1   5  -9  107.18    4.27
  -1   5  -9  112.06    3.91
  -1   5  -9  122.11    4.07
   1  -5   9  125.47    4.39
   1  -5   9  114.94    4.77
  -1   5 -10    4.58    0.66
   1  -5  10    4.31    0.86
  -1   5 -10    3.96    0.67
  -1   5 -10    4.59    0.65
  -1   5 -10    6.09    0.80
  -1   5 -10    3.89    0.60
   1  -5  10    5.05    0.83
  -1   5 -10    4.44    0.58
   1  -5  10    4.33    0.58
   1  -5  11    6.47    0.82
   1  -5  11    8.26    0.83
  -1   5 -11    7.49    0.71
  -1   5 -11    8.55    0.88
  -1   5 -11    6.51    0.68
   1  -5  11    8.21    0.84
  -1   5 -12   11.69    0.70
   1  -5  12   12.87    0.70
   1  -5  12   11.41    0.64
   1  -5  12   12.09    0.70
  -1   4  10    5.53    0.63
   1  -4 -10    5.25    0.64
  -1   4  10    5.67    0.66
   1  -4  -9    7.16    1.00
  -1   4   9    9.44    0.92
  -1   4   9    9.75    0.92
  -1   4   9    8.40    0.96
   1  -4  -9    8.86    1.16
   1  -4  -9    8.76    1.07
   1  -4  -9    8.46    1.01
   1  -4  -8    9.60    1.32
   1  -4  -8    7.46    0.90
   1  -4  -8    7.17    0.96
   1  -4  -8   11.35    1.49
   1  -4  -8   10.02    1.31
   1  -4  -8    9.35    1.18
   1  -4  -8    8.49    1.18
   1  -4  -8    8.50    1.20
  -1   4   8    8.80    1.84
   1  -4  -8    7.47    1.09
  -1   4   8   10.11    0.97
  -1   4   8   10.58    1.72
  -1   4   8   10.90    1.00
  -1   4   7  115.49    4.00
  -1   4   7  101.38    3.44
   1  -4  -7  101.91    4.67
   1  -4  -7  105.05    4.51
   1  -4  -7  117.91    8.59
   1  -4  -7  130.47    5.64
   1  -4  -7  120.67    5.01
   1  -4  -7  109.27    5.06
   1  -4  -7  110.26    4.97
  -1   4   7  108.41    6.57
  -1   4   7  106.37    6.79
   1  -4  -7  119.10    4.45
  -1   4   7  121.02    4.05
  -1   4   7  119.26    6.04
   1  -4  -6  272.76    7.74
   1  -4  -6  273.95   13.27
   1  -4  -6  212.66    7.54
  -1   4   6  242.05    9.98
   1  -4  -6  226.93    8.10
   1  -4  -6  203.18    7.65
   1  -4  -6  245.71    8.19
   1  -4  -6  234.34    8.30
  -1   4   6  252.42    9.31
  -1   4   6  220.32    6.30
  -1   4   6  184.78    9.75
  -1   4   6  237.98   10.65
  -1   4   5  166.12    8.32
  -1   4   5  130.08    7.43
   1  -4  -5  155.79    6.14
   1  -4  -5  156.04    6.03
   1  -4  -5  153.16    6.02
  -1   4   5  168.82    7.39
   1  -4  -5  155.73    5.68
   1  -4  -5  174.29    9.81
  -1   4   5  175.19    7.08
  -1   4   5  176.35    7.04
   1  -4  -5  141.51    5.70
  -1   4   4   84.17    5.58
  -1   4   4   92.82    5.66
   1  -4  -4  116.26    4.63
   1  -4  -4  111.97    4.64
   1  -4  -4  111.05    4.57
   1  -4  -4  100.25    4.24
  -1   4   4  111.73    5.14
   1  -4  -4  108.08    4.48
  -1   4   4  103.26    5.12
   1  -4  -4  111.44    3.97
   1  -4  -4   98.27    3.86
   1  -4  -4  119.63    7.39
  -1   4   3   -0.11    0.32
   1  -4  -3   -0.05    0.21
  -1   4   2    2.61    0.85
  -1   4   2    3.47    0.97
   1  -4  -2    2.49    0.90
  -1   4   2    3.15    0.70
   1  -4  -2    3.64    0.68
   1  -4  -1  270.19    8.65
  -1   4   1  273.30    8.53
   1  -4  -1  267.72    9.77
  -1   4   1  240.61    7.71
  -1   4   1  264.67    9.53
  -1   4   1  269.34    9.62
  -1   4   1  264.16    6.71
   1  -4   0  468.54   15.11
  -1   4   0  524.11   12.78
  -1   4   0  540.14   15.66
  -1   4   0  496.52   15.33
  -1   4   0  517.54   14.66
   1  -4   0  552.40   14.90
  -1   4  -1  522.34   14.40
   1  -4   1  454.59   14.17
  -1   4  -1  470.18   15.32
   1  -4   1  440.40   12.89
  -1   4  -1  548.73   12.34
  -1   4  -1  484.03   12.01
  -1   4  -1  517.96   14.73
  -1   4  -1  490.56   14.74
  -1   4  -1  485.91   15.13
  -1   4  -2  622.63   15.03
   1  -4   2  591.59   16.01
  -1   4  -2  603.34   14.91
  -1   4  -2  628.54   18.28
   1  -4   2  705.52   17.54
  -1   4  -2  592.45   17.19
  -1   4  -2  619.61   17.79
  -1   4  -2  681.87   17.70
   1  -4   3  599.58   16.73
   1  -4   3  628.87   15.97
  -1   4  -3  642.42   14.75
  -1   4  -3  620.84   14.59
  -1   4  -3  596.89   16.58
   1  -4   3  641.80   16.29
   1  -4   4    8.86    1.20
  -1   4  -4    7.18    0.56
  -1   4  -4    6.78    0.58
  -1   4  -4    7.06    0.58
  -1   4  -4    5.93    1.04
   1  -4   4    6.50    0.88
   1  -4   5    1.29    0.40
  -1   4  -5    1.21    0.30
  -1   4  -5    1.24    0.44
   1  -4   5    0.97    0.43
  -1   4  -5    0.81    0.50
  -1   4  -6   31.48    1.46
  -1   4  -6   29.24    1.92
   1  -4   6   31.68    1.50
  -1   4  -6   38.49    1.66
  -1   4  -6   38.89    1.73
  -1   4  -6   37.01    1.66
  -1   4  -6   34.62    1.74
  -1   4  -6   32.20    2.50
   1  -4   6   31.07    1.46
   1  -4   6   31.22    1.64
   1  -4   6   28.03    2.16
   1  -4   6   32.04    1.66
   1  -4   6   32.62    1.79
   1  -4   6   35.32    1.75
   1  -4   6   29.79    1.78
   1  -4   7  286.96    8.53
   1  -4   7  280.61    8.10
   1  -4   7  299.07    8.16
  -1   4  -7  273.19    7.69
  -1   4  -7  283.81    8.02
  -1   4  -7  289.75    7.97
  -1   4  -7  280.33    8.26
  -1   4  -7  273.46    7.98
  -1   4  -7  290.24    7.97
  -1   4  -7  282.14   10.53
  -1   4  -7  262.48    9.81
   1  -4   7  273.34    8.33
  -1   4  -8   79.35    3.23
  -1   4  -8   84.58    3.09
  -1   4  -8   88.59    3.21
  -1   4  -8   88.56    3.03
  -1   4  -8   86.11    3.55
   1  -4   8   83.21    3.25
   1  -4   8   85.23    3.57
  -1   4  -8   82.09    4.69
   1  -4   8   79.51    3.53
  -1   4  -8   93.88    3.31
  -1   4  -8   96.97    3.37
  -1   4  -9    4.46    0.70
  -1   4  -9    4.73    0.76
  -1   4  -9    5.01    0.63
   1  -4   9    6.01    0.87
   1  -4   9    4.68    0.76
   1  -4   9    4.12    0.71
  -1   4  -9    4.76    0.69
  -1   4  -9    5.26    0.66
   1  -4  10    6.44    0.84
  -1   4 -10    5.78    0.75
  -1   4 -10    5.84    0.83
  -1   4 -10    5.89    0.75
   1  -4  10    5.44    0.92
  -1   4 -10    4.95    0.63
   1  -4  10    5.30    0.63
  -1   4 -10    5.59    0.76
  -1   4 -10    7.16    0.98
   1  -4  11    1.46    0.42
  -1   4 -11    1.77    0.42
  -1   4 -11    1.36    0.45
  -1   4 -11    1.35    0.37
   1  -4  12   14.45    0.81
  -1   4 -12   15.13    0.91
  -1   3  11    1.77    0.36
   1  -3 -11    1.54    0.33
   1  -3 -10   55.43    2.64
   1  -3 -10   51.27    2.46
  -1   3  10   59.89    2.51
  -1   3  10   60.20    2.55
  -1   3  10   55.93    2.49
  -1   3  10   58.92    2.75
   1  -3 -10   53.24    2.69
   1  -3 -10   51.02    2.53
  -1   3   9   96.16    3.99
   1  -3  -9   89.93    4.19
  -1   3   9   91.33    5.27
   1  -3  -9   80.83    3.59
   1  -3  -9   99.01    4.14
   1  -3  -9   84.43    3.63
   1  -3  -9   90.95    4.12
   1  -3  -9   90.09    4.05
  -1   3   9   77.32    3.28
   1  -3  -9   87.20    3.93
  -1   3   9   90.04    3.78
  -1   3   9   94.73    3.56
  -1   3   9   91.66    3.47
  -1   3   8   16.63    2.15
  -1   3   8   15.39    1.21
   1  -3  -8   14.33    1.57
  -1   3   8   16.94    1.25
  -1   3   8   13.06    2.51
  -1   3   8   14.55    2.27
   1  -3  -8   14.13    1.26
   1  -3  -8   14.66    1.50
   1  -3  -8   14.01    2.89
   1  -3  -8   16.41    1.60
   1  -3  -8   16.57    1.68
   1  -3  -8   16.54    1.75
  -1   3   8   17.75    2.63
   1  -3  -8   16.24    1.69
  -1   3   8   12.76    1.19
   1  -3  -8   13.80    1.32
  -1   3   8   13.99    1.40
  -1   3   8   11.85    1.20
  -1   3   7  299.36    8.09
   1  -3  -7  285.03    8.93
   1  -3  -7  287.89    9.22
  -1   3   7  252.29   12.04
  -1   3   7  292.58   11.83
   1  -3  -7  273.48    8.68
   1  -3  -7  301.34    9.19
   1  -3  -7  310.30    9.38
  -1   3   7  226.35    8.12
  -1   3   7  269.42    8.15
  -1   3   7  302.60   11.82
   1  -3  -7  307.00    9.56
  -1   3   7  262.03    7.47
  -1   3   7  307.92   10.69
  -1   3   7  304.20    8.16
  -1   3   6  462.37   12.24
   1  -3  -6  512.07   13.93
  -1   3   6  528.63   16.42
   1  -3  -6  500.79   14.24
  -1   3   6  532.15   17.20
  -1   3   6  422.69   16.69
   1  -3  -6  489.88   13.74
   1  -3  -6  468.60   13.84
   1  -3  -6  477.93   13.51
   1  -3  -6  522.76   14.20
  -1   3   6  522.77   15.38
  -1   3   6  486.37   12.67
   1  -3  -5   10.18    1.25
  -1   3   5   13.69    1.75
   1  -3  -5    9.70    1.20
  -1   3   5   10.17    0.70
  -1   3   5   11.38    1.45
  -1   3   5   11.07    1.46
  -1   3   5    9.41    1.73
  -1   3   5   12.40    1.92
   1  -3  -5   11.59    1.24
  -1   3   4    4.38    0.89
  -1   3   4    3.93    1.08
  -1   3   4    4.46    0.93
   1  -3  -4    4.48    0.60
  -1   3   3  390.65   12.60
   1  -3  -3  394.08   10.39
   1  -3  -2    0.81    0.34
  -1   3   2    3.32    0.60
  -1   3   2    0.32    0.38
  -1   3   2    2.67    0.81
   1  -3  -1    5.86    1.04
  -1   3   1    5.57    0.38
  -1   3   1    4.57    0.62
  -1   3   1    5.79    1.07
  -1   3   1    5.23    0.93
  -1   3   1    6.38    0.83
   1  -3  -1    5.45    0.79
  -1   3   0  641.42   15.04
  -1   3   0  559.55   15.48
   1  -3   0  608.75   16.86
  -1   3   0  590.42   17.09
  -1   3   0  665.65   17.77
  -1   3   0  651.24   16.63
   1  -3   0  665.52   16.74
  -1   3  -1   21.28    0.89
  -1   3  -1   18.51    1.50
   1  -3   1   17.47    1.44
  -1   3  -1   16.93    1.69
  -1   3  -1   16.16    1.54
  -1   3  -1   18.29    1.68
   1  -3   2    3.61    0.66
  -1   3  -2    2.77    0.61
  -1   3  -2    2.65    0.56
  -1   3  -2    2.82    0.69
  -1   3  -2    2.91    0.29
   1  -3   3   50.00    2.58
  -1   3  -3   53.29    1.70
   1  -3   4    2.58    0.49
   1  -3   4    1.79    0.41
   1  -3   4    2.03    0.43
  -1   3  -4    1.64    0.27
  -1   3  -4    1.98    0.30
  -1   3  -4    2.13    0.32
   1  -3   4    1.44    0.47
  -1   3  -5   42.40    1.69
  -1   3  -5   41.28    1.65
  -1   3  -5   41.81    1.75
  -1   3  -5   38.84    1.96
   1  -3   5   40.50    2.10
   1  -3   5   37.62    2.12
   1  -3   5   38.13    1.86
   1  -3   5   39.74    2.38
   1  -3   6    3.14    0.66
  -1   3  -6    2.89    0.42
  -1   3  -6    3.12    0.46
  -1   3  -6    3.74    0.47
  -1   3  -6    3.13    0.45
  -1   3  -6    3.75    0.54
  -1   3  -6    3.08    0.46
   1  -3   6    3.50    0.70
   1  -3   6    3.35    0.64
  -1   3  -6    3.34    0.84
   1  -3   7   24.39    1.95
   1  -3   7   28.26    1.94
  -1   3  -7   24.02    2.29
  -1   3  -7   27.00    1.38
   1  -3   7   24.94    1.46
   1  -3   7   24.59    1.43
   1  -3   7   27.27    1.65
  -1   3  -7   27.90    1.36
  -1   3  -7   25.81    1.37
  -1   3  -7   26.87    1.48
  -1   3  -7   28.89    1.47
  -1   3  -7   28.02    1.66
  -1   3  -7   27.27    2.40
   1  -3   7   26.38    1.67
  -1   3  -7   31.72    1.55
   1  -3   7   27.18    1.51
  -1   3  -7   28.98    1.51
   1  -3   8   41.12    2.03
  -1   3  -8   45.50    2.39
  -1   3  -8   46.17    2.05
  -1   3  -8   46.34    2.18
   1  -3   8   44.18    2.31
   1  -3   8   43.52    2.38
  -1   3  -8   45.69    2.14
   1  -3   8   47.73    2.66
   1  -3   8   42.80    2.78
   1  -3   8   46.37    2.43
   1  -3   8   42.22    2.02
  -1   3  -9    0.08    0.30
  -1   3  -9    0.13    0.27
  -1   3  -9    0.14    0.29
   1  -3   9   -0.05    0.24
  -1   3  -9   -0.04    0.25
  -1   3  -9    0.07    0.21
  -1   3  -9    0.03    0.14
  -1   3  -9    0.19    0.29
   1  -3   9    0.09    0.28
   1  -3   9   -0.04    0.23
  -1   3 -10   70.07    2.97
  -1   3 -10   75.47    3.19
   1  -3  10   74.15    3.14
   1  -3  10   66.32    2.98
  -1   3 -10   66.23    2.89
  -1   3 -10   63.93    2.69
   1  -3  10   68.27    2.94
  -1   3 -10   68.26    3.12
  -1   3 -11    0.69    0.29
   1  -3  11    0.97    0.40
  -1   3 -11    0.62    0.32
  -1   3 -11    0.70    0.35
   1  -3  11    0.79    0.33
  -1   3 -12    2.67    0.40
   1  -3  12    2.28    0.29
   1  -2 -11    0.72    0.33
   1  -2 -11    0.85    0.29
  -1   2  11    1.16    0.36
   1  -2 -11    0.69    0.31
  -1   2  11    1.94    0.48
   1  -2 -11    1.02    0.35
  -1   2  11    1.37    0.36
   1  -2 -10   45.93    2.57
  -1   2  10   47.03    2.35
   1  -2 -10   44.47    2.35
   1  -2 -10   48.89    2.53
   1  -2 -10   46.83    2.59
  -1   2  10   52.48    2.46
   1  -2 -10   45.88    2.59
  -1   2  10   54.90    2.78
  -1   2  10   52.46    2.57
   1  -2 -10   52.47    2.86
  -1   2  10   49.70    2.41
  -1   2  10   50.82    2.74
  -1   2   9   37.53    2.06
  -1   2   9   36.98    2.02
   1  -2  -9   36.35    2.44
   1  -2  -9   35.75    2.26
  -1   2   9   38.26    2.46
  -1   2   9   38.74    2.36
   1  -2  -9   31.24    2.01
  -1   2   9   35.50    2.14
   1  -2  -9   38.56    2.54
   1  -2  -9   39.24    2.45
   1  -2  -8   98.55    4.10
  -1   2   8   98.25    3.97
   1  -2  -8  102.72    4.64
   1  -2  -8  102.12    4.37
  -1   2   8   94.40    4.18
   1  -2  -8  102.37    4.35
   1  -2  -8   96.57    4.42
  -1   2   8   98.23    5.49
  -1   2   8   97.51    3.67
  -1   2   8  102.16    3.74
  -1   2   8  102.23    3.78
  -1   2   7    0.13    0.23
   1  -2  -7    0.05    0.29
   1  -2  -7    0.06    0.30
   1  -2  -7    0.05    0.24
  -1   2   7    0.76    0.36
  -1   2   7    0.13    0.44
   1  -2  -7   -0.13    0.36
   1  -2  -7   -0.06    0.27
  -1   2   7    0.37    0.52
  -1   2   7    0.35    0.28
  -1   2   7    0.28    0.26
   1  -2  -7    0.13    0.23
  -1   2   7    0.09    0.42
   1  -2  -6  278.14    8.27
   1  -2  -6  288.57    8.52
   1  -2  -6  267.54    8.48
   1  -2  -6  272.03    8.02
  -1   2   6  286.62    9.58
  -1   2   6  277.15    7.56
   1  -2  -6  313.96    9.02
  -1   2   6  299.00   10.70
  -1   2   6  255.97    7.20
  -1   2   6  290.39   10.84
  -1   2   5  177.35    4.77
   1  -2  -5  172.81    4.93
  -1   2   5  169.35    6.43
  -1   2   5  169.39    6.37
   1  -2  -4 1301.34   31.15
  -1   2   4 1396.71   33.73
   1  -2  -4 1331.18   32.36
  -1   2   4 1324.28   32.84
   1  -2  -4 1265.79   31.50
   1  -2  -3    0.71    0.28
  -1   2   3    0.68    0.37
  -1   2   2 1234.45   30.00
   1  -2  -2 1222.08   28.34
  -1   2   2 1148.78   28.66
  -1   2   1   19.72    1.61
  -1   2   1   19.97    1.70
   1  -2  -1   19.52    1.25
  -1   2   1   18.93    1.19
   1  -2  -1   19.44    1.24
   1  -2   0    9.03    0.81
   1  -2   0    8.31    0.81
  -1   2   0    8.91    0.98
  -1   2   0   11.27    1.21
  -1   2   0    9.85    0.89
   1  -2   0    9.47    0.85
  -1   2   0    8.42    0.45
  -1   2  -1 9417.20  208.80
  -1   2  -1 9999.00  206.88
  -1   2  -1 9716.23  208.19
  -1   2  -2 8680.00  179.82
  -1   2  -2 7854.99  178.36
   1  -2   2 8357.59  180.03
   1  -2   2 7781.59  178.16
   1  -2   3    3.84    0.69
   1  -2   3    3.63    0.36
   1  -2   3    3.87    0.48
   1  -2   3    5.09    0.51
  -1   2  -3    7.14    0.47
  -1   2  -3    7.95    0.50
  -1   2  -3    3.83    0.36
   1  -2   4  367.53   10.73
  -1   2  -4  356.37    9.35
   1  -2   4  324.92    9.27
  -1   2  -4  398.92    9.06
  -1   2  -4  369.91    9.04
  -1   2  -4  338.59    8.99
  -1   2  -4  350.69    9.12
   1  -2   4  337.86    9.51
   1  -2   4  378.71    9.46
   1  -2   4  368.62    9.56
   1  -2   4  372.38    9.44
   1  -2   4  325.97    9.42
  -1   2  -5    2.11    0.35
   1  -2   5    1.75    0.56
  -1   2  -5    2.87    0.36
  -1   2  -5    2.94    0.38
  -1   2  -5    3.26    0.43
   1  -2   5    3.55    0.50
   1  -2   5    2.38    0.47
   1  -2   5    2.23    0.46
   1  -2   5    2.22    0.45
   1  -2   5    3.38    0.56
   1  -2   6  138.99    5.89
   1  -2   6  126.10    4.79
   1  -2   6  136.02    5.12
   1  -2   6  135.45    4.88
   1  -2   6  143.92    4.82
   1  -2   6  125.84    4.71
   1  -2   6  145.87    4.64
  -1   2  -6  154.22    4.25
  -1   2  -6  144.31    4.11
  -1   2  -6  141.06    4.03
  -1   2  -6  134.13    4.19
  -1   2  -6  134.23    4.42
  -1   2  -7  683.58   17.23
  -1   2  -7  714.65   17.53
  -1   2  -7  735.09   17.74
  -1   2  -7  728.04   17.68
   1  -2   7  644.79   19.11
   1  -2   7  666.90   17.51
   1  -2   7  730.87   18.52
   1  -2   7  680.61   18.55
   1  -2   7  736.05   18.16
   1  -2   7  649.67   17.41
  -1   2  -7  814.43   17.86
   1  -2   7  682.68   17.82
   1  -2   7  732.21   18.70
   1  -2   7  701.75   17.94
   1  -2   7  640.42   17.40
  -1   2  -8   16.09    1.22
   1  -2   8   16.34    1.31
  -1   2  -8   16.79    1.28
   1  -2   8   17.09    1.33
   1  -2   8   19.92    1.60
  -1   2  -8   16.50    1.25
   1  -2   8   15.37    1.25
   1  -2   8   19.23    1.71
  -1   2  -8   17.63    1.42
  -1   2  -8   15.96    1.11
  -1   2  -8   19.18    1.43
  -1   2  -8   14.64    1.20
  -1   2  -8   15.40    1.17
  -1   2  -9    1.19    0.44
   1  -2   9    1.32    0.44
  -1   2  -9    1.12    0.42
  -1   2  -9    1.80    0.52
   1  -2   9    1.28    0.41
  -1   2  -9    2.73    0.63
  -1   2  -9    1.00    0.42
   1  -2   9    1.46    0.48
   1  -2   9    2.56    0.67
   1  -2   9    0.98    0.41
  -1   2  -9    0.75    0.33
   1  -2  10  154.55    5.16
  -1   2 -10  147.41    5.06
   1  -2  10  161.11    5.80
  -1   2 -10  148.98    5.28
  -1   2 -10  137.16    4.81
  -1   2 -10  144.39    4.86
   1  -2  10  165.52    5.41
  -1   2 -10  170.74    5.57
  -1   2 -10  142.55    5.08
  -1   2 -10  158.02    5.32
   1  -2  10  145.87    4.96
   1  -2  11    4.02    0.63
  -1   2 -11    4.80    0.71
  -1   2 -11    4.57    0.69
   1  -2  11    5.70    0.73
  -1   2 -12   25.61    1.43
   1  -2  12   30.23    1.50
   1  -1 -12   44.44    1.83
  -1   1  12   54.70    1.94
   1  -1 -11    0.07    0.25
   1  -1 -11    0.37    0.24
   1  -1 -11    0.60    0.30
  -1   1  11    0.44    0.31
  -1   1  11    0.50    0.31
  -1   1  11    0.29    0.22
  -1   1  11    0.35    0.29
   1  -1 -11    0.23    0.29
   1  -1 -11    0.37    0.28
  -1   1  11    0.38    0.24
   1  -1 -10    9.55    1.15
   1  -1 -10    8.73    1.14
  -1   1  10    8.06    0.96
  -1   1  10    9.32    1.07
   1  -1 -10    9.01    1.14
  -1   1  10    9.75    1.20
  -1   1  10    7.72    0.94
   1  -1 -10    8.26    1.01
  -1   1  10    9.80    1.23
  -1   1  10    8.88    1.14
   1  -1  -9   15.66    1.64
  -1   1   9   16.00    1.46
  -1   1   9   18.20    1.71
  -1   1   9   18.54    1.76
  -1   1   9   16.86    1.40
   1  -1  -9   15.55    1.41
  -1   1   9   15.88    1.32
  -1   1   9   17.62    1.40
   1  -1  -9   18.09    1.62
  -1   1   8  154.09    5.18
   1  -1  -8  169.16    5.97
  -1   1   8  161.59    7.35
   1  -1  -8  161.77    5.68
   1  -1  -8  153.79    5.31
  -1   1   8  163.78    5.32
  -1   1   8  158.09    5.25
  -1   1   8  161.76    5.67
  -1   1   7  505.29   15.67
   1  -1  -7  505.83   13.42
  -1   1   7  501.34   13.33
  -1   1   7  548.37   16.88
   1  -1  -7  449.18   13.26
  -1   1   7  506.97   15.32
   1  -1  -7  471.32   13.51
  -1   1   7  523.28   12.92
   1  -1  -7  459.02   12.65
   1  -1  -7  486.24   13.06
   1  -1  -7  454.77   13.17
  -1   1   7  500.79   12.82
   1  -1  -7  507.95   12.55
   1  -1  -6   72.45    2.49
  -1   1   6   71.90    2.59
  -1   1   6   64.77    2.28
  -1   1   6   76.41    4.29
  -1   1   6   74.22    3.84
  -1   1   6   69.57    2.52
   1  -1  -6   72.37    2.36
  -1   1   5   59.44    2.01
   1  -1  -5   59.98    2.63
   1  -1  -5   65.47    2.10
   1  -1  -5   68.05    2.02
  -1   1   4  103.25    4.44
   1  -1  -4  107.34    3.65
  -1   1   3 1037.28   26.81
   1  -1  -3 1078.90   26.03
  -1   1   2  557.33   14.29
   1  -1  -2  540.72   13.72
   1  -1  -2  524.15   13.53
   1  -1  -1  276.16    6.91
  -1   1   1  255.39    7.43
  -1   1   0   18.06    1.22
   1  -1   0   21.35    0.98
  -1   1   0   20.88    1.17
   1  -1   1  111.74    3.79
  -1   1  -1  116.73    3.56
  -1   1  -1  106.48    3.33
  -1   1  -2  408.11   10.15
   1  -1   2  415.29    9.88
   1  -1   2  389.66    9.68
   1  -1   2  391.02   10.66
  -1   1  -2  399.93   10.35
  -1   1  -3  128.52    3.87
  -1   1  -3  102.16    2.96
  -1   1  -3   99.17    2.97
  -1   1  -3  102.56    3.08
  -1   1  -3  119.31    3.05
   1  -1   3  109.98    3.48
  -1   1  -4    2.41    0.53
  -1   1  -4    1.64    0.21
   1  -1   4    2.13    0.44
   1  -1   4    2.30    0.41
  -1   1  -4    1.84    0.25
  -1   1  -4    1.54    0.25
   1  -1   5   78.38    2.95
   1  -1   5   78.75    2.92
  -1   1  -5   80.92    3.29
   1  -1   5   97.86    3.68
  -1   1  -5   77.47    2.68
  -1   1  -5   87.72    2.67
  -1   1  -5   82.00    2.51
   1  -1   5   91.61    3.51
   1  -1   5   85.78    3.30
   1  -1   6  471.62   12.67
  -1   1  -6  493.19   12.11
  -1   1  -6  468.81   12.50
   1  -1   6  475.13   12.76
   1  -1   6  439.34   13.16
   1  -1   6  504.06   13.68
   1  -1   7   12.58    1.55
  -1   1  -7   11.65    1.01
   1  -1   7   11.58    0.98
  -1   1  -7   12.67    1.13
  -1   1  -7   12.30    0.91
  -1   1  -7   11.80    1.00
  -1   1  -7   13.08    1.11
  -1   1  -7   10.88    0.94
   1  -1   7   12.79    1.10
   1  -1   7   12.82    1.19
   1  -1   7   12.37    1.15
   1  -1   7   11.76    1.15
  -1   1  -7   11.57    1.02
   1  -1   7   11.69    0.97
  -1   1  -8  150.82    4.96
   1  -1   8  122.55    5.96
  -1   1  -8  133.64    4.68
   1  -1   8  134.55    4.62
  -1   1  -8  136.47    4.94
  -1   1  -8  123.48    4.61
  -1   1  -8  141.47    4.86
  -1   1  -8  127.62    4.50
   1  -1   8  138.64    4.80
   1  -1   8  133.58    5.10
   1  -1   8  143.88    5.07
   1  -1   8  137.51    5.20
   1  -1   8  129.76    4.54
  -1   1  -8  130.36    4.59
  -1   1  -9   49.67    2.56
   1  -1   9   52.55    2.53
  -1   1  -9   50.24    2.55
  -1   1  -9   54.09    2.76
   1  -1   9   54.15    2.54
   1  -1   9   57.67    2.84
   1  -1   9   54.37    2.92
  -1   1  -9   49.18    2.46
   1  -1   9   49.36    2.42
   1  -1   9   55.26    2.98
  -1   1  -9   55.43    2.79
  -1   1  -9   52.90    2.71
  -1   1  -9   49.91    2.59
  -1   1  -9   47.11    2.40
  -1   1 -10  474.56   12.84
  -1   1 -10  436.68   12.59
  -1   1 -10  459.49   12.77
   1  -1  10  486.33   12.79
   1  -1  10  491.49   12.89
   1  -1  10  474.52   12.51
  -1   1 -10  431.33   12.47
   1  -1  10  506.79   13.35
   1  -1  10  423.77   12.17
   1  -1  11    0.17    0.23
  -1   1 -11    0.30    0.27
  -1   1 -11    0.03    0.25
   1  -1  11    0.14    0.22
  -1   1 -12   18.39    1.12
   1  -1  12   19.86    1.13
  -1   1 -12   17.96    1.11
   1   0 -12    6.09    0.70
  -1   0  12    6.52    0.73
  -1   0  12    7.55    0.75
  -1   0  12    7.34    0.77
  -1   0  12    6.73    0.71
   1   0 -11   17.42    1.32
   1   0 -11   17.87    1.43
   1   0 -11   21.41    1.53
  -1   0  11   22.87    1.67
  -1   0  11   20.44    1.45
  -1   0  11   22.96    1.74
  -1   0  11   20.94    1.64
   1   0 -10    3.63    0.64
  -1   0  10    2.98    0.68
   1   0 -10    2.32    0.65
  -1   0  10    3.04    0.64
  -1   0  10    3.01    0.73
  -1   0  10    3.44    0.67
  -1   0  10    3.62    0.78
   1   0 -10    4.42    0.87
  -1   0  10    3.62    0.81
   1   0 -10    2.63    0.63
   1   0  -9   12.36    1.23
   1   0  -9    9.47    1.14
   1   0  -9   11.85    1.01
   1   0  -9   12.30    1.32
   1   0  -9   12.33    1.35
  -1   0   9   10.42    1.26
   1   0  -9   11.00    1.05
  -1   0   9   13.16    1.26
  -1   0   9   12.73    1.25
   1   0  -8   59.45    2.80
   1   0  -8   53.64    2.74
   1   0  -8   56.44    2.33
   1   0  -8   56.88    2.96
   1   0  -8   54.59    2.88
  -1   0   8   60.76    2.98
   1   0  -8   57.58    2.56
   1   0  -8   53.15    2.64
  -1   0   8   58.64    2.68
  -1   0   8   55.44    2.59
  -1   0   8   61.10    2.74
   1   0  -7    0.19    0.27
   1   0  -7    0.34    0.15
   1   0  -7    0.40    0.18
   1   0  -7    0.69    0.33
   1   0  -7    0.41    0.30
   1   0  -7    0.37    0.27
  -1   0   7    0.21    0.24
  -1   0   7    0.85    0.54
   1   0  -7    0.33    0.22
   1   0  -7    0.46    0.23
   1   0  -7    0.47    0.26
  -1   0   7    1.69    0.39
   1   0  -7    0.54    0.23
  -1   0   7    0.73    0.29
  -1   0   6   38.53    2.58
   1   0  -6   35.41    1.89
  -1   0   6   42.33    3.19
   1   0  -6   41.00    1.52
   1   0  -6   41.17    1.46
  -1   0   6   39.79    1.76
   1   0  -6   40.92    1.59
  -1   0   5  200.89    7.15
   1   0  -5  222.19    6.35
  -1   0   5  202.03    7.71
   1   0  -5  216.46    5.63
   1   0  -5  222.35    5.61
   1   0  -4 3800.85   81.59
  -1   0   4 3659.47   80.97
  -1   0   4 3749.29   82.39
   1   0  -3  599.23   14.43
   1   0  -3  590.67   14.42
  -1   0   3  580.56   15.05
  -1   0   3  594.23   14.85
   1   0  -2 1438.57   34.52
  -1   0   2 1514.96   35.08
  -1   0   2 1378.96   34.63
  -1   0   2 1480.16   34.61
  -1   0   1   31.24    1.72
  -1   0   1   33.03    1.28
   1   0  -1   34.44    1.21
  -1   0   0  232.52    6.69
   1   0   0  233.12    6.55
  -1   0  -1 5216.26  121.22
   1   0   1 5224.12  121.35
   1   0   1 5025.84  121.53
  -1   0  -1 5164.92  121.56
   1   0   2  432.06   11.07
  -1   0  -2  398.12   10.83
   1   0   3    7.19    0.74
  -1   0  -3   11.63    0.71
  -1   0  -3    8.86    0.62
  -1   0  -3    8.90    0.55
  -1   0  -3   11.07    0.92
  -1   0  -4  341.38    8.98
  -1   0  -4  323.07    8.37
   1   0   4  371.55   10.04
  -1   0  -4  365.11    8.82
  -1   0  -5   49.90    2.07
   1   0   5   45.62    1.79
   1   0   5   47.30    1.92
  -1   0  -6   82.73    3.21
   1   0   6   83.16    3.09
   1   0   6   81.83    3.79
   1   0   6   91.24    4.16
   1   0   7   42.00    2.93
  -1   0  -7   40.83    2.15
  -1   0  -7   37.93    2.11
  -1   0  -7   35.87    2.00
  -1   0  -7   37.17    1.97
   1   0   7   38.15    2.08
   1   0   7   34.45    1.97
  -1   0  -7   35.87    1.90
  -1   0  -7   35.31    1.93
   1   0   7   34.65    1.74
  -1   0  -8  288.92    8.48
   1   0   8  280.84   10.24
  -1   0  -8  291.22    8.58
   1   0   8  277.51    8.01
  -1   0  -8  266.98    8.29
   1   0   8  278.98    8.51
   1   0   8  296.67    8.43
  -1   0  -8  253.23    8.07
   1   0   8  270.21    7.91
  -1   0  -8  255.01    8.14
  -1   0  -8  291.89    8.52
  -1   0  -8  272.19    8.37
   1   0   8  292.17    8.67
   1   0   9  361.82    9.90
  -1   0  -9  338.36   10.09
   1   0   9  385.32   10.72
  -1   0  -9  312.82    9.84
   1   0   9  341.83    9.69
  -1   0  -9  333.94   10.06
   1   0   9  340.56   12.35
   1   0   9  384.05   10.43
   1   0   9  367.15   10.55
   1   0   9  385.15   10.18
  -1   0  -9  353.64   10.29
  -1   0  -9  360.19   10.36
  -1   0  -9  316.25   10.08
   1   0  10   12.09    1.24
  -1   0 -10   11.14    1.11
  -1   0 -10   10.98    1.15
   1   0  10   12.48    1.16
   1   0  10    9.64    0.93
   1   0  11    0.96    0.35
  -1   0 -11    1.21    0.37
  -1   0 -11    1.68    0.51
   1   0  11    1.87    0.46
  -1   0 -11    0.97    0.42
  -1   0 -12    2.70    0.36
   1   0  12    3.64    0.45
   1   0  12    4.30    0.48
  -1   0 -12    3.27    0.40
   1   1 -12   13.87    1.10
   1   1 -12   12.74    0.93
  -1  -1  12   17.52    1.29
  -1  -1  12   17.66    1.28
   1   1 -11    4.58    0.74
   1   1 -11    4.68    0.82
   1   1 -11    4.46    0.73
  -1  -1  11    6.59    0.98
  -1  -1  11    4.40    0.70
  -1  -1  11    5.11    0.81
  -1  -1  10   12.46    1.33
   1   1 -10   12.51    1.19
   1   1 -10   10.27    1.16
  -1  -1  10   10.98    1.21
   1   1 -10   11.74    1.02
   1   1 -10   12.30    1.32
   1   1 -10    9.84    1.22
  -1  -1  10   12.83    1.40
  -1  -1  10   12.01    1.26
   1   1  -9    0.32    0.29
  -1  -1   9    0.37    0.28
   1   1  -9    0.85    0.43
   1   1  -9    1.11    0.36
   1   1  -9    0.78    0.39
   1   1  -9    0.78    0.25
   1   1  -9    0.72    0.30
   1   1  -9    0.55    0.38
   1   1  -9    0.68    0.45
  -1  -1   9    0.52    0.32
  -1  -1   9    0.52    0.38
  -1  -1   9    0.26    0.31
  -1  -1   8   48.37    2.58
  -1  -1   8   45.37    2.30
   1   1  -8   49.27    2.46
   1   1  -8   47.58    2.10
  -1  -1   8   53.04    2.60
   1   1  -8   49.10    2.57
   1   1  -8   50.85    2.72
   1   1  -8   41.91    2.26
  -1  -1   8   54.95    2.64
   1   1  -8   51.22    2.13
   1   1  -8   49.25    1.96
   1   1  -8   50.73    2.37
   1   1  -8   49.80    2.22
  -1  -1   8   48.70    2.69
   1   1  -7    0.96    0.35
   1   1  -7    0.48    0.19
  -1  -1   7    0.46    0.25
   1   1  -7    1.44    0.41
   1   1  -7    1.63    0.49
   1   1  -7    0.63    0.26
   1   1  -7    0.74    0.21
   1   1  -7    0.67    0.17
   1   1  -7    0.65    0.21
  -1  -1   7    0.84    0.35
  -1  -1   7    0.58    0.27
   1   1  -6  177.05    4.80
  -1  -1   6  176.35    5.28
   1   1  -6  172.17    5.40
   1   1  -6  176.19    4.77
  -1  -1   6  170.63    5.23
   1   1  -5  417.03   10.23
   1   1  -5  422.48   10.28
  -1  -1   5  337.37   11.68
   1   1  -5  367.28    9.35
  -1  -1   5  390.98    9.79
  -1  -1   5  396.14   11.41
  -1  -1   5  318.26    9.96
  -1  -1   5  387.91    9.73
  -1  -1   4   32.36    1.29
  -1  -1   4   32.83    1.42
   1   1  -4   36.98    1.62
  -1  -1   4   32.64    1.94
   1   1  -4   35.27    1.56
  -1  -1   4   35.29    1.55
   1   1  -3  163.55    4.40
   1   1  -3  141.68    3.90
  -1  -1   3  135.66    4.62
   1   1  -3  161.60    4.33
  -1  -1   3  149.47    4.25
  -1  -1   2   62.33    2.59
   1   1  -2   68.48    2.15
  -1  -1   2   58.18    2.18
   1   1  -2   54.81    1.81
   1   1  -2   65.52    1.89
  -1  -1   2   66.42    2.16
   1   1  -1 1483.42   36.71
  -1  -1   1 1486.29   37.07
  -1  -1   1 1559.70   36.86
  -1  -1   0   36.66    1.91
   1   1   0   38.41    1.78
   1   1   1    2.92    0.36
   1   1   1    3.32    0.26
   1   1   1    2.52    0.36
  -1  -1  -1    2.69    0.36
   1   1   2  196.71    5.21
  -1  -1  -2  186.26    5.04
   1   1   2  167.27    5.15
  -1  -1  -2  209.21    6.72
   1   1   2  182.20    5.00
   1   1   2  179.37    5.05
  -1  -1  -3  121.13    3.57
   1   1   3  124.51    4.00
  -1  -1  -3  119.45    3.65
   1   1   3  129.59    4.13
   1   1   4  116.88    4.07
   1   1   4  112.69    3.98
   1   1   4  107.59    3.03
   1   1   5   64.03    3.05
   1   1   5   53.90    1.94
   1   1   5   54.51    2.94
  -1  -1  -5   52.28    2.30
   1   1   5   54.29    1.99
   1   1   5   60.72    2.94
  -1  -1  -6    7.12    0.81
   1   1   6    8.66    1.19
   1   1   6    7.60    1.13
  -1  -1  -6    6.92    0.82
   1   1   6    7.44    1.19
  -1  -1  -6    7.90    0.91
   1   1   6    6.81    1.19
  -1  -1  -6    7.73    0.86
   1   1   6    6.95    0.65
   1   1   6    7.44    0.73
   1   1   7  252.41    9.03
  -1  -1  -7  240.46    7.74
  -1  -1  -7  267.05    7.82
  -1  -1  -7  258.95    7.82
   1   1   7  285.92    9.73
  -1  -1  -7  268.65    7.96
  -1  -1  -7  248.72    7.72
  -1  -1  -7  249.50    7.72
   1   1   7  274.09    7.69
   1   1   7  239.86    7.21
  -1  -1  -8   76.54    3.52
  -1  -1  -8   95.70    6.90
   1   1   8   91.53    3.33
   1   1   8   92.88    3.76
   1   1   8   90.12    3.67
   1   1   8   89.44    5.13
  -1  -1  -8   86.48    3.72
  -1  -1  -8   85.20    3.65
  -1  -1  -8   89.96    3.83
  -1  -1  -9  109.84    4.53
   1   1   9   97.80    3.65
  -1  -1  -9  101.96    3.99
  -1  -1  -9   94.52    3.95
  -1  -1  -9   94.45    4.06
  -1  -1  -9  107.66    4.45
   1   1   9  108.12    4.31
   1   1   9  103.75    5.81
   1   1   9  112.35    4.12
   1   1   9  105.28    4.20
   1   1   9  114.54    4.23
   1   1  10    1.32    0.45
   1   1  10    1.36    0.44
  -1  -1 -10    0.71    0.45
   1   1  10    2.03    0.51
  -1  -1 -10    1.78    0.66
   1   1  10    1.00    0.42
   1   1  10    0.75    0.32
   1   1  11   45.03    2.20
  -1  -1 -11   44.22    2.22
   1   1  11   50.49    2.19
  -1  -1 -11   43.74    2.21
  -1  -1 -11   38.21    1.83
  -1  -2  12   27.51    1.67
  -1  -2  12   26.01    1.60
  -1  -2  12   22.48    1.40
   1   2 -12   22.65    1.46
  -1  -2  11    1.34    0.44
  -1  -2  11    1.27    0.38
  -1  -2  11    1.61    0.50
  -1  -2  11    1.67    0.54
   1   2 -11    1.17    0.44
   1   2 -11    1.43    0.53
   1   2 -11    1.43    0.40
  -1  -2  11    1.30    0.35
   1   2 -10  522.97   13.77
  -1  -2  10  497.36   13.83
  -1  -2  10  547.17   14.70
   1   2 -10  495.68   13.81
   1   2 -10  498.09   13.23
  -1  -2  10  511.81   14.21
   1   2 -10  475.86   13.53
   1   2 -10  471.55   13.11
  -1  -2  10  541.10   14.49
   1   2 -10  517.45   14.16
   1   2 -10  504.27   14.22
  -1  -2   9   13.20    1.35
  -1  -2   9   13.85    1.51
   1   2  -9   11.05    0.96
   1   2  -9   10.38    1.08
   1   2  -9   11.36    1.30
   1   2  -9   12.96    1.32
   1   2  -9   12.76    1.21
  -1  -2   9   13.88    1.46
   1   2  -9   11.46    1.08
   1   2  -9   12.31    1.03
   1   2  -9   13.01    1.03
   1   2  -9   10.86    0.88
  -1  -2   9   12.99    1.36
  -1  -2   8   42.46    2.47
   1   2  -8   44.93    1.92
  -1  -2   8   45.37    2.52
   1   2  -8   43.60    2.47
   1   2  -8   44.46    2.38
   1   2  -8   35.49    2.01
   1   2  -8   41.64    2.18
  -1  -2   8   46.74    2.63
   1   2  -8   43.76    1.74
   1   2  -8   44.19    1.83
   1   2  -8   46.05    1.97
   1   2  -8   47.37    2.15
   1   2  -7   17.69    1.38
   1   2  -7   14.53    1.16
  -1  -2   7   14.12    1.24
   1   2  -7   13.20    1.21
   1   2  -7   12.36    1.11
  -1  -2   7   12.77    1.13
   1   2  -7   14.94    1.09
  -1  -2   7   14.50    1.25
   1   2  -7   14.03    0.86
   1   2  -7   14.09    0.89
  -1  -2   6  257.97    7.61
   1   2  -6  252.10    6.81
  -1  -2   6  258.28    7.60
   1   2  -6  292.15    7.90
   1   2  -6  280.98    7.70
   1   2  -5    5.13    0.68
   1   2  -5    5.26    0.74
  -1  -2   5    5.28    0.61
  -1  -2   5    5.50    0.60
   1   2  -5    5.16    0.40
   1   2  -5    6.90    0.73
   1   2  -4    6.46    0.71
  -1  -2   4    6.87    0.71
   1   2  -4    6.86    0.70
   1   2  -4    5.51    0.67
  -1  -2   3  333.13    8.87
   1   2  -3  316.17    8.32
  -1  -2   3  365.71    9.20
   1   2  -3  341.93    8.84
   1   2  -3  359.11    9.14
  -1  -2   3  369.06   10.70
  -1  -2   2  308.80    7.68
   1   2  -2  244.28    7.15
  -1  -2   2  283.34    7.38
   1   2  -2  271.77    7.39
  -1  -2   2  271.80    8.47
  -1  -2   1  897.73   21.76
   1   2  -1  955.72   22.61
   1   2   0    0.33    0.29
  -1  -2   0    0.16    0.28
  -1  -2  -1  737.86   18.98
  -1  -2  -1  778.23   19.18
  -1  -2  -1  754.26   20.78
   1   2   1  786.70   18.61
   1   2   2   28.37    1.38
   1   2   2   28.69    1.43
   1   2   2   28.69    1.46
   1   2   2   26.68    1.29
  -1  -2  -2   33.50    2.57
  -1  -2  -2   29.98    1.49
   1   2   3  232.98    6.97
   1   2   3  252.24    6.63
  -1  -2  -3  263.72    9.46
   1   2   3  235.81    6.40
   1   2   4  202.25    6.49
   1   2   4  193.71    5.30
   1   2   4  209.88    6.52
   1   2   5   77.45    3.70
   1   2   5   85.50    3.75
   1   2   5   78.15    2.60
   1   2   5   77.03    2.55
  -1  -2  -5   79.87    5.60
   1   2   6    5.38    1.03
   1   2   6    4.79    0.56
   1   2   6    4.75    0.54
  -1  -2  -6    4.83    0.77
  -1  -2  -6    4.52    1.47
  -1  -2  -6    4.37    0.72
   1   2   6    5.41    1.04
  -1  -2  -6    4.96    0.56
  -1  -2  -6    3.68    0.68
  -1  -2  -6    3.56    0.62
  -1  -2  -6    4.19    0.69
   1   2   6    4.85    0.95
  -1  -2  -6    4.55    0.75
   1   2   6    5.07    1.09
   1   2   7    1.77    0.39
   1   2   7    1.83    0.46
  -1  -2  -7    1.30    0.50
  -1  -2  -7    2.46    1.18
  -1  -2  -7    2.04    0.64
  -1  -2  -7    1.70    0.51
   1   2   7    1.32    0.62
  -1  -2  -7    1.67    0.52
  -1  -2  -7    1.57    0.51
  -1  -2  -7    1.49    0.46
   1   2   7    1.83    0.77
  -1  -2  -7    2.05    0.58
  -1  -2  -8   42.98    2.54
  -1  -2  -8   47.59    2.64
  -1  -2  -8   51.95    3.33
  -1  -2  -8   46.38    4.92
  -1  -2  -8   54.58    3.16
   1   2   8   43.62    3.64
   1   2   8   46.21    2.42
  -1  -2  -8   45.07    2.76
  -1  -2  -9   20.31    1.51
  -1  -2  -9   26.86    2.21
  -1  -2  -9   23.73    1.85
   1   2   9   20.27    2.51
   1   2   9   25.63    1.77
   1   2   9   25.02    1.72
  -1  -2 -10   44.96    2.54
   1   2  10   49.42    2.35
  -1  -2 -10   43.89    2.36
   1   2  10   47.83    2.42
   1   2  10   45.89    2.34
   1   2  10   47.72    2.27
   1   2  11   30.25    1.50
  -1  -2 -11   23.77    1.31
   1   2  11   27.92    1.37
  -1  -2 -11   20.51    1.22
   1   2  11   31.43    1.57
   1   3 -12    6.90    0.74
   1   3 -12    6.40    0.74
  -1  -3  12    7.64    0.84
  -1  -3  12    4.66    0.48
   1   3 -11   41.81    2.07
  -1  -3  11   42.31    2.14
  -1  -3  11   41.01    2.27
   1   3 -11   39.46    1.96
   1   3 -11   38.91    2.12
   1   3 -11   38.28    2.04
  -1  -3  11   41.73    2.25
   1   3 -11   39.96    2.29
   1   3 -11   42.62    2.33
  -1  -3  10   91.21    3.90
   1   3 -10   88.25    3.33
   1   3 -10   83.23    3.08
   1   3 -10   87.91    3.63
  -1  -3  10   91.58    4.06
   1   3 -10   91.49    3.96
   1   3 -10   89.81    3.85
  -1  -3  10   95.86    3.94
   1   3 -10   86.79    3.47
   1   3 -10   88.89    3.25
  -1  -3   9  130.47    5.04
   1   3  -9  114.02    3.71
   1   3  -9  123.14    4.08
   1   3  -9  114.20    3.83
   1   3  -9  102.59    4.04
   1   3  -9  130.97    4.89
   1   3  -9  121.74    4.60
   1   3  -9  123.79    4.44
  -1  -3   9  126.09    5.04
   1   3  -9  110.41    3.87
   1   3  -9  121.33    4.23
  -1  -3   9  125.55    4.89
  -1  -3   9  121.30    4.91
  -1  -3   8   16.18    1.55
   1   3  -8   20.12    1.15
   1   3  -8   21.42    1.67
   1   3  -8   19.75    1.50
  -1  -3   8   24.41    1.90
   1   3  -8   19.18    1.10
   1   3  -8   19.75    1.14
   1   3  -8   19.85    1.20
  -1  -3   8   18.73    1.67
   1   3  -8   16.31    1.13
  -1  -3   8   19.44    1.67
  -1  -3   8   22.83    1.83
   1   3  -8   20.17    1.41
   1   3  -8   17.17    1.51
  -1  -3   7    0.15    0.23
  -1  -3   7    0.20    0.28
  -1  -3   7    0.19    0.24
  -1  -3   7    0.16    0.24
  -1  -3   7    0.12    0.16
   1   3  -7    0.47    0.31
   1   3  -7    0.30    0.18
   1   3  -7    0.21    0.23
  -1  -3   7    0.59    0.27
  -1  -3   7    0.25    0.27
   1   3  -6 1002.13   24.21
   1   3  -6  970.25   24.24
   1   3  -6  916.64   22.87
  -1  -3   6  966.10   24.15
   1   3  -6  966.06   24.58
   1   3  -5  105.74    4.01
  -1  -3   5  113.96    3.87
   1   3  -5  114.25    4.10
   1   3  -5  103.49    3.02
   1   3  -5  106.10    4.00
   1   3  -4  180.85    5.63
   1   3  -4  182.28    5.85
  -1  -3   4  181.93    5.55
  -1  -3   3  430.85   10.66
   1   3  -3  374.97   10.53
  -1  -3   3  433.10   11.06
   1   3  -3  397.11   10.74
   1   3  -3  371.30    9.60
  -1  -3   2  748.53   19.44
   1   3  -2  759.71   19.27
  -1  -3   2  761.18   19.13
   1   3  -2  749.15   20.40
  -1  -3   1    6.34    0.78
  -1  -3   1    6.38    0.72
   1   3  -1    7.07    1.10
   1   3  -1    7.69    1.16
  -1  -3   0    2.16    0.47
   1   3   0    2.50    0.69
  -1  -3   0    2.25    0.44
   1   3   1   27.24    1.34
  -1  -3  -1   25.11    2.39
   1   3   1   24.03    2.04
  -1  -3  -1   29.68    1.61
  -1  -3  -1   28.52    1.69
   1   3   2 1488.28   36.36
   1   3   2 1421.16   36.00
  -1  -3  -2 1470.28   36.18
   1   3   2 1533.68   36.11
   1   3   3  171.60    5.64
   1   3   3  158.05    5.53
  -1  -3  -3  175.71    8.26
   1   3   3  173.81    5.27
   1   3   4   20.76    1.64
   1   3   4   22.91    1.84
   1   3   4   22.33    1.73
  -1  -3  -4   25.58    3.14
   1   3   5   10.40    0.77
  -1  -3  -5   11.05    0.82
   1   3   5   11.34    1.40
  -1  -3  -5    6.83    0.99
  -1  -3  -5    9.31    1.03
  -1  -3  -5   10.24    2.21
  -1  -3  -5    8.72    1.27
  -1  -3  -5    8.89    1.23
  -1  -3  -5    9.22    1.07
  -1  -3  -5   10.29    0.88
   1   3   5    9.58    1.22
   1   3   5    9.74    1.27
  -1  -3  -5    9.37    1.06
  -1  -3  -5   11.97    1.41
   1   3   6  162.46    5.00
   1   3   6  160.01    4.92
   1   3   6  171.69    6.98
  -1  -3  -6  164.95    6.12
  -1  -3  -6  145.86    5.57
  -1  -3  -6  173.40    9.91
  -1  -3  -6  191.64    6.83
  -1  -3  -6  196.19    7.09
  -1  -3  -6  157.20    5.85
   1   3   6  156.92    6.47
   1   3   6  165.51    6.75
  -1  -3  -6  181.21    6.23
  -1  -3  -6  174.17    5.53
  -1  -3  -6  165.57    4.98
  -1  -3  -6  191.09    6.86
  -1  -3  -7  353.48   10.88
  -1  -3  -7  307.60    9.55
   1   3   7  303.55   10.96
   1   3   7  326.03    9.14
   1   3   7  297.16    8.62
  -1  -3  -7  286.18    9.35
  -1  -3  -7  312.67    9.04
  -1  -3  -7  333.56    9.94
  -1  -3  -7  316.69    9.95
  -1  -3  -7  366.20   11.15
  -1  -3  -7  353.88   10.67
  -1  -3  -7  342.18   15.03
   1   3   8    7.23    0.89
  -1  -3  -8    6.54    0.95
   1   3   8    7.74    1.57
  -1  -3  -8    9.25    1.37
  -1  -3  -8    8.92    1.36
  -1  -3  -8    8.84    1.23
   1   3   9   28.10    1.74
  -1  -3  -9   23.37    1.84
  -1  -3  -9   22.95    1.50
  -1  -3  -9   26.43    2.05
   1   3   9   27.64    1.77
  -1  -3 -10    7.32    0.82
   1   3  10   10.16    0.94
   1   3  10    9.92    0.90
   1   3  10    9.58    0.95
   1   3  10    9.81    0.94
  -1  -3 -10    8.70    0.92
   1   3  10    9.25    0.88
  -1  -4  12    9.06    0.82
   1   4 -12    8.85    0.82
   1   4 -12    9.08    0.84
  -1  -4  12    7.24    0.64
  -1  -4  12    7.63    0.63
  -1  -4  11  175.24    5.67
   1   4 -11  186.34    5.55
   1   4 -11  174.01    5.72
   1   4 -11  165.89    5.65
   1   4 -11  178.06    5.59
   1   4 -11  167.99    5.40
  -1  -4  11  181.05    5.89
   1   4 -11  166.76    5.32
   1   4 -10  104.96    3.58
   1   4 -10  114.77    4.00
   1   4 -10  109.60    3.74
   1   4 -10  118.56    4.28
  -1  -4  10  119.67    4.68
  -1  -4  10  111.01    4.21
   1   4 -10  118.60    4.53
   1   4 -10  117.25    4.45
   1   4 -10  125.49    4.20
  -1  -4   9  340.70    9.83
  -1  -4   9  355.14   10.73
  -1  -4   9  386.03   10.95
  -1  -4   9  389.62   11.22
  -1  -4   9  342.56    9.82
   1   4  -9  388.87    9.46
   1   4  -9  367.16    9.61
   1   4  -9  363.25    9.65
   1   4  -9  375.59   10.68
   1   4  -9  376.64   10.49
   1   4  -9  342.64    9.59
   1   4  -9  384.32   10.31
   1   4  -9  310.91    9.53
  -1  -4   8    1.20    0.38
   1   4  -8    1.54    0.49
  -1  -4   8    1.78    0.53
  -1  -4   8    1.64    0.57
  -1  -4   8    1.80    0.35
  -1  -4   8    1.76    0.58
  -1  -4   8    1.66    0.41
   1   4  -8    1.78    0.35
   1   4  -8    1.87    0.52
   1   4  -8    1.80    0.52
   1   4  -8    1.81    0.55
   1   4  -8    1.86    0.37
   1   4  -8    1.49    0.35
  -1  -4   7  213.11    5.79
  -1  -4   7  217.67    7.23
   1   4  -7  194.97    6.76
  -1  -4   7  205.61    6.41
   1   4  -7  211.86    5.91
   1   4  -7  202.06    5.60
   1   4  -7  200.99    7.24
   1   4  -7  204.69    6.97
   1   4  -6  111.72    3.30
  -1  -4   6  113.00    3.58
   1   4  -6  116.93    4.64
   1   4  -6  101.98    4.48
   1   4  -6  113.17    4.68
   1   4  -6  110.54    4.55
   1   4  -5  221.61    7.11
  -1  -4   5  217.03    6.87
  -1  -4   4   63.21    2.88
   1   4  -4   62.46    3.06
   1   4  -4   59.45    2.90
  -1  -4   3  280.39    7.68
  -1  -4   3  294.92    8.19
   1   4  -3  259.00    8.27
   1   4  -3  253.73    6.63
   1   4  -2    0.28    0.34
   1   4  -2    0.06    0.21
  -1  -4   2    0.04    0.19
  -1  -4   1    0.76    0.55
   1   4  -1    1.28    0.65
   1   4  -1    1.08    0.57
   1   4   0  153.82    6.85
  -1  -4   0  162.23    5.53
   1   4   1  140.30    6.57
  -1  -4  -1  174.12    5.63
  -1  -4  -2   62.03    2.87
   1   4   2   65.08    3.03
   1   4   2   60.72    2.71
  -1  -4  -2   66.14    4.80
   1   4   3  149.00    5.53
  -1  -4  -3  173.21    8.93
   1   4   3  171.90    5.74
   1   4   3  170.11    5.44
  -1  -4  -4   10.79    1.21
  -1  -4  -4   12.79    1.15
  -1  -4  -4   11.88    2.37
  -1  -4  -4   13.50    1.52
  -1  -4  -4   15.86    1.63
  -1  -4  -4    9.77    1.15
   1   4   4   12.14    1.32
   1   4   4   11.39    1.38
  -1  -4  -4   15.45    1.24
  -1  -4  -4   13.78    1.38
  -1  -4  -4   14.36    0.95
   1   4   4   13.86    1.56
  -1  -4  -4   13.03    1.44
  -1  -4  -5    0.91    0.43
  -1  -4  -5    0.03    0.16
  -1  -4  -5   -0.04    0.20
  -1  -4  -5    0.06    0.28
   1   4   5    0.02    0.17
   1   4   5   -0.15    0.31
  -1  -4  -5    0.04    0.20
  -1  -4  -5   -0.08    0.36
  -1  -4  -5   -0.07    0.30
  -1  -4  -5    0.43    0.64
  -1  -4  -5   -0.06    0.24
   1   4   5    0.08    0.27
   1   4   5    0.07    0.22
   1   4   5    0.28    0.42
  -1  -4  -5    0.14    0.38
   1   4   6  483.99   15.40
  -1  -4  -6  531.26   15.22
  -1  -4  -6  529.92   15.01
  -1  -4  -6  503.98   19.83
  -1  -4  -6  471.84   13.96
   1   4   6  487.64   12.78
   1   4   6  493.31   12.74
  -1  -4  -6  526.08   14.36
  -1  -4  -6  500.16   13.44
  -1  -4  -6  470.91   12.75
  -1  -4  -6  456.35   13.96
   1   4   6  495.69   15.05
   1   4   6  560.26   16.47
  -1  -4  -6  508.17   14.91
  -1  -4  -7    3.77    0.93
   1   4   7    3.38    1.03
  -1  -4  -7    4.12    0.75
  -1  -4  -7    3.95    0.81
  -1  -4  -7    3.24    0.58
  -1  -4  -7    3.19    0.69
  -1  -4  -7    3.38    0.86
  -1  -4  -7    3.22    0.71
  -1  -4  -7    4.13    0.91
  -1  -4  -7    3.99    0.96
  -1  -4  -8   49.75    2.94
  -1  -4  -8   53.42    3.01
  -1  -4  -8   52.75    3.05
   1   4   8   47.00    3.91
  -1  -4  -8   51.83    3.05
  -1  -4  -8   53.20    2.89
  -1  -4  -8   44.88    2.23
   1   4   8   56.85    2.52
  -1  -4  -8   50.54    2.55
  -1  -4  -8   42.65    2.00
   1   4   9   11.40    1.01
  -1  -4  -9    9.95    1.05
  -1  -4  -9   10.01    1.10
  -1  -4  -9    9.61    1.10
   1   4   9   10.86    0.95
   1   4   9   11.94    1.07
   1   4   9   10.74    0.89
  -1  -4 -10  125.28    4.09
  -1  -4 -10  133.74    4.21
  -1  -5  12    5.40    0.52
   1   5 -12    6.06    0.57
   1   5 -12    5.43    0.53
  -1  -5  11   16.89    1.26
   1   5 -11   14.66    1.08
   1   5 -11   15.09    1.19
   1   5 -11   12.07    1.03
   1   5 -11   16.53    1.18
   1   5 -11   15.41    1.10
  -1  -5  11   16.70    1.32
  -1  -5  10   79.81    2.93
  -1  -5  10   86.75    3.97
   1   5 -10   78.66    2.88
   1   5 -10   77.21    2.93
   1   5 -10   91.41    3.42
  -1  -5  10   86.97    3.74
   1   5 -10   78.48    3.32
   1   5 -10   83.35    3.42
   1   5 -10   90.38    3.26
  -1  -5  10   89.98    4.02
  -1  -5  10   76.28    3.28
   1   5  -9   80.96    2.97
   1   5  -9   85.89    3.59
   1   5  -9   94.84    3.68
  -1  -5   9   97.84    4.23
  -1  -5   9   88.80    3.40
   1   5  -9   79.29    3.01
   1   5  -9   80.30    3.80
   1   5  -9  107.39    3.75
   1   5  -9   87.06    3.14
   1   5  -9   90.60    3.16
   1   5  -9   94.71    3.38
  -1  -5   9   90.89    3.97
   1   5  -8   65.76    2.47
   1   5  -8   60.85    2.45
   1   5  -8   66.83    2.83
   1   5  -8   58.29    2.76
   1   5  -8   55.75    2.15
  -1  -5   8   63.75    2.29
  -1  -5   8   52.50    3.10
  -1  -5   8   59.62    2.73
  -1  -5   8   51.08    2.17
   1   5  -8   55.46    3.14
  -1  -5   8   57.21    3.18
   1   5  -8   53.88    3.04
   1   5  -8   58.98    2.29
  -1  -5   8   58.51    2.78
   1   5  -7   19.31    1.00
  -1  -5   7   19.78    1.51
  -1  -5   7   17.38    1.13
   1   5  -7   16.91    1.72
   1   5  -7   15.56    1.72
   1   5  -7   21.55    1.22
  -1  -5   7   20.21    2.00
  -1  -5   7   15.87    1.61
   1   5  -7   16.87    1.70
  -1  -5   6   18.00    1.60
  -1  -5   6   18.04    1.16
  -1  -5   6   19.47    1.17
   1   5  -6   16.22    1.66
  -1  -5   6   19.36    1.47
  -1  -5   6   18.53    1.75
  -1  -5   6   18.52    1.81
  -1  -5   6   21.40    1.79
   1   5  -6   17.87    0.92
  -1  -5   5  171.53    6.02
  -1  -5   5  166.57    6.16
  -1  -5   5  175.94    6.01
  -1  -5   5  170.70    5.81
  -1  -5   5  169.75    5.02
  -1  -5   5  175.78    4.95
  -1  -5   5  168.64    4.78
  -1  -5   5  172.55    6.08
   1   5  -5  163.33    6.13
   1   5  -5  156.66    4.45
   1   5  -4   19.26    1.78
  -1  -5   4   18.62    1.64
  -1  -5   4   18.25    1.50
   1   5  -4   17.37    1.70
  -1  -5   3 1123.28   28.26
   1   5  -3 1102.55   28.98
  -1  -5   3 1065.34   27.33
   1   5  -2    4.04    1.20
  -1  -5   2    4.78    0.87
   1   5  -2    3.93    0.99
  -1  -5   1   27.34    2.91
   1   5  -1   28.54    3.01
  -1  -5   0    6.62    1.56
   1   5   0    7.67    1.53
   1   5   0    7.75    1.66
  -1  -5   0   11.37    1.28
  -1  -5  -1  700.30   18.16
   1   5   1  634.27   17.32
  -1  -5  -2   86.49    3.76
  -1  -5  -2   89.17    2.81
  -1  -5  -2   86.57    3.39
  -1  -5  -2   80.66    3.77
  -1  -5  -2   78.31    2.64
  -1  -5  -2   89.12    2.92
   1   5   2   90.98    4.07
  -1  -5  -2   76.96    3.34
  -1  -5  -2   85.59    3.77
  -1  -5  -2   92.23    2.96
   1   5   2   86.11    3.58
  -1  -5  -2   86.34    3.87
  -1  -5  -2   84.07    3.00
  -1  -5  -3   45.06    2.79
  -1  -5  -3   43.23    2.63
   1   5   3   38.23    2.33
  -1  -5  -3   46.58    1.83
  -1  -5  -3   37.36    2.45
  -1  -5  -3   42.40    1.64
  -1  -5  -3   47.20    2.36
   1   5   3   43.35    2.75
  -1  -5  -3   53.70    2.03
  -1  -5  -3   43.42    2.60
  -1  -5  -3   42.65    4.55
  -1  -5  -3   34.03    2.12
  -1  -5  -3   42.28    2.67
  -1  -5  -3   47.24    2.90
  -1  -5  -4   32.82    2.48
  -1  -5  -4   33.39    2.52
  -1  -5  -4   22.70    1.93
  -1  -5  -4   32.79    2.47
  -1  -5  -4   29.70    2.29
   1   5   4   30.81    2.17
   1   5   4   35.04    2.60
  -1  -5  -4   30.19    1.93
  -1  -5  -4   30.87    2.21
  -1  -5  -4   26.84    3.78
  -1  -5  -4   30.06    1.32
  -1  -5  -4   32.56    2.31
  -1  -5  -4   37.64    2.11
  -1  -5  -4   33.17    1.61
  -1  -5  -4   33.24    2.45
   1   5   4   31.06    2.45
  -1  -5  -5  363.14   11.72
   1   5   5  380.00   12.35
  -1  -5  -5  329.23   15.76
  -1  -5  -5  387.70   11.40
  -1  -5  -5  341.61   11.76
  -1  -5  -5  355.25   11.81
  -1  -5  -5  399.07   11.63
  -1  -5  -5  388.27   10.80
  -1  -5  -5  379.82   10.06
   1   5   5  428.38   13.24
  -1  -5  -5  341.76   11.64
   1   5   5  378.52    9.94
  -1  -5  -6    6.02    1.85
  -1  -5  -6    7.82    1.24
  -1  -5  -6    7.63    1.21
  -1  -5  -6    8.64    1.18
  -1  -5  -6    8.15    0.95
  -1  -5  -6    7.71    1.06
   1   5   6    9.03    1.63
  -1  -5  -6    7.79    1.25
  -1  -5  -7   88.87    3.62
  -1  -5  -7   98.56    4.37
   1   5   7  107.97    3.74
   1   5   7   98.37    5.67
  -1  -5  -7   97.06    4.43
  -1  -5  -7   94.27    3.98
  -1  -5  -7   88.73    3.45
  -1  -5  -7  102.52    4.54
  -1  -5  -7   97.67    4.38
   1   5   8   36.32    1.82
  -1  -5  -8   29.14    1.87
  -1  -5  -8   34.22    2.09
  -1  -5  -8   32.41    2.03
   1   5   8   30.80    1.52
  -1  -5  -9   46.84    1.98
   1   5   9   46.42    1.77
  -1  -5  -9   48.69    2.04
  -1  -6  12    5.47    0.43
  -1  -6  12    3.78    0.35
  -1  -6  11    2.40    0.43
   1   6 -11    2.55    0.45
   1   6 -11    2.88    0.46
  -1  -6  11    2.29    0.46
   1   6 -11    2.53    0.41
  -1  -6  11    2.19    0.43
  -1  -6  11    2.76    0.51
  -1  -6  10    0.08    0.19
  -1  -6  10    0.15    0.28
   1   6 -10    0.20    0.26
   1   6 -10    0.12    0.20
   1   6 -10    0.10    0.15
  -1  -6  10    0.25    0.24
  -1  -6  10    0.26    0.32
   1   6 -10   -0.03    0.27
  -1  -6  10    0.05    0.24
   1   6 -10    0.19    0.20
   1   6 -10    0.06    0.23
  -1  -6   9   -0.04    0.19
  -1  -6   9   -0.02    0.12
   1   6  -9    0.11    0.19
   1   6  -9   -0.03    0.20
   1   6  -9    0.20    0.22
  -1  -6   9   -0.06    0.29
  -1  -6   9    0.41    0.34
  -1  -6   9   -0.07    0.31
   1   6  -9    0.04    0.23
   1   6  -9   -0.06    0.20
  -1  -6   9   -0.03    0.17
  -1  -6   9    0.29    0.28
  -1  -6   8  226.51    7.13
   1   6  -8  262.03    6.66
  -1  -6   8  189.78    7.53
   1   6  -8  245.79    6.71
  -1  -6   8  230.71    7.75
  -1  -6   8  182.23    7.64
  -1  -6   8  226.42    6.26
  -1  -6   8  188.05    7.25
  -1  -6   8  230.30    7.08
  -1  -6   8  210.11    6.34
   1   6  -8  230.78    7.85
   1   6  -8  237.38    8.00
   1   6  -8  239.24    6.86
  -1  -6   8  231.99    7.78
   1   6  -7    4.71    0.98
   1   6  -7    4.88    1.04
  -1  -6   7    3.49    0.74
  -1  -6   7    3.98    0.68
  -1  -6   7    4.67    0.61
   1   6  -7    3.67    0.88
   1   6  -7    3.83    0.93
  -1  -6   7    4.33    0.94
  -1  -6   7    3.29    0.77
  -1  -6   7    5.59    1.00
   1   6  -7    5.89    0.63
  -1  -6   7    4.95    0.90
  -1  -6   7    3.74    0.87
  -1  -6   7    4.62    0.78
  -1  -6   6    3.32    0.78
  -1  -6   6    4.07    0.71
  -1  -6   6    3.77    0.78
  -1  -6   6    2.83    0.67
  -1  -6   6    3.92    0.57
  -1  -6   6    3.68    0.54
   1   6  -6    3.46    0.85
   1   6  -6    3.91    0.50
  -1  -6   6    3.41    0.78
  -1  -6   6    3.20    0.67
  -1  -6   6    5.57    0.99
  -1  -6   6    4.56    0.88
  -1  -6   5   48.07    2.96
  -1  -6   5   44.59    2.74
  -1  -6   5   45.31    2.77
  -1  -6   5   49.57    2.86
  -1  -6   5   45.03    2.61
  -1  -6   5   44.87    2.56
  -1  -6   5   49.93    2.19
   1   6  -5   47.19    3.16
  -1  -6   5   50.41    2.82
   1   6  -5   47.61    3.07
  -1  -6   5   46.99    1.97
  -1  -6   4    4.16    0.90
  -1  -6   4    4.77    0.72
  -1  -6   4    4.31    0.78
  -1  -6   4    4.80    0.84
  -1  -6   4    4.48    0.75
  -1  -6   4    3.54    0.47
  -1  -6   4    4.28    0.72
  -1  -6   4    6.41    0.70
  -1  -6   4    5.56    0.61
   1   6  -4    3.89    0.95
  -1  -6   4    4.04    0.76
  -1  -6   4    4.26    0.53
   1   6  -4    4.10    0.96
   1   6  -3    0.40    0.42
  -1  -6   3    0.12    0.15
  -1  -6   3    0.05    0.23
  -1  -6   3    0.66    0.43
  -1  -6   3    0.33    0.23
  -1  -6   3    0.37    0.26
  -1  -6   3    0.14    0.13
  -1  -6   3    0.11    0.22
  -1  -6   3    0.42    0.29
  -1  -6   3    0.09    0.18
  -1  -6   3    0.84    0.26
  -1  -6   3    0.15    0.16
  -1  -6   2    7.87    0.85
  -1  -6   2    7.19    0.70
  -1  -6   2    8.86    0.76
  -1  -6   2    6.74    0.63
   1   6  -2    6.93    1.45
  -1  -6   2    8.13    0.79
  -1  -6   2    6.64    0.99
  -1  -6   2    7.91    1.04
  -1  -6   2    6.29    0.87
  -1  -6   2    8.74    1.27
  -1  -6   2    6.44    0.63
  -1  -6   2    6.78    0.83
   1   6  -2    8.06    1.85
  -1  -6   2    5.45    0.78
  -1  -6   1   75.79    3.29
  -1  -6   1   90.37    3.29
  -1  -6   1   84.82    2.86
  -1  -6   1   81.90    2.70
  -1  -6   1   70.58    3.35
  -1  -6   1   76.33    2.82
  -1  -6   1   78.21    3.29
  -1  -6   1   75.18    2.77
   1   6  -1   89.59    6.19
   1   6  -1   77.26    4.28
  -1  -6   1   83.04    3.75
  -1  -6   1   81.85    3.69
  -1  -6   1   87.64    3.07
  -1  -6   0   99.83    3.64
  -1  -6   0   94.98    3.15
  -1  -6   0  102.75    3.90
  -1  -6   0   84.73    3.20
  -1  -6   0  109.39    3.82
  -1  -6   0   93.60    3.02
  -1  -6   0  110.60    4.89
  -1  -6   0  116.93    3.31
  -1  -6   0   99.09    6.54
  -1  -6   0  109.40    4.34
  -1  -6   0   90.68    3.43
  -1  -6   0  100.89    3.33
   1   6   0   97.51    6.51
  -1  -6   0   97.73    3.42
  -1  -6   0   96.52    4.25
  -1  -6   0  101.32    4.38
  -1  -6  -1   51.83    2.83
  -1  -6  -1   44.65    2.16
  -1  -6  -1   48.86    1.86
  -1  -6  -1   34.75    1.79
  -1  -6  -1   44.87    2.33
  -1  -6  -1   45.94    1.79
  -1  -6  -1   52.46    3.13
  -1  -6  -1   55.39    2.04
  -1  -6  -1   45.07    4.49
  -1  -6  -1   51.24    2.82
  -1  -6  -1   50.00    2.20
   1   6   1   45.41    2.51
  -1  -6  -1   39.01    1.91
  -1  -6  -1   52.51    2.96
  -1  -6  -1   51.27    2.98
  -1  -6  -2   12.34    1.35
  -1  -6  -2   13.35    1.49
  -1  -6  -2   11.95    0.90
  -1  -6  -2   13.51    1.46
  -1  -6  -2   14.39    0.90
  -1  -6  -2   14.22    1.28
  -1  -6  -2   11.71    1.44
  -1  -6  -2   13.50    0.86
  -1  -6  -2   14.47    1.00
  -1  -6  -2   16.36    1.05
  -1  -6  -2   16.69    1.19
  -1  -6  -2   15.45    1.54
   1   6   2   11.94    1.34
  -1  -6  -2   15.21    1.64
  -1  -6  -3    2.47    0.67
  -1  -6  -3    2.09    0.68
  -1  -6  -3    2.25    0.43
  -1  -6  -3    1.71    0.31
  -1  -6  -3    2.11    0.37
   1   6   3    2.16    0.69
  -1  -6  -3    2.08    0.62
   1   6   3    2.40    0.68
  -1  -6  -4   36.76    2.70
  -1  -6  -4   35.49    2.67
  -1  -6  -4   33.17    2.46
  -1  -6  -4   42.77    2.72
  -1  -6  -4   42.73    2.33
   1   6   4   40.96    3.08
  -1  -6  -4   42.09    2.62
  -1  -6  -4   32.30    4.30
   1   6   4   35.27    2.73
   1   6   5  105.67    5.53
  -1  -6  -5  102.97    4.85
  -1  -6  -5  109.98    4.18
  -1  -6  -5  114.01    5.02
  -1  -6  -5  100.37    4.65
  -1  -6  -5  109.67    4.49
  -1  -6  -6   19.07    1.74
  -1  -6  -6   20.47    1.41
  -1  -6  -6   19.54    1.71
  -1  -6  -6   18.88    1.47
  -1  -6  -7   11.30    1.17
  -1  -6  -7   13.08    1.28
  -1  -6  -7   13.21    1.24
   1   6   7   15.05    1.05
  -1  -6  -8    0.10    0.19
  -1  -7  11   27.50    1.32
   1   7 -11   29.23    1.23
  -1  -7  10  319.46    9.02
   1   7 -10  323.14    8.57
   1   7 -10  295.09    8.38
  -1  -7  10  301.55    8.40
  -1  -7   9  120.26    4.16
  -1  -7   9  113.60    3.61
  -1  -7   9  131.73    4.94
   1   7  -9  148.61    4.03
   1   7  -9  127.09    4.02
   1   7  -9  124.47    3.93
   1   7  -9  122.14    3.99
  -1  -7   9  130.05    4.64
   1   7  -9  104.94    3.76
  -1  -7   9  130.37    3.53
  -1  -7   9  126.87    4.67
  -1  -7   8   22.85    1.56
  -1  -7   8   20.78    1.23
   1   7  -8   24.66    2.08
  -1  -7   8   17.78    1.63
   1   7  -8   24.37    1.36
   1   7  -8   24.74    1.31
   1   7  -8   23.62    1.35
  -1  -7   8   22.26    1.87
  -1  -7   8   23.49    1.83
  -1  -7   8   21.86    1.13
  -1  -7   8   21.23    1.71
  -1  -7   7   78.33    3.66
  -1  -7   7   94.28    3.73
  -1  -7   7   92.22    3.28
   1   7  -7   83.87    4.39
  -1  -7   7   91.95    4.12
   1   7  -7   99.88    3.17
  -1  -7   7   75.24    3.73
  -1  -7   7   77.31    3.91
   1   7  -7   86.59    4.43
   1   7  -7   85.20    4.55
  -1  -7   7   83.61    4.11
  -1  -7   7   92.83    3.80
  -1  -7   6    2.51    0.39
  -1  -7   6    2.42    0.58
  -1  -7   6    2.04    0.56
  -1  -7   6    2.72    0.50
  -1  -7   6    2.92    0.50
   1   7  -6    3.13    0.84
  -1  -7   6    2.53    0.66
   1   7  -6    2.29    0.39
  -1  -7   6    2.72    0.71
  -1  -7   6    2.49    0.67
  -1  -7   5   44.15    1.94
  -1  -7   5   41.15    2.35
  -1  -7   5   40.56    2.57
  -1  -7   5   34.45    2.40
  -1  -7   5   48.56    2.85
  -1  -7   5   41.39    1.67
  -1  -7   5   42.21    2.94
  -1  -7   5   40.89    2.45
  -1  -7   5   41.63    2.29
  -1  -7   5   43.99    2.11
  -1  -7   5   41.48    1.98
   1   7  -5   41.97    3.10
   1   7  -5   45.20    1.78
   1   7  -5   41.41    3.01
  -1  -7   5   40.59    2.39
  -1  -7   4   92.84    3.01
  -1  -7   4   97.48    4.83
  -1  -7   4   95.81    4.07
  -1  -7   4  100.20    3.76
  -1  -7   4  100.25    3.36
   1   7  -4  101.90    5.17
  -1  -7   4  101.73    3.33
  -1  -7   4   86.69    3.95
   1   7  -4   96.17    4.90
  -1  -7   4   88.16    3.67
  -1  -7   3  104.73    3.56
  -1  -7   3   92.36    3.73
  -1  -7   3   90.08    3.27
   1   7  -3  101.31    5.49
  -1  -7   3  113.51    4.34
  -1  -7   3   82.92    3.05
  -1  -7   3  102.99    5.03
  -1  -7   3  108.19    3.49
  -1  -7   3   79.46    3.47
  -1  -7   3  108.34    3.79
  -1  -7   3   90.37    3.97
  -1  -7   3   97.59    3.27
  -1  -7   3  108.77    4.00
   1   7  -2   13.03    2.06
  -1  -7   2   12.14    1.23
  -1  -7   2   18.79    1.41
  -1  -7   2   16.36    1.12
  -1  -7   2   15.05    0.99
  -1  -7   2   13.89    1.08
  -1  -7   2   16.50    1.62
  -1  -7   2   15.44    1.02
  -1  -7   2   13.99    1.29
  -1  -7   2    9.96    0.95
  -1  -7   2   12.83    1.33
  -1  -7   2   13.86    0.94
  -1  -7   2   10.88    1.56
   1   7  -1  164.79    8.17
  -1  -7   1  156.81    5.03
  -1  -7   1  150.44    4.52
  -1  -7   1  141.67    4.69
  -1  -7   1  140.74    5.47
  -1  -7   1  146.51    4.24
  -1  -7   1  152.71    6.55
  -1  -7   1  146.17    4.36
  -1  -7   1  175.16    5.37
  -1  -7   1  151.78    4.64
  -1  -7   1  147.23    4.41
  -1  -7   1  147.77    5.32
  -1  -7   1  127.92    4.73
  -1  -7   1  156.70    4.66
  -1  -7   1  150.15    5.38
  -1  -7   1  167.91    5.05
  -1  -7   1  160.46    5.99
  -1  -7   1  162.92    6.07
  -1  -7   0   44.25    2.19
  -1  -7   0   52.44    2.95
  -1  -7   0   59.78    2.74
  -1  -7   0   65.06    2.13
  -1  -7   0   60.43    3.71
  -1  -7   0   58.82    2.21
  -1  -7   0   59.68    3.35
  -1  -7   0   58.10    2.48
  -1  -7   0   57.98    3.29
  -1  -7   0   59.93    2.69
  -1  -7   0   53.44    2.14
  -1  -7   0   57.04    2.93
  -1  -7   0   66.45    2.43
  -1  -7   0   57.96    2.51
   1   7   1  298.74   12.94
  -1  -7  -1  364.70   10.55
  -1  -7  -1  374.17   11.26
  -1  -7  -1  413.18   10.32
  -1  -7  -1  393.84   12.62
  -1  -7  -1  413.75   10.58
  -1  -7  -1  398.97   10.43
  -1  -7  -1  407.96   10.77
  -1  -7  -1  407.08   12.40
  -1  -7  -1  404.74   12.45
  -1  -7  -1  324.94   10.74
  -1  -7  -1  499.95   10.85
  -1  -7  -1  478.19   11.09
  -1  -7  -1  387.72   16.38
   1   7   2    0.62    0.49
  -1  -7  -2    0.03    0.19
  -1  -7  -2    0.11    0.16
  -1  -7  -2    0.09    0.24
  -1  -7  -2    0.04    0.15
  -1  -7  -2    0.07    0.15
  -1  -7  -2    0.84    0.77
  -1  -7  -2    0.07    0.34
  -1  -7  -2    0.07    0.34
  -1  -7  -2   -0.03    0.18
  -1  -7  -2   -0.05    0.28
  -1  -7  -2    0.09    0.18
  -1  -7  -2    0.20    0.40
  -1  -7  -3   10.54    0.75
  -1  -7  -3   11.07    0.88
  -1  -7  -3   10.58    1.30
  -1  -7  -3   10.35    1.16
  -1  -7  -3    9.63    1.34
  -1  -7  -4    0.35    0.32
  -1  -7  -4    0.31    0.30
  -1  -7  -4    0.44    0.33
  -1  -7  -4    0.13    0.39
  -1  -7  -5    1.86    0.47
  -1  -7  -5    1.65    0.56
  -1  -7  -5    1.87    0.46
   1   7   6    3.57    0.46
  -1  -7  -6    3.84    0.68
  -1  -7  -6    4.05    0.69
  -1  -7  -7    0.10    0.15
  -1  -7  -7    0.18    0.16
   1   8 -10    0.18    0.18
  -1  -8  10    0.07    0.16
   1   8 -10    0.04    0.10
  -1  -8   9    6.17    0.74
  -1  -8   9    5.51    0.46
   1   8  -9    5.68    0.55
   1   8  -9    6.72    0.58
   1   8  -9    5.06    0.54
   1   8  -9    5.11    0.51
  -1  -8   9    5.92    0.75
  -1  -8   9    5.00    0.64
  -1  -8   9    6.17    0.65
  -1  -8   9    5.46    0.39
  -1  -8   8   47.11    1.90
   1   8  -8   48.10    2.06
   1   8  -8   52.61    2.02
   1   8  -8   51.64    1.93
   1   8  -8   44.92    1.87
  -1  -8   8   45.37    2.46
  -1  -8   8   44.79    2.29
  -1  -8   8   53.00    2.31
  -1  -8   8   50.49    1.76
  -1  -8   7  109.04    3.62
   1   8  -7  118.35    3.57
   1   8  -7  113.02    3.40
   1   8  -7  100.85    3.31
  -1  -8   7  108.49    4.34
  -1  -8   7   90.16    4.03
  -1  -8   7   95.75    3.95
  -1  -8   6   40.36    1.93
  -1  -8   6   39.82    2.38
  -1  -8   6   34.31    2.22
  -1  -8   6   38.37    2.11
  -1  -8   6   34.97    1.41
   1   8  -6   41.92    1.76
  -1  -8   6   36.85    1.57
  -1  -8   5    1.84    0.46
  -1  -8   5    1.41    0.41
  -1  -8   5    2.54    0.47
  -1  -8   5    1.91    0.50
   1   8  -5    2.77    0.80
  -1  -8   5    2.42    0.58
  -1  -8   5    2.54    0.37
  -1  -8   5    2.51    0.43
  -1  -8   5    3.08    0.66
  -1  -8   4  118.36    4.38
  -1  -8   4  113.97    4.06
  -1  -8   4  125.02    4.01
   1   8  -4  112.77    5.40
  -1  -8   4  136.35    4.11
  -1  -8   4  119.01    4.69
  -1  -8   4  123.32    3.74
  -1  -8   4  117.74    5.61
  -1  -8   4   99.35    3.92
  -1  -8   4  127.71    4.39
  -1  -8   3   39.16    1.98
  -1  -8   3   41.64    1.96
  -1  -8   3   33.09    1.68
   1   8  -3   33.28    2.93
  -1  -8   3   43.51    1.96
  -1  -8   3   34.27    1.63
  -1  -8   3   36.45    2.97
  -1  -8   3   46.10    2.58
   1   8  -3   33.65    2.67
  -1  -8   3   34.55    1.86
  -1  -8   3   45.15    2.37
  -1  -8   3   39.46    1.68
  -1  -8   3   38.62    2.28
  -1  -8   2  219.78    5.78
  -1  -8   2  203.57    6.60
  -1  -8   2  174.10    5.86
  -1  -8   2  197.26    5.83
  -1  -8   2  197.87    6.55
  -1  -8   2  187.20    5.57
  -1  -8   2  213.55    6.92
  -1  -8   2  198.16    5.65
   1   8  -2  161.11    7.78
   1   8  -1   19.88    2.41
  -1  -8   1   26.27    1.36
  -1  -8   1   25.63    1.96
  -1  -8   1   23.29    2.35
  -1  -8   1   25.34    1.47
  -1  -8   1   26.20    2.12
  -1  -8   1   25.65    1.37
  -1  -8   1   24.70    1.49
  -1  -8   1   24.76    1.81
  -1  -8   1   30.74    1.47
  -1  -8   0  150.93    5.82
  -1  -8   0  146.78    5.75
  -1  -8   0  115.86    4.18
  -1  -8   0  126.75    5.14
  -1  -8   0  123.85    5.82
  -1  -8   0  136.33    4.14
  -1  -8   0  153.12    4.59
  -1  -8   0  132.00    5.04
  -1  -8  -1  139.14    5.54
  -1  -8  -1  121.36    3.98
  -1  -8  -1  122.93    3.91
  -1  -8  -1  124.28    4.84
  -1  -8  -1  122.37    4.56
  -1  -8  -1  132.13    3.94
  -1  -8  -1  122.88    5.02
  -1  -8  -2   87.28    4.09
  -1  -8  -2   90.60    4.15
  -1  -8  -2   81.98    2.70
  -1  -8  -2   78.84    3.36
  -1  -8  -2   74.89    3.62
  -1  -8  -3   41.45    2.61
  -1  -8  -3   48.10    2.73
  -1  -8  -3   47.28    2.36
  -1  -8  -4   38.04    2.24
  -1  -8  -4   38.96    1.92
  -1  -8  -4   34.09    1.96
  -1  -8  -5  105.90    3.77
  -1  -8  -6    4.39    0.48
  -1  -8  -6    4.12    0.41
  -1  -9   9   11.25    0.53
   1   9  -9   17.14    0.75
   1   9  -8    0.23    0.14
  -1  -9   8    0.12    0.13
  -1  -9   8    0.04    0.16
  -1  -9   7   26.55    1.17
  -1  -9   7   25.25    1.50
  -1  -9   7   31.15    1.56
   1   9  -7   26.91    1.22
   1   9  -7   24.95    1.09
  -1  -9   7   30.71    1.37
  -1  -9   6    1.43    0.34
  -1  -9   6    1.69    0.24
  -1  -9   6    1.46    0.40
  -1  -9   6    1.06    0.32
  -1  -9   6    1.57    0.28
   1   9  -6    1.09    0.27
   1   9  -6    1.76    0.30
  -1  -9   5  196.00    5.79
  -1  -9   5  220.28    5.38
  -1  -9   5  210.78    6.35
  -1  -9   5  201.98    5.99
  -1  -9   5  207.70    5.54
   1   9  -5  179.19    5.28
   1   9  -5  176.33    5.52
  -1  -9   4    0.65    0.29
  -1  -9   4    0.53    0.26
  -1  -9   4    0.74    0.28
  -1  -9   4    0.77    0.24
  -1  -9   4    1.26    0.36
   1   9  -4    1.01    0.26
  -1  -9   3   15.65    1.04
  -1  -9   3   16.98    1.32
  -1  -9   3   14.60    0.92
  -1  -9   3   17.69    1.12
  -1  -9   3   14.02    0.97
  -1  -9   3   15.10    1.03
  -1  -9   2   10.12    1.13
  -1  -9   2    8.98    0.72
  -1  -9   2    8.52    0.72
  -1  -9   2    8.95    0.77
  -1  -9   2   10.83    1.08
  -1  -9   1   51.61    2.51
  -1  -9   1   45.52    1.89
  -1  -9   1   51.59    2.62
  -1  -9   0  185.00    5.41
  -1  -9   0  199.36    6.40
  -1  -9   0  194.64    5.34
  -1  -9   0  198.08    6.26
  -1  -9   0  181.22    5.31
  -1  -9  -1   26.48    1.19
  -1  -9  -1   22.55    1.62
  -1  -9  -1   24.48    1.63
  -1  -9  -2   14.56    1.20
  -1  -9  -2   18.14    1.47
  -1  -9  -3    0.06    0.18
  -1  -9  -3    0.34    0.27
  -1  -9  -3    0.24    0.22
  -1  -9  -4   17.43    1.11
  -1 -10   7   14.37    0.62
  -1 -10   7   13.75    0.71
  -1 -10   6   93.05    2.71
  -1 -10   6   93.89    2.57
  -1 -10   5   10.60    0.71
  -1 -10   5   12.74    0.61
   1  10  -5   11.16    0.61
  -1 -10   5   12.63    0.68
  -1 -10   4  127.73    3.63
  -1 -10   4  121.68    3.65
  -1 -10   4  126.98    3.51
  -1 -10   3  374.80    9.12
  -1 -10   3  339.82    8.95
  -1 -10   2  124.97    3.58
  -1 -10   1   11.98    0.71
  -1 -10   0    2.26    0.29
  -1 -11   4    0.32    0.12
  -1 -11   3    1.55    0.20
   2 -10  -2   40.90    1.34
   2 -10  -2   51.11    1.59
   2 -10  -1   33.12    1.30
   2 -10   0    1.03    0.28
   2 -10   0    0.33    0.15
  -2  10  -1   13.02    0.68
   2 -10   1   14.52    0.81
   2 -10   1   14.66    0.73
   2 -10   1   17.61    0.91
   2 -10   1   18.12    0.97
  -2  10  -2    0.71    0.17
   2 -10   2    0.81    0.22
   2 -10   3    1.69    0.25
  -2  10  -3    1.60    0.25
   2 -10   3    1.43    0.25
  -2  10  -4    5.79    0.45
   2 -10   4    5.81    0.36
   2 -10   4    6.72    0.51
  -2  10  -4    7.34    0.42
  -2  10  -5    1.19    0.20
   2 -10   5    1.47    0.19
   2 -10   5    1.14    0.22
   2 -10   6    2.09    0.23
  -2  10  -6    2.60    0.28
   2  -9  -4    3.05    0.33
   2  -9  -4    3.17    0.40
   2  -9  -3   83.42    3.08
  -2   9   3  101.24    2.85
   2  -9  -3  106.54    3.27
   2  -9  -3   85.62    3.02
   2  -9  -2   12.87    0.97
  -2   9   2    9.71    1.45
   2  -9  -2   12.07    0.89
   2  -9  -2   11.43    0.97
   2  -9  -1    4.79    0.57
   2  -9  -1    6.51    0.73
  -2   9   1    4.76    1.06
   2  -9  -1    5.36    0.64
  -2   9   1    5.71    0.49
   2  -9  -1    5.62    0.66
   2  -9   0    8.43    0.79
   2  -9   0    9.89    0.98
   2  -9   0    7.43    0.73
  -2   9   0    8.22    1.41
   2  -9   0    7.38    0.78
  -2   9   0    8.61    0.63
   2  -9   1   45.53    1.86
   2  -9   1   53.22    2.42
   2  -9   1   48.51    2.14
   2  -9   1   47.86    2.16
  -2   9  -1   41.82    1.67
   2  -9   2   52.54    2.10
   2  -9   2   60.32    2.55
   2  -9   2   50.58    2.10
  -2   9  -2   46.80    1.88
   2  -9   2   55.60    2.31
  -2   9  -3   74.01    2.67
   2  -9   3   92.50    3.04
  -2   9  -3   67.62    2.43
   2  -9   3   81.47    2.79
  -2   9  -3   73.60    2.63
   2  -9   3   71.76    2.62
   2  -9   3   85.95    2.90
   2  -9   3  101.06    3.34
   2  -9   3   97.06    3.13
  -2   9  -4    3.62    0.46
  -2   9  -4    3.50    0.48
  -2   9  -4    3.98    0.44
   2  -9   4    3.50    0.40
   2  -9   5    0.99    0.28
  -2   9  -5    1.51    0.30
  -2   9  -5    0.79    0.23
  -2   9  -5    1.48    0.31
  -2   9  -5    1.06    0.26
   2  -9   6    3.32    0.43
   2  -9   6    3.69    0.43
  -2   9  -6    3.46    0.45
  -2   9  -6    3.34    0.42
  -2   9  -6    2.79    0.32
  -2   9  -7   55.77    1.72
   2  -9   7   45.52    1.83
  -2   9  -7   45.63    1.76
   2  -9   7   43.05    1.64
   2  -9   7   44.77    1.59
  -2   9  -7   56.62    1.79
  -2   9  -7   42.24    1.60
  -2   9  -8   15.92    0.75
  -2   9  -8   15.99    0.70
   2  -8  -6    4.26    0.37
   2  -8  -5    1.10    0.32
  -2   8   5    1.05    0.23
   2  -8  -5    0.73    0.26
   2  -8  -4    9.65    0.94
  -2   8   4   10.73    1.72
   2  -8  -4   16.28    1.23
  -2   8   4   14.10    0.88
   2  -8  -4   13.52    1.10
   2  -8  -3   40.07    2.17
   2  -8  -3   41.98    1.98
   2  -8  -3   35.85    2.07
  -2   8   3   33.02    3.25
   2  -8  -3   42.93    2.25
   2  -8  -2    0.09    0.25
  -2   8   2    0.09    0.17
  -2   8   2    0.40    0.60
   2  -8  -2   -0.09    0.26
  -2   8   1   52.74    4.69
   2  -8  -1   57.42    2.79
   2  -8  -1   59.04    2.33
   2  -8  -1   53.00    2.61
  -2   8   1   53.83    4.37
   2  -8  -1   57.06    2.89
   2  -8   0    3.25    0.61
   2  -8   0    3.34    0.70
  -2   8   0    3.47    1.28
   2  -8   0    2.96    0.63
  -2   8   0    3.40    0.43
  -2   8   0    2.90    1.05
  -2   8   0    2.63    1.03
   2  -8   0    4.05    0.57
  -2   8  -1  202.54    9.10
  -2   8  -1  190.96    8.99
   2  -8   1  195.06    5.85
   2  -8   1  200.96    6.34
  -2   8  -1  196.79    5.71
   2  -8   1  203.18    6.64
   2  -8   2    1.00    0.37
  -2   8  -2    0.38    0.56
   2  -8   2    0.76    0.31
   2  -8   2    1.49    0.48
   2  -8   2    1.05    0.38
   2  -8   2    0.77    0.50
  -2   8  -2    0.69    0.26
   2  -8   2    1.17    0.34
   2  -8   3   69.08    2.79
   2  -8   3   70.55    3.00
   2  -8   3   67.04    2.82
  -2   8  -3   64.95    4.43
   2  -8   3   73.87    2.76
  -2   8  -3   67.31    2.65
  -2   8  -3   59.00    2.42
   2  -8   3   71.61    2.75
   2  -8   4   20.70    1.26
   2  -8   4   20.61    1.32
  -2   8  -4   17.11    2.14
   2  -8   4   19.15    1.43
   2  -8   4   21.14    1.24
  -2   8  -4   17.82    1.08
   2  -8   4   20.54    1.29
   2  -8   4   15.73    0.99
  -2   8  -4   15.92    1.16
  -2   8  -4   16.81    1.13
   2  -8   5   90.48    3.11
  -2   8  -5   85.12    4.67
   2  -8   5   79.56    3.53
  -2   8  -5   87.58    3.00
   2  -8   5   77.63    3.37
  -2   8  -5   84.36    2.86
  -2   8  -5   83.35    3.14
  -2   8  -5   81.61    3.05
   2  -8   6   23.03    1.57
  -2   8  -6   23.05    1.19
  -2   8  -6   21.31    1.33
  -2   8  -6   20.13    1.27
   2  -8   6   20.51    1.58
  -2   8  -6   20.18    1.17
   2  -8   6   21.38    1.21
   2  -8   7   14.93    0.96
   2  -8   7   14.24    0.86
   2  -8   7   15.59    1.19
  -2   8  -7   12.17    0.77
  -2   8  -7   13.63    0.87
  -2   8  -7   14.57    0.97
  -2   8  -7   14.34    1.02
   2  -8   8    2.57    0.48
  -2   8  -8    2.28    0.38
  -2   8  -8    2.60    0.40
  -2   8  -8    1.86    0.34
  -2   8  -8    2.57    0.40
   2  -8   8    2.15    0.30
   2  -8   8    1.83    0.25
   2  -8   9    6.90    0.52
  -2   8  -9    8.84    0.59
   2  -8   9    7.66    0.59
  -2   8  -9    7.47    0.53
  -2   8  -9    7.85    0.55
   2  -8   9    7.86    0.65
  -2   7   7   15.57    0.88
   2  -7  -7   14.14    0.87
   2  -7  -7    9.81    0.68
  -2   7   6    3.08    0.48
   2  -7  -6    2.54    0.50
  -2   7   6    1.48    0.68
  -2   7   6    3.38    0.50
  -2   7   6    2.48    0.36
   2  -7  -5   87.65    3.61
  -2   7   5   91.75    2.95
   2  -7  -5   73.24    3.34
  -2   7   5   77.64    5.20
  -2   7   5   88.63    4.93
   2  -7  -5   87.68    3.61
   2  -7  -4   70.15    3.43
   2  -7  -4   77.62    3.47
   2  -7  -4   66.64    3.19
   2  -7  -3  258.94    8.61
  -2   7   3  252.47   11.87
   2  -7  -3  255.91    7.15
  -2   7   3  274.54    7.13
   2  -7  -3  234.90    8.14
   2  -7  -3  287.72    7.93
  -2   7   3  296.70   11.11
   2  -7  -2   49.77    2.12
   2  -7  -2   50.46    2.70
  -2   7   2   51.19    1.97
  -2   7   2   47.00    4.40
   2  -7  -2   47.86    3.31
   2  -7  -2   52.24    2.97
  -2   7   2   46.45    4.67
   2  -7  -2   48.39    2.47
   2  -7  -1   13.73    1.03
   2  -7  -1   14.74    1.30
   2  -7  -1   11.74    0.86
   2  -7  -1   12.81    1.74
   2  -7  -1   11.72    1.24
   2  -7  -1   11.56    1.18
   2  -7   0   81.38    3.42
   2  -7   0   96.08    3.32
   2  -7   0   85.23    3.77
  -2   7   0   81.84    2.88
   2  -7   0  101.74    3.87
   2  -7   0   84.56    3.04
  -2   7   0   81.02    5.73
  -2   7   0   90.04    6.49
   2  -7   0   86.62    4.89
   2  -7   0   79.46    3.55
   2  -7   1    0.90    0.37
  -2   7  -1    0.92    0.28
   2  -7   1    0.63    0.25
   2  -7   1    1.26    0.44
  -2   7  -1    1.15    0.74
  -2   7  -1    1.16    0.80
  -2   7  -1    1.03    0.77
   2  -7   1    0.88    0.40
  -2   7  -2   14.67    2.19
   2  -7   2   14.21    1.18
   2  -7   2   15.43    1.33
  -2   7  -2   18.57    2.46
  -2   7  -2   12.69    2.08
   2  -7   2   16.48    1.17
   2  -7   2   17.90    1.42
   2  -7   2   17.11    2.07
   2  -7   2   16.16    1.17
   2  -7   2   13.86    1.01
  -2   7  -2   16.74    1.14
  -2   7  -2   16.33    1.21
  -2   7  -2   15.20    1.01
   2  -7   3   44.23    3.79
  -2   7  -3   48.76    4.10
   2  -7   3   44.10    2.17
   2  -7   3   48.35    2.41
   2  -7   3   43.44    2.21
  -2   7  -3   47.50    3.82
   2  -7   3   50.97    2.25
   2  -7   3   49.75    3.54
  -2   7  -3   49.22    2.33
  -2   7  -3   45.99    2.05
  -2   7  -3   47.22    2.16
  -2   7  -3   45.17    2.04
   2  -7   3   44.65    2.48
   2  -7   3   45.51    2.07
   2  -7   3   52.69    2.23
   2  -7   4  136.63    4.54
   2  -7   4  141.14    4.71
   2  -7   4  150.95    4.58
   2  -7   4  139.00    5.36
   2  -7   4  145.62    4.69
   2  -7   4  145.02    6.33
  -2   7  -4  137.75    7.42
   2  -7   4  132.20    6.91
  -2   7  -4  142.10    6.80
  -2   7  -4  126.39    4.72
  -2   7  -4  140.15    4.69
  -2   7  -4  136.84    4.56
  -2   7  -5  234.50    6.77
   2  -7   5  262.62    7.12
   2  -7   5  238.13    8.01
   2  -7   5  235.24    7.05
   2  -7   5  237.88    6.69
   2  -7   5  204.87    8.14
  -2   7  -5  238.76    6.73
   2  -7   5  247.18    7.02
  -2   7  -5  209.26    9.89
  -2   7  -5  237.49    9.19
  -2   7  -5  235.44    7.31
  -2   7  -5  238.18    7.06
  -2   7  -5  257.67    7.21
  -2   7  -6   33.74    1.52
   2  -7   6   30.19    1.62
   2  -7   6   30.85    1.73
   2  -7   6   30.17    2.23
   2  -7   6   32.48    1.61
   2  -7   6   30.02    2.28
  -2   7  -6   31.78    1.75
  -2   7  -6   30.45    1.49
  -2   7  -6   31.94    1.60
  -2   7  -6   28.25    2.63
   2  -7   7   22.02    1.85
   2  -7   7   21.90    1.38
  -2   7  -7   27.38    1.48
   2  -7   7   23.92    1.25
   2  -7   7   18.01    1.72
  -2   7  -7   24.44    1.45
  -2   7  -7   24.96    1.49
  -2   7  -7   22.84    1.26
  -2   7  -7   23.77    1.27
   2  -7   8   10.53    0.76
   2  -7   8   11.13    0.72
   2  -7   8   11.14    1.25
  -2   7  -8   12.62    0.94
  -2   7  -8   14.53    0.99
   2  -7   8   13.19    1.29
  -2   7  -8   13.83    0.96
  -2   7  -8   11.40    0.78
   2  -7   8   13.95    1.16
   2  -7   9   76.38    3.33
   2  -7   9   88.50    3.43
  -2   7  -9   92.66    2.99
   2  -7   9   83.34    3.06
  -2   7  -9   84.29    2.87
   2  -7  10    5.93    0.46
  -2   7 -10    7.54    0.61
  -2   7 -10    6.52    0.51
  -2   6   8    0.34    0.21
   2  -6  -8    0.21    0.19
   2  -6  -8    0.24    0.19
   2  -6  -7    0.13    0.25
  -2   6   7    0.17    0.20
   2  -6  -7    0.11    0.27
  -2   6   7    0.20    0.37
   2  -6  -7    0.34    0.30
  -2   6   7    0.45    0.27
   2  -6  -6    3.91    0.79
  -2   6   6    3.99    0.61
  -2   6   6    4.22    1.07
   2  -6  -6    3.26    0.69
  -2   6   6    3.42    0.50
   2  -6  -6    2.84    0.67
   2  -6  -5  440.24   12.89
   2  -6  -5  435.19   12.94
  -2   6   5  459.71   14.98
  -2   6   5  451.61   11.54
   2  -6  -4   21.13    1.82
   2  -6  -4   20.07    1.81
   2  -6  -4   21.12    1.87
   2  -6  -4   22.88    1.52
   2  -6  -4   25.78    1.93
  -2   6   4   21.93    1.12
  -2   6   4   22.32    2.67
   2  -6  -3    8.74    1.31
   2  -6  -3    7.99    0.94
   2  -6  -3    9.04    1.12
   2  -6  -3    8.88    1.15
   2  -6  -3    8.19    1.17
  -2   6   3    9.56    2.16
   2  -6  -3    6.62    0.88
   2  -6  -3    7.57    0.70
  -2   6   3    8.72    0.69
   2  -6  -3    7.02    1.01
   2  -6  -2   94.76    3.89
   2  -6  -2   83.88    3.75
   2  -6  -2   92.55    3.17
  -2   6   2   91.33    6.58
   2  -6  -2   85.79    3.59
   2  -6  -2   93.13    4.78
   2  -6  -1   20.85    2.17
   2  -6  -1   19.31    1.46
   2  -6  -1   19.35    1.20
   2  -6  -1   17.83    1.44
  -2   6   1   16.80    0.98
   2  -6   0   21.33    1.48
  -2   6   0   22.74    2.85
   2  -6   0   23.86    1.80
   2  -6   0   25.01    1.39
  -2   6   0   22.13    1.22
   2  -6   0   23.31    2.31
   2  -6   0   21.45    1.59
   2  -6   0   24.16    2.60
   2  -6   0   24.23    1.64
  -2   6   0   20.89    2.52
  -2   6   0   21.39    2.75
  -2   6  -1   24.77    2.85
  -2   6  -1   21.24    2.87
   2  -6   1   21.95    1.33
  -2   6  -1   26.38    1.47
  -2   6  -1   25.20    1.35
   2  -6   1   22.82    1.59
   2  -6   1   23.37    2.32
  -2   6  -1   24.52    2.67
   2  -6   1   25.32    2.67
  -2   6  -1   21.63    2.61
   2  -6   2  215.64    8.40
  -2   6  -2  211.94    9.14
   2  -6   2  207.91    6.14
  -2   6  -2  214.58    9.19
  -2   6  -2  197.40    8.88
   2  -6   2  200.18    6.60
   2  -6   2  213.86    6.23
   2  -6   2  237.83    6.90
   2  -6   2  213.37    6.24
  -2   6  -2  210.34    6.08
  -2   6  -2  223.42    6.45
  -2   6  -2  220.85    6.27
  -2   6  -3  678.38   17.52
  -2   6  -3  675.92   17.42
  -2   6  -3  683.07   17.56
  -2   6  -3  708.43   17.82
   2  -6   3  790.16   20.55
  -2   6  -3  748.42   21.85
   2  -6   3  682.29   20.96
   2  -6   3  678.40   17.51
   2  -6   3  636.99   17.47
   2  -6   3  609.70   17.50
   2  -6   3  692.34   17.87
   2  -6   3  707.27   17.65
   2  -6   3  716.59   18.52
   2  -6   3  755.30   17.62
   2  -6   3  729.99   17.50
  -2   6  -3  683.22   20.66
  -2   6  -4  270.62    7.43
   2  -6   4  258.41    8.75
  -2   6  -4  273.61    7.62
  -2   6  -4  240.47    7.71
  -2   6  -4  280.45    7.73
   2  -6   4  285.51    7.66
   2  -6   4  245.45   10.12
   2  -6   4  279.82    9.59
   2  -6   4  272.54    7.68
   2  -6   4  246.06    7.38
   2  -6   4  282.09    7.86
   2  -6   4  244.58    7.53
   2  -6   4  240.68    7.61
   2  -6   4  270.20    7.40
   2  -6   4  285.96    7.72
   2  -6   4  277.93    8.79
  -2   6  -4  256.57    9.82
  -2   6  -5    1.38    0.77
   2  -6   5    1.55    0.72
   2  -6   5    1.38    0.37
  -2   6  -5    1.64    0.39
   2  -6   5    1.44    0.60
  -2   6  -5    1.52    0.41
   2  -6   5    1.76    0.46
  -2   6  -5    1.68    0.38
   2  -6   5    1.38    0.53
   2  -6   5    1.33    0.41
   2  -6   5    1.03    0.35
  -2   6  -5    1.51    0.72
   2  -6   5    1.14    0.35
  -2   6  -5    1.51    0.56
   2  -6   5    1.63    0.42
   2  -6   5    1.97    0.38
  -2   6  -5    1.36    0.37
   2  -6   5    0.93    0.34
   2  -6   6  106.71    3.63
  -2   6  -6  117.87    3.58
  -2   6  -6  110.17    3.61
   2  -6   6   97.25    3.81
  -2   6  -6  109.90    3.53
  -2   6  -6   99.22    5.18
   2  -6   6   74.07    3.54
   2  -6   6   95.52    3.72
   2  -6   6   86.05    5.06
  -2   6  -6  107.79    6.28
  -2   6  -6  126.39    3.63
  -2   6  -6   79.24    3.60
  -2   6  -6  108.77    3.98
  -2   6  -6  118.29    3.99
  -2   6  -6  112.04    3.90
   2  -6   6  103.92    4.81
  -2   6  -7   78.65    2.77
   2  -6   7   81.50    2.88
   2  -6   7   73.68    3.14
   2  -6   7   82.96    2.81
   2  -6   7   69.41    3.12
  -2   6  -7   77.59    2.84
  -2   6  -7   70.67    3.17
  -2   6  -7   77.79    3.05
   2  -6   7   66.66    3.74
  -2   6  -7   86.75    3.10
   2  -6   7   77.07    3.07
  -2   6  -7   64.11    4.08
  -2   6  -8  179.88    5.04
  -2   6  -8  171.12    5.18
   2  -6   8  154.86    6.18
  -2   6  -8  167.97    5.34
   2  -6   8  163.48    4.73
   2  -6   8  157.72    5.18
   2  -6   8  149.04    5.30
   2  -6   9   59.30    3.06
  -2   6  -9   68.66    2.55
  -2   6  -9   64.05    2.45
   2  -6   9   67.86    2.75
   2  -6  10    0.89    0.24
  -2   6 -10    1.02    0.30
  -2   6 -10    1.05    0.32
   2  -6  10    1.20    0.33
   2  -6  10    0.92    0.32
  -2   6 -10    0.96    0.29
   2  -6  11    0.93    0.19
  -2   6 -11    1.19    0.21
  -2   5   9    2.32    0.40
  -2   5   9    2.17    0.37
   2  -5  -9    1.58    0.39
   2  -5  -9    2.06    0.41
  -2   5   8    2.20    0.44
   2  -5  -8    1.92    0.44
   2  -5  -8    1.72    0.51
  -2   5   8    2.25    0.45
   2  -5  -8    2.05    0.57
   2  -5  -7   12.18    1.38
   2  -5  -7   12.54    1.33
   2  -5  -7   13.84    1.30
   2  -5  -7   10.88    1.33
  -2   5   7   11.09    0.86
  -2   5   7   11.12    1.71
  -2   5   7   12.00    1.02
   2  -5  -6  276.70    8.57
   2  -5  -6  231.92   12.30
   2  -5  -6  269.51    9.04
   2  -5  -6  278.56    9.05
   2  -5  -6  272.74    9.22
   2  -5  -6  260.03    8.74
  -2   5   6  279.04   10.57
  -2   5   6  263.46    7.40
  -2   5   6  265.93   12.03
   2  -5  -5  100.81    3.67
  -2   5   5   96.97    3.30
  -2   5   5  109.96    5.78
   2  -5  -5   86.06    6.78
   2  -5  -5   95.01    4.48
   2  -5  -5  105.82    4.60
   2  -5  -5  100.12    4.77
   2  -5  -5   93.12    4.41
  -2   5   5   80.17    5.96
  -2   5   5  106.60    7.06
   2  -5  -5   90.07    3.75
   2  -5  -5   93.94    4.51
  -2   5   4  323.36   11.32
   2  -5  -4  308.62    9.54
   2  -5  -4  319.22   13.52
   2  -5  -4  293.57    9.43
   2  -5  -4  342.20   10.25
   2  -5  -4  308.02    9.64
  -2   5   4  262.84   11.93
  -2   5   4  264.37   12.47
   2  -5  -4  287.38    9.37
   2  -5  -4  291.27    8.60
  -2   5   4  300.32    7.74
   2  -5  -4  252.72    8.57
   2  -5  -3    0.32    0.53
   2  -5  -3   -0.05    0.27
   2  -5  -3    0.06    0.31
  -2   5   3    0.09    0.14
  -2   5   3   -0.15    0.39
   2  -5  -3    0.07    0.22
   2  -5  -3    0.18    0.21
   2  -5  -3    0.02    0.13
   2  -5  -3    0.12    0.20
   2  -5  -2  121.95    4.54
   2  -5  -2  122.09    3.80
   2  -5  -2  114.80    4.39
   2  -5  -2  129.95    5.48
   2  -5  -2  114.14    6.40
   2  -5  -2  119.11    4.32
  -2   5   2  134.21    7.46
  -2   5   2  116.39    6.77
  -2   5   1   10.10    1.91
  -2   5   1    8.56    1.67
   2  -5  -1   11.48    1.21
  -2   5   1   13.71    2.30
   2  -5  -1   12.17    0.86
  -2   5   1   12.11    0.76
   2  -5  -1   13.49    1.78
   2  -5  -1   11.35    1.68
   2  -5  -1   11.06    1.04
  -2   5   0    0.25    0.46
  -2   5   0    0.22    0.37
  -2   5   0    0.97    0.63
  -2   5   0    0.08    0.13
   2  -5   0    0.10    0.35
  -2   5  -1   55.67    3.79
  -2   5  -1   60.83    4.00
   2  -5   1   66.12    4.09
  -2   5  -1   54.03    4.02
  -2   5  -1   60.74    2.17
  -2   5  -1   64.13    2.44
  -2   5  -1   61.58    2.29
  -2   5  -2   84.73    2.85
   2  -5   2   80.17    3.55
  -2   5  -2   88.13    3.08
   2  -5   2   82.89    2.85
   2  -5   2   79.21    3.16
  -2   5  -2   86.39    4.95
  -2   5  -2   77.15    4.70
  -2   5  -2   79.88    4.62
   2  -5   3    3.64    1.00
   2  -5   3    3.36    0.49
  -2   5  -3    2.04    0.78
  -2   5  -3    2.59    0.44
   2  -5   3    2.76    0.64
   2  -5   3    2.67    0.46
  -2   5  -3    2.17    0.44
   2  -5   3    3.42    0.57
   2  -5   3    2.96    0.44
  -2   5  -3    4.14    0.62
   2  -5   4   82.36    4.92
  -2   5  -4   82.31    5.21
   2  -5   4   91.54    4.46
   2  -5   4   89.96    3.08
   2  -5   4  108.34    3.47
   2  -5   4   82.87    3.20
  -2   5  -4   89.10    4.69
   2  -5   4   83.93    3.23
  -2   5  -4   82.94    3.27
   2  -5   4   92.56    4.17
  -2   5  -4   92.65    3.25
   2  -5   4   96.55    3.42
  -2   5  -5   79.15    2.87
   2  -5   5   83.52    2.97
  -2   5  -5   83.21    5.19
   2  -5   5   79.75    4.70
   2  -5   5   78.58    3.89
  -2   5  -5   77.55    2.86
   2  -5   5   82.55    3.15
  -2   5  -5   77.44    4.30
   2  -5   5   93.66    3.14
  -2   5  -5   92.67    3.02
  -2   5  -5   67.46    3.41
  -2   5  -5   78.93    2.89
  -2   5  -5   64.00    3.01
   2  -5   5   80.00    3.93
  -2   5  -5   89.72    3.33
  -2   5  -5   90.03    3.20
  -2   5  -5   83.18    3.11
   2  -5   5   64.92    2.98
   2  -5   6   90.01    3.27
  -2   5  -6   98.98    3.30
  -2   5  -6   92.81    3.29
   2  -5   6   92.74    3.62
   2  -5   6   90.56    3.48
  -2   5  -6   94.83    3.26
  -2   5  -6   88.83    4.77
   2  -5   6   86.75    3.62
   2  -5   6   98.59    3.64
   2  -5   6   99.00    3.58
   2  -5   6   78.03    4.69
  -2   5  -6   93.81    5.62
  -2   5  -6  109.49    3.42
  -2   5  -6   91.01    3.75
   2  -5   6   92.62    4.50
  -2   5  -6   98.23    3.67
  -2   5  -6  100.15    3.55
  -2   5  -7  104.22    3.49
   2  -5   7  112.14    3.65
   2  -5   7  108.98    4.11
   2  -5   7  112.85    3.97
  -2   5  -7   98.47    5.19
   2  -5   7  113.90    3.57
   2  -5   7  107.76    3.93
  -2   5  -7  100.13    3.63
  -2   5  -7  108.99    4.32
   2  -5   7   91.12    4.72
  -2   5  -7  112.56    3.88
  -2   5  -7  116.81    4.06
  -2   5  -7  106.21    5.91
   2  -5   7  115.49    4.06
   2  -5   7  104.46    4.14
  -2   5  -7  109.47    3.81
  -2   5  -7  120.21    3.79
  -2   5  -8    0.89    0.58
   2  -5   8    1.46    0.47
   2  -5   8    2.41    0.54
  -2   5  -8    2.14    0.49
  -2   5  -8    1.83    0.42
  -2   5  -8    1.22    0.37
  -2   5  -8    1.61    0.48
   2  -5   8    1.82    0.67
  -2   5  -8    2.13    0.42
   2  -5   8    1.52    0.41
   2  -5   9   20.33    1.42
  -2   5  -9   22.24    1.40
  -2   5  -9   26.63    1.61
   2  -5   9   22.69    1.88
   2  -5   9   21.37    1.49
   2  -5  10    9.37    1.04
  -2   5 -10   12.41    0.94
  -2   5 -10   11.23    0.93
   2  -5  10   10.50    0.80
   2  -5  11   69.30    2.34
  -2   5 -11   60.20    2.14
  -2   5 -11   61.31    2.15
   2  -5  11   67.67    2.40
   2  -4 -10    0.56    0.24
  -2   4  10    0.46    0.24
   2  -4 -10    0.43    0.23
  -2   4   9    8.11    0.80
  -2   4   9    8.88    0.80
  -2   4   9    7.45    0.81
   2  -4  -9    7.21    0.95
   2  -4  -9    8.31    1.02
   2  -4  -8    1.10    0.52
   2  -4  -8    1.07    0.49
   2  -4  -8    1.11    0.49
  -2   4   8    0.82    0.38
  -2   4   8    1.12    0.36
   2  -4  -8    1.12    0.50
   2  -4  -8    0.65    0.38
   2  -4  -7   14.08    1.59
   2  -4  -7   16.41    1.67
   2  -4  -7   17.17    1.72
  -2   4   7   12.58    2.43
  -2   4   7   11.62    1.27
  -2   4   7   15.28    1.03
   2  -4  -7   12.99    2.70
   2  -4  -7   15.64    1.70
   2  -4  -6  179.38   10.15
   2  -4  -6  166.54    6.46
   2  -4  -6  158.20    6.31
  -2   4   6  169.74    7.36
  -2   4   6  179.15    9.16
  -2   4   6  151.86    5.58
   2  -4  -6  151.43    5.06
   2  -4  -6  153.86    5.50
  -2   4   6  161.88    4.78
   2  -4  -5   -0.06    0.28
   2  -4  -5   -0.19    0.50
   2  -4  -5    1.00    0.51
   2  -4  -5    0.20    0.33
   2  -4  -5    0.05    0.24
   2  -4  -5    0.11    0.20
  -2   4   5    0.29    0.27
  -2   4   5    0.17    0.45
  -2   4   5    0.34    0.50
   2  -4  -4    0.98    0.42
   2  -4  -4    1.98    0.98
   2  -4  -4    1.24    0.51
  -2   4   4    3.05    0.38
   2  -4  -4    3.09    0.56
   2  -4  -4    1.69    0.53
   2  -4  -4    1.37    0.46
  -2   4   4    0.95    0.75
  -2   4   4    1.61    0.90
   2  -4  -4    1.62    0.46
  -2   4   3  238.97   10.62
   2  -4  -3  264.40   10.65
   2  -4  -3  266.74    8.20
  -2   4   3  234.16    6.35
   2  -4  -2   61.28    3.52
  -2   4   2   65.50    4.78
  -2   4   2   73.85    4.91
   2  -4  -2   71.96    4.47
  -2   4   1    0.13    0.26
   2  -4  -1   -0.08    0.26
   2  -4  -1    0.07    0.29
  -2   4   1    0.09    0.11
  -2   4   1    0.05    0.09
  -2   4   1    0.12    0.53
  -2   4   0  606.86   18.33
  -2   4   0  543.18   16.94
  -2   4   0  630.49   18.78
  -2   4   0  573.95   14.42
  -2   4   0  560.64   17.66
   2  -4   0  633.23   17.12
  -2   4  -1    7.44    1.14
  -2   4  -1    6.95    1.46
  -2   4  -1    8.33    1.23
   2  -4   1    9.49    1.35
  -2   4  -1   10.02    1.43
  -2   4  -1    8.53    1.43
  -2   4  -1   10.04    0.67
  -2   4  -1    9.31    0.74
  -2   4  -1    9.76    0.70
   2  -4   2  782.09   20.49
  -2   4  -2  728.25   21.98
  -2   4  -2  791.93   22.78
  -2   4  -2  828.94   20.01
  -2   4  -2  862.69   20.29
  -2   4  -2  846.33   20.11
   2  -4   2  778.14   20.84
  -2   4  -3 4535.96   98.92
   2  -4   3 3899.42   97.79
   2  -4   3 4179.57   95.78
  -2   4  -3 4015.44   97.34
  -2   4  -3 4053.78   95.29
  -2   4  -3 3763.07   95.12
   2  -4   3 4251.10   96.25
  -2   4  -3 4001.80   95.37
   2  -4   4  371.33   12.14
   2  -4   4  370.60   10.36
  -2   4  -4  328.51   12.25
  -2   4  -4  345.05   10.01
   2  -4   4  392.91   11.12
  -2   4  -4  397.23    9.97
  -2   4  -4  379.22   10.05
  -2   4  -4  364.32   11.53
   2  -4   5   67.90    3.34
   2  -4   5   70.42    2.71
   2  -4   5   76.95    2.84
  -2   4  -5   68.92    2.56
  -2   4  -5   68.93    3.78
   2  -4   5   76.92    2.81
   2  -4   5   71.90    2.83
   2  -4   5   68.83    4.10
   2  -4   5   70.65    3.09
  -2   4  -5   79.52    4.68
  -2   4  -5   59.70    2.84
  -2   4  -5   77.67    2.94
  -2   4  -5   76.33    2.80
  -2   4  -5   77.03    2.66
  -2   4  -5   66.91    2.53
  -2   4  -5   68.17    2.57
   2  -4   6   41.56    1.83
  -2   4  -6   43.79    1.88
  -2   4  -6   41.88    1.88
  -2   4  -6   46.79    1.98
  -2   4  -6   38.01    2.21
  -2   4  -6   41.85    2.08
  -2   4  -6   44.46    2.02
  -2   4  -6   43.20    2.07
  -2   4  -6   33.28    2.72
   2  -4   6   42.18    2.03
   2  -4   6   43.07    2.17
   2  -4   6   42.50    2.02
   2  -4   6   40.52    1.97
   2  -4   6   42.69    2.11
  -2   4  -6   41.76    1.85
  -2   4  -6   40.87    3.33
   2  -4   6   36.69    2.91
   2  -4   6   34.53    2.13
  -2   4  -6   41.84    1.77
  -2   4  -7   56.18    2.38
  -2   4  -7   61.77    2.48
  -2   4  -7   62.88    2.54
  -2   4  -7   60.57    3.01
  -2   4  -7   57.33    2.45
  -2   4  -7   59.91    2.62
  -2   4  -7   53.55    3.61
  -2   4  -7   65.62    2.53
   2  -4   7   58.71    2.57
   2  -4   7   60.88    2.82
   2  -4   7   58.04    2.55
   2  -4   7   56.05    2.67
   2  -4   7   59.47    2.54
   2  -4   7   56.27    2.77
  -2   4  -7   56.64    2.16
   2  -4   8  191.59    6.33
   2  -4   8  183.01    5.86
  -2   4  -8  185.54    5.51
  -2   4  -8  180.76    5.70
  -2   4  -8  204.39    5.98
   2  -4   8  193.05    5.92
  -2   4  -8  191.87    6.57
  -2   4  -8  178.27    5.61
  -2   4  -8  192.60    6.01
   2  -4   9    1.36    0.42
  -2   4  -9    1.62    0.40
   2  -4   9    0.96    0.41
  -2   4  -9    1.51    0.39
  -2   4  -9    1.05    0.41
  -2   4  -9    1.01    0.42
   2  -4  10   -0.05    0.27
   2  -4  10    0.18    0.18
   2  -4  10    0.12    0.23
  -2   4 -10    0.08    0.20
  -2   4 -10    0.19    0.28
  -2   4 -10   -0.04    0.28
  -2   4 -10    0.50    0.31
   2  -4  11    3.43    0.49
  -2   4 -11    3.23    0.47
  -2   4 -11    2.53    0.41
   2  -3 -11   39.73    1.58
  -2   3  11   43.89    1.57
  -2   3  11   33.75    1.53
   2  -3 -11   33.14    1.36
   2  -3 -10   47.78    2.42
  -2   3  10   53.73    2.40
   2  -3 -10   48.57    2.37
   2  -3 -10   53.49    2.60
  -2   3   9    2.29    0.55
   2  -3  -9    3.35    0.78
  -2   3   9    2.07    0.56
  -2   3   9    2.77    0.52
  -2   3   9    2.80    0.50
   2  -3  -9    2.99    0.65
   2  -3  -9    1.52    0.56
  -2   3   8   31.40    2.10
   2  -3  -8   34.88    2.43
   2  -3  -8   37.14    2.58
   2  -3  -8   30.93    2.20
  -2   3   8   34.13    2.32
   2  -3  -8   31.86    2.15
  -2   3   7   22.16    1.85
   2  -3  -7   23.29    2.07
  -2   3   7   22.83    1.43
   2  -3  -7   20.05    1.75
   2  -3  -7   23.03    1.94
   2  -3  -7   23.34    2.05
  -2   3   7   23.27    1.30
  -2   3   7   24.76    3.08
  -2   3   7   20.45    3.19
   2  -3  -7   20.58    1.93
  -2   3   7   18.13    1.61
  -2   3   7   20.31    1.71
  -2   3   6    1.86    0.56
   2  -3  -6    2.59    0.51
   2  -3  -6    1.52    0.59
   2  -3  -6    1.76    0.61
   2  -3  -6    1.71    0.55
  -2   3   6    1.51    0.97
  -2   3   6    1.70    0.89
   2  -3  -6    2.46    0.63
   2  -3  -6    1.54    0.55
   2  -3  -6    2.00    0.68
  -2   3   6    1.44    0.47
  -2   3   6    1.45    0.47
  -2   3   6    2.42    0.44
  -2   3   6    3.70    0.55
  -2   3   6    1.48    0.70
   2  -3  -5  146.74    4.78
  -2   3   5  132.08    5.06
   2  -3  -5  134.41    5.14
  -2   3   5  136.78    6.06
   2  -3  -5  162.34    5.85
   2  -3  -5  159.77    5.57
   2  -3  -5  138.16    5.33
   2  -3  -5  142.47    5.46
  -2   3   5  133.42    3.97
  -2   3   5  146.95    4.25
  -2   3   5  162.85    8.06
  -2   3   5  141.36    8.08
  -2   3   5  131.78    5.01
   2  -3  -5  151.83    5.66
  -2   3   4    0.06    0.12
  -2   3   4    0.45    0.45
  -2   3   4    0.26    0.44
   2  -3  -4    0.07    0.26
  -2   3   4   -0.07    0.28
  -2   3   3    2.64    0.31
  -2   3   3    2.92    1.03
  -2   3   3    4.10    1.13
   2  -3  -3    2.49    0.61
   2  -3  -3    2.76    0.72
  -2   3   2   94.60    5.48
   2  -3  -2   85.38    4.06
   2  -3  -2   86.05    3.89
   2  -3  -1  630.33   17.20
  -2   3   1  651.16   19.43
  -2   3   1  621.25   15.24
   2  -3  -1  659.01   17.40
  -2   3   1  602.32   18.55
  -2   3   0  356.58   11.87
  -2   3   0  296.85    9.72
  -2   3   0  324.70   10.79
   2  -3   0  337.22   10.19
   2  -3   0  328.26    7.99
   2  -3   0  303.03    9.06
   2  -3   0  351.49    8.60
  -2   3   0  323.43    8.35
  -2   3   0  323.04   11.05
  -2   3  -1   52.02    3.33
  -2   3  -1   55.37    3.73
  -2   3  -1   55.65    1.98
  -2   3  -1   49.87    1.79
  -2   3  -1   54.37    1.88
  -2   3  -1   47.34    3.07
  -2   3  -1   47.02    2.76
   2  -3   1   48.90    2.14
   2  -3   2    4.44    0.57
  -2   3  -2    4.15    0.47
   2  -3   2    3.92    0.60
  -2   3  -2    4.94    0.51
  -2   3  -2    4.64    0.46
  -2   3  -2    5.11    0.49
  -2   3  -2    4.17    0.78
   2  -3   2    4.30    0.51
   2  -3   2    4.25    0.58
  -2   3  -2    4.69    0.93
   2  -3   3   68.22    2.39
   2  -3   3   65.15    2.63
  -2   3  -3   62.74    2.44
  -2   3  -3   62.53    2.29
  -2   3  -3   61.51    3.11
   2  -3   3   64.13    2.44
  -2   3  -3   67.26    3.74
   2  -3   3   65.28    2.71
  -2   3  -4  465.67   12.91
   2  -3   4  442.79   11.86
   2  -3   4  432.43   11.34
  -2   3  -4  432.54   13.67
   2  -3   4  453.76   11.63
  -2   3  -4  390.18   11.39
  -2   3  -4  416.09   11.65
  -2   3  -4  492.48   11.57
  -2   3  -4  460.83   11.43
  -2   3  -5   39.62    1.71
   2  -3   5   43.49    1.82
  -2   3  -5   38.07    2.62
   2  -3   5   34.88    1.98
  -2   3  -5   43.74    1.77
  -2   3  -5   39.97    2.97
  -2   3  -5   40.22    1.63
   2  -3   5   40.42    1.78
  -2   3  -5   40.29    1.73
  -2   3  -5   38.48    1.68
  -2   3  -5   36.22    2.02
  -2   3  -5   44.16    1.95
  -2   3  -5   44.53    1.94
  -2   3  -5   40.60    1.82
   2  -3   6   80.03    3.26
  -2   3  -6   82.34    2.91
   2  -3   6   80.74    2.96
  -2   3  -6   76.86    2.82
  -2   3  -6   80.74    4.24
  -2   3  -6   88.28    2.97
   2  -3   6   83.52    3.17
   2  -3   6   82.49    2.97
   2  -3   6   81.23    3.00
  -2   3  -6   75.56    2.84
  -2   3  -6   81.16    2.68
   2  -3   6   70.29    3.56
   2  -3   6   70.60    4.02
  -2   3  -6   77.09    4.30
  -2   3  -6   79.93    3.44
  -2   3  -6   80.80    2.96
  -2   3  -6   84.27    3.12
   2  -3   7   87.22    4.11
   2  -3   7   87.00    3.47
   2  -3   7   92.03    3.54
   2  -3   7   92.10    3.34
   2  -3   7   94.28    3.62
   2  -3   7   92.45    3.36
  -2   3  -7   90.97    3.30
   2  -3   7   99.97    3.47
  -2   3  -7   87.73    4.77
  -2   3  -7   95.44    3.38
  -2   3  -7   95.17    3.34
  -2   3  -7   91.48    3.96
  -2   3  -7   90.91    3.25
  -2   3  -7   92.49    3.49
   2  -3   8    5.02    0.73
  -2   3  -8    5.48    0.75
  -2   3  -8    6.39    0.85
   2  -3   8    4.92    0.67
   2  -3   8    5.65    0.71
   2  -3   8    5.74    0.78
   2  -3   8    5.81    0.70
  -2   3  -8    5.83    0.78
  -2   3  -8    5.35    0.90
  -2   3  -9   13.44    1.09
   2  -3   9   17.75    1.37
   2  -3   9   16.06    1.28
  -2   3  -9   16.21    1.25
  -2   3  -9   18.57    1.43
  -2   3  -9   14.65    1.17
  -2   3  -9   15.83    1.28
   2  -3  10   72.72    2.97
   2  -3  10   69.39    2.86
  -2   3 -10   76.66    2.92
  -2   3 -10   74.91    2.95
  -2   3 -10   71.32    2.94
  -2   3 -11  158.27    4.70
  -2   3 -11  140.66    4.62
   2  -2 -11    3.67    0.56
  -2   2  11    1.97    0.35
   2  -2 -11    3.38    0.49
   2  -2 -11    3.49    0.57
  -2   2  11    4.52    0.59
   2  -2 -10   32.91    1.80
   2  -2 -10   28.95    1.95
   2  -2 -10   34.90    2.16
  -2   2  10   36.89    2.17
  -2   2  10   34.73    2.03
   2  -2 -10   29.52    1.74
  -2   2   9    0.79    0.32
  -2   2   9    0.80    0.30
  -2   2   9    0.49    0.41
   2  -2  -9    0.53    0.43
   2  -2  -9    0.81    0.40
   2  -2  -9    0.75    0.39
   2  -2  -9    0.59    0.38
  -2   2   9    1.40    0.49
  -2   2   9    0.40    0.35
   2  -2  -9    0.68    0.49
   2  -2  -9    0.44    0.35
  -2   2   9    0.11    0.33
  -2   2   8   27.37    1.64
   2  -2  -8   27.43    2.13
   2  -2  -8   27.79    2.20
  -2   2   8   34.61    2.42
  -2   2   8   31.58    4.11
   2  -2  -8   32.73    2.45
   2  -2  -8   27.28    2.08
  -2   2   8   26.97    1.84
   2  -2  -8   28.21    2.03
   2  -2  -8   31.03    2.28
  -2   2   8   30.27    2.20
  -2   2   8   25.81    2.02
  -2   2   8   26.88    1.63
  -2   2   8   28.13    2.77
  -2   2   7   11.85    1.01
   2  -2  -7   11.73    1.36
   2  -2  -7   10.68    1.36
   2  -2  -7   10.64    1.14
  -2   2   7   10.98    1.91
  -2   2   7   10.00    2.26
   2  -2  -7    9.86    0.96
  -2   2   7   13.96    1.50
  -2   2   7   10.18    1.11
   2  -2  -7   10.38    1.29
   2  -2  -7   11.59    1.29
   2  -2  -7   11.37    1.41
  -2   2   7   12.08    1.39
  -2   2   7   10.06    1.23
  -2   2   7    9.86    1.59
  -2   2   7   12.92    1.01
  -2   2   6   53.02    2.02
   2  -2  -6   54.00    2.57
  -2   2   6   52.13    2.89
   2  -2  -6   48.37    2.30
  -2   2   6   41.86    4.39
  -2   2   6   57.98    4.31
   2  -2  -6   54.22    2.75
   2  -2  -6   44.60    2.77
  -2   2   6   53.11    2.15
  -2   2   6   51.95    3.34
   2  -2  -6   51.06    2.83
   2  -2  -6   44.39    2.72
  -2   2   6   39.76    2.51
  -2   2   6   43.25    2.66
   2  -2  -6   52.19    2.01
   2  -2  -6   51.25    3.06
  -2   2   5   10.36    0.67
  -2   2   5   13.37    0.83
   2  -2  -5   13.04    0.78
  -2   2   5   13.14    2.26
  -2   2   5   11.99    1.88
  -2   2   5   11.65    1.40
  -2   2   5   10.97    1.39
   2  -2  -5   12.56    1.43
  -2   2   4   35.23    1.43
  -2   2   4   35.81    1.36
  -2   2   4   37.81    3.14
  -2   2   4   40.56    3.66
   2  -2  -4   38.98    1.33
  -2   2   4   35.43    2.35
  -2   2   4   36.19    2.32
   2  -2  -4   37.82    2.41
  -2   2   3  857.29   21.19
  -2   2   3 1009.69   25.33
  -2   2   3  921.40   25.90
   2  -2  -3  896.80   21.49
   2  -2  -3  937.84   21.24
   2  -2  -3  789.82   22.27
   2  -2  -3  811.95   22.87
  -2   2   2 1067.06   28.29
  -2   2   2 1060.92   24.11
   2  -2  -2 1017.46   25.49
   2  -2  -2 1006.99   25.81
  -2   2   1   46.06    2.88
   2  -2  -1   52.24    2.10
  -2   2   1   45.32    2.86
   2  -2  -1   47.54    2.44
   2  -2  -1   43.74    1.52
  -2   2   1   44.71    3.29
  -2   2   0  121.03    5.51
  -2   2   0  103.38    3.64
   2  -2   0  145.67    4.17
   2  -2   0  114.33    3.51
   2  -2   0  119.93    3.52
  -2   2   0  118.80    4.88
   2  -2   0  129.49    4.41
   2  -2   0   98.80    3.10
   2  -2   1  163.97    4.93
  -2   2  -1  193.99    6.34
  -2   2  -1  176.50    6.31
  -2   2  -1  151.30    5.40
   2  -2   1  182.66    5.77
  -2   2  -1  194.14    7.20
   2  -2   1  172.97    4.91
   2  -2   2   14.55    0.94
  -2   2  -2   15.22    0.86
  -2   2  -2   14.51    1.20
   2  -2   2   16.13    0.96
  -2   2  -2   14.18    0.76
   2  -2   2   13.79    1.01
  -2   2  -2   18.00    1.59
   2  -2   2   15.48    1.03
  -2   2  -3 1508.01   36.28
   2  -2   3 1579.41   36.24
  -2   2  -3 1397.59   35.94
  -2   2  -3 1450.86   35.92
  -2   2  -3 1486.67   37.79
   2  -2   3 1551.08   38.86
  -2   2  -3 1540.34   37.09
   2  -2   3 1456.65   36.34
   2  -2   3 1546.10   36.42
   2  -2   3 1509.18   36.54
   2  -2   3 1527.52   36.53
  -2   2  -3 1543.20   35.76
  -2   2  -4  683.87   19.27
  -2   2  -4  818.72   18.99
  -2   2  -4  802.64   19.06
  -2   2  -4  732.80   20.67
   2  -2   4  788.21   22.03
  -2   2  -4  784.47   20.28
   2  -2   4  737.46   19.59
   2  -2   4  768.15   19.59
   2  -2   4  742.38   19.40
   2  -2   4  789.67   19.71
   2  -2   4  781.59   19.12
  -2   2  -4  796.04   18.71
   2  -2   4  711.00   19.44
  -2   2  -5  173.47    5.67
  -2   2  -5  188.05    5.19
  -2   2  -5  188.48    5.34
   2  -2   5  185.34    5.64
  -2   2  -5  183.75    6.60
   2  -2   5  174.67    6.01
   2  -2   5  152.00    7.26
  -2   2  -5  182.58    6.59
   2  -2   5  155.88    5.59
   2  -2   5  167.97    5.38
   2  -2   5  158.52    5.68
  -2   2  -5  177.93    4.87
  -2   2  -6   63.49    3.68
  -2   2  -6   72.29    2.57
   2  -2   6   58.34    2.35
  -2   2  -6   67.36    2.52
   2  -2   6   67.72    4.49
  -2   2  -6   68.11    2.54
  -2   2  -6   54.89    2.35
  -2   2  -6   64.05    3.02
  -2   2  -6   65.15    2.46
  -2   2  -6   68.51    2.70
   2  -2   6   59.63    3.07
   2  -2   6   63.97    2.42
   2  -2   6   67.54    3.08
   2  -2   6   65.16    2.87
   2  -2   7   33.13    1.69
   2  -2   7   37.32    1.92
  -2   2  -7   44.03    2.09
  -2   2  -7   34.82    1.82
   2  -2   7   35.36    1.73
   2  -2   7   36.98    1.82
  -2   2  -7   35.98    1.86
  -2   2  -7   35.44    2.27
   2  -2   7   36.31    2.05
   2  -2   7   36.09    2.36
   2  -2   7   33.83    2.17
   2  -2   7   31.25    3.09
   2  -2   7   36.22    2.39
   2  -2   8  169.32    5.22
  -2   2  -8  163.32    5.29
   2  -2   8  180.21    5.65
   2  -2   8  167.73    5.14
  -2   2  -8  182.41    5.65
   2  -2   8  170.08    6.22
   2  -2   8  163.93    5.48
   2  -2   8  155.34    5.04
  -2   2  -8  180.17    5.60
  -2   2  -8  153.02    5.31
   2  -2   8  175.93    6.41
   2  -2   9  126.22    4.95
   2  -2   9  123.13    4.43
  -2   2  -9  122.85    4.39
   2  -2   9  126.26    4.50
  -2   2  -9  125.64    4.47
  -2   2  -9  137.94    4.74
   2  -2   9  121.99    4.41
  -2   2 -10    6.87    0.75
   2  -2  10    7.97    0.82
   2  -2  10    8.23    0.87
  -2   2 -10    8.21    0.88
   2  -2  10    8.47    0.86
  -2   2 -10    8.93    0.93
  -2   2 -11   85.55    3.17
   2  -2  11   89.30    2.97
  -2   1  12    3.92    0.42
   2  -1 -12    3.37    0.39
   2  -1 -11   62.35    2.75
   2  -1 -11   59.55    2.54
  -2   1  11   57.67    2.39
   2  -1 -11   53.39    2.55
  -2   1  11   62.87    2.74
  -2   1  10    6.92    0.99
  -2   1  10    6.16    0.94
  -2   1  10    6.40    0.79
  -2   1  10    6.88    1.03
   2  -1 -10    6.05    0.89
   2  -1 -10    5.78    0.94
   2  -1 -10    6.62    1.02
   2  -1 -10    6.47    0.85
  -2   1   9   17.26    1.70
  -2   1   9   18.64    1.73
  -2   1   9   15.87    1.26
  -2   1   9   15.71    1.28
   2  -1  -9   15.96    1.46
  -2   1   9   18.94    1.79
   2  -1  -9   16.26    1.60
   2  -1  -9   16.47    1.64
   2  -1  -9   15.23    1.32
   2  -1  -8   11.87    1.17
  -2   1   8    8.27    1.57
  -2   1   8   10.75    1.23
   2  -1  -8   10.59    0.91
  -2   1   8   11.33    1.03
   2  -1  -8   11.23    1.39
   2  -1  -8   10.70    1.33
   2  -1  -8   12.05    1.28
   2  -1  -8   10.26    0.97
  -2   1   8   12.58    1.51
  -2   1   8   11.87    1.06
  -2   1   8   11.46    1.45
  -2   1   8   11.08    1.35
   2  -1  -7   53.49    2.58
  -2   1   7   59.34    3.24
   2  -1  -7   53.97    2.78
  -2   1   7   53.30    3.63
  -2   1   7   53.43    2.32
   2  -1  -7   56.49    3.02
   2  -1  -7   49.81    2.90
  -2   1   7   51.84    2.74
   2  -1  -7   53.77    2.15
  -2   1   7   54.30    2.34
  -2   1   7   56.44    2.43
  -2   1   7   50.97    2.97
  -2   1   7   58.11    3.21
  -2   1   6   12.64    1.35
  -2   1   6   12.97    0.92
  -2   1   6   11.54    1.50
   2  -1  -6   13.96    1.45
  -2   1   6   12.99    0.87
  -2   1   6   12.31    1.78
   2  -1  -6   10.29    1.18
   2  -1  -6   14.05    0.84
  -2   1   6   13.52    0.97
  -2   1   6   10.57    1.21
  -2   1   6    9.93    1.23
   2  -1  -6   12.29    1.06
   2  -1  -5  177.68    4.60
  -2   1   5  168.23    4.82
  -2   1   5  172.21    6.33
  -2   1   5  156.45    6.02
  -2   1   5  167.01    4.74
  -2   1   5  150.03    6.84
   2  -1  -5  170.15    5.98
   2  -1  -4    7.28    0.47
  -2   1   4    7.11    0.91
  -2   1   4    6.02    0.89
  -2   1   4    7.24    0.51
  -2   1   4    8.31    0.57
  -2   1   4    7.71    1.25
   2  -1  -4    8.01    0.96
   2  -1  -3  315.01    9.00
  -2   1   3  349.06    9.58
   2  -1  -3  356.14    8.51
  -2   1   3  317.26    9.40
  -2   1   3  338.49    8.34
   2  -1  -3  323.58    8.34
   2  -1  -3  335.21    9.57
   2  -1  -2   24.78    1.07
  -2   1   2   27.92    2.00
  -2   1   2   27.65    1.85
   2  -1  -1    1.52    0.27
   2  -1  -1    1.10    0.25
  -2   1   1    1.60    0.48
   2  -1  -1    1.41    0.36
  -2   1   1    1.31    0.42
   2  -1  -1    1.43    0.36
  -2   1   0   21.69    1.17
  -2   1   0   25.13    1.78
   2  -1   0   24.50    1.48
   2  -1   0   24.92    1.45
  -2   1  -1 1308.30   31.26
   2  -1   1 1270.76   31.64
   2  -1   1 1294.41   31.14
   2  -1   2  739.60   18.84
   2  -1   2  734.27   20.79
  -2   1  -2  780.44   19.10
   2  -1   2  709.06   19.10
   2  -1   3   47.75    3.13
   2  -1   3   52.17    2.21
   2  -1   3   43.57    1.91
  -2   1  -3   46.19    1.98
  -2   1  -3   45.59    1.70
  -2   1  -3   46.60    2.24
   2  -1   4    2.18    0.46
   2  -1   4    1.83    0.38
  -2   1  -4    2.09    0.56
   2  -1   4    1.83    0.46
  -2   1  -4    1.96    0.45
  -2   1  -4    2.43    0.36
  -2   1  -4    2.75    0.42
   2  -1   4    1.84    0.38
  -2   1  -4    2.32    0.31
   2  -1   4    2.11    0.44
   2  -1   4    2.33    0.75
   2  -1   5    3.07    0.95
   2  -1   5    2.47    0.61
  -2   1  -5    2.58    0.55
  -2   1  -5    3.63    0.46
   2  -1   5    1.85    0.43
   2  -1   5    3.26    0.56
   2  -1   5    3.08    0.58
   2  -1   5    4.21    0.68
   2  -1   5    2.33    0.50
   2  -1   6  509.11   16.56
   2  -1   6  460.81   13.97
  -2   1  -6  513.18   12.72
  -2   1  -6  461.08   12.47
   2  -1   6  461.77   13.44
   2  -1   6  486.33   13.40
  -2   1  -6  516.54   12.49
  -2   1  -6  474.63   12.59
   2  -1   6  480.21   12.32
   2  -1   6  505.30   13.45
   2  -1   6  457.62   13.23
   2  -1   6  513.13   14.00
  -2   1  -6  477.36   12.62
   2  -1   7  121.85    6.67
   2  -1   7  108.47    3.63
  -2   1  -7  112.07    3.91
  -2   1  -7  125.57    4.17
  -2   1  -7  110.66    4.06
   2  -1   7  115.27    4.61
   2  -1   7  122.03    4.62
   2  -1   7  114.21    3.95
  -2   1  -7  123.31    4.20
   2  -1   7  116.80    4.66
  -2   1  -7  110.26    3.79
   2  -1   7   99.47    4.72
  -2   1  -7  110.93    4.00
  -2   1  -8  179.87    6.05
   2  -1   8  204.32    6.31
  -2   1  -8  229.08    6.92
   2  -1   8  205.27    7.01
   2  -1   8  208.88    6.84
   2  -1   8  201.51    9.01
   2  -1   8  200.95    6.24
  -2   1  -8  200.80    6.41
   2  -1   8  204.33    7.09
  -2   1  -8  205.28    6.40
  -2   1  -8  189.41    6.32
  -2   1  -9   72.13    3.08
  -2   1  -9   60.61    2.92
  -2   1  -9   66.28    2.92
   2  -1   9   65.13    3.34
   2  -1   9   70.91    2.97
  -2   1  -9   72.23    3.19
  -2   1  -9   67.51    2.99
   2  -1   9   70.62    2.93
   2  -1   9   66.86    3.05
   2  -1   9   75.09    3.43
   2  -1  10   61.83    2.78
   2  -1  10   61.51    2.45
  -2   1 -10   51.53    2.32
   2  -1  10   65.76    2.60
  -2   1 -10   50.00    2.45
   2  -1  10   62.64    2.60
  -2   1 -10   55.12    2.48
  -2   1 -11   30.98    1.69
   2  -1  11   29.44    1.43
   2  -1  11   28.11    1.33
  -2   1 -11   31.76    1.67
   2   0 -12   33.66    1.58
   2   0 -12   35.23    1.64
  -2   0  12   37.18    1.62
   2   0 -11    0.13    0.21
   2   0 -11    0.17    0.28
   2   0 -11    0.04    0.22
  -2   0  11    0.05    0.24
  -2   0  11    0.27    0.30
  -2   0  11    0.25    0.27
   2   0 -11    0.14    0.32
   2   0 -10   15.17    1.24
  -2   0  10   16.99    1.61
  -2   0  10   19.43    1.72
  -2   0  10   16.40    1.33
   2   0 -10   16.97    1.52
   2   0 -10   17.58    1.61
   2   0 -10   15.96    1.39
   2   0  -9  121.93    4.78
   2   0  -9  117.32    4.12
  -2   0   9  125.77    4.58
  -2   0   9  124.86    4.51
  -2   0   9  120.44    8.27
  -2   0   9  133.13    5.44
  -2   0   9  134.51    5.51
   2   0  -9  121.00    4.51
   2   0  -9  128.36    5.16
   2   0  -9  131.48    5.20
   2   0  -8  168.28    5.48
   2   0  -8  145.62    5.38
  -2   0   8  163.94    9.64
  -2   0   8  174.71    6.57
  -2   0   8  174.16    6.41
   2   0  -8  166.15    5.76
  -2   0   8  160.86    5.94
  -2   0   8  163.06    5.34
   2   0  -8  166.43    6.06
   2   0  -8  157.04    4.94
  -2   0   8  164.78    5.39
  -2   0   8  161.64    5.45
   2   0  -8  160.05    4.74
  -2   0   7   14.12    1.52
   2   0  -7   14.99    1.17
   2   0  -7   12.91    1.13
  -2   0   7   12.99    1.04
  -2   0   7   13.02    1.76
  -2   0   7   14.98    1.10
   2   0  -7   14.65    0.85
   2   0  -7   14.31    1.42
  -2   0   7   13.64    1.34
  -2   0   7   14.07    1.08
   2   0  -7   14.82    0.92
  -2   0   7   14.90    1.15
  -2   0   7   14.88    1.52
  -2   0   7   14.87    1.57
   2   0  -7   14.11    1.43
   2   0  -7   12.93    1.22
  -2   0   6  348.25   11.08
   2   0  -6  354.92    9.62
   2   0  -6  333.34   10.06
  -2   0   6  280.76    9.90
  -2   0   6  345.80    9.08
  -2   0   6  312.74   10.05
  -2   0   6  312.27   10.12
   2   0  -6  358.91    9.31
  -2   0   6  339.63    9.04
   2   0  -6  352.19    8.73
  -2   0   6  351.88    9.22
   2   0  -5   16.98    1.38
  -2   0   5   13.88    1.03
   2   0  -5   15.29    1.04
  -2   0   5   16.87    1.57
   2   0  -5   15.94    0.79
  -2   0   5   15.90    0.96
   2   0  -5   16.73    0.85
  -2   0   5   17.21    0.95
  -2   0   4  551.21   13.29
   2   0  -4  571.80   14.46
  -2   0   4  499.95   13.88
   2   0  -4  510.30   13.19
  -2   0   4  558.81   13.39
   2   0  -4  542.02   13.93
  -2   0   4  582.37   14.72
  -2   0   4  583.95   14.50
  -2   0   4  582.93   17.34
   2   0  -4  521.52   13.28
  -2   0   3   39.34    1.85
  -2   0   3   30.82    1.10
  -2   0   3   32.28    1.64
   2   0  -3   25.39    1.27
  -2   0   3   33.04    2.67
   2   0  -3   25.83    1.50
   2   0  -3   30.83    1.69
  -2   0   3   31.05    1.55
  -2   0   2   50.06    1.94
  -2   0   2   52.70    1.99
   2   0  -2   51.77    1.84
  -2   0   2   47.78    3.04
   2   0  -2   46.71    1.91
   2   0  -2   47.91    2.13
   2   0  -2   45.06    2.08
   2   0  -1  615.19   15.75
   2   0  -1  620.06   15.68
  -2   0   1  637.88   17.65
   2   0  -1  652.11   15.97
   2   0  -1  658.11   16.27
   2   0  -1  654.02   16.12
   2   0   0   85.93    2.90
   2   0   0   84.09    3.07
  -2   0   0   83.50    3.10
  -2   0   0   77.60    3.71
   2   0   0   89.24    2.97
   2   0   0   78.13    2.55
   2   0   0   78.69    3.69
   2   0   1  421.02   11.08
   2   0   1  456.89   11.82
   2   0   1  438.51   10.91
  -2   0  -1  420.44   10.80
   2   0   1  434.43   12.70
   2   0   2   34.84    1.52
   2   0   2   36.26    1.94
   2   0   2   30.64    1.44
  -2   0  -2   28.89    1.57
  -2   0  -3   11.43    1.21
  -2   0  -3   10.24    0.89
   2   0   3   11.92    1.10
   2   0   4   23.11    1.29
  -2   0  -4   28.21    1.48
   2   0   4   26.33    1.38
   2   0   4   32.45    1.93
  -2   0  -4   29.62    2.33
   2   0   5  869.51   21.53
   2   0   5  836.96   20.67
   2   0   5  789.00   20.51
   2   0   5  830.86   21.64
  -2   0  -5  751.27   22.95
  -2   0  -6   67.77    2.75
  -2   0  -6   68.17    2.83
  -2   0  -6   65.56    2.63
  -2   0  -6   83.35    2.81
   2   0   6   70.97    3.70
   2   0   6   75.04    3.28
   2   0   6   66.86    2.99
  -2   0  -6   78.16    3.02
   2   0   6   68.85    3.06
   2   0   6   69.33    3.50
   2   0   7  144.93    5.99
  -2   0  -7  157.14    5.25
   2   0   7  120.42    5.40
   2   0   7  133.66    4.98
   2   0   7  150.76    5.28
  -2   0  -7  123.28    4.41
  -2   0  -7  129.00    4.58
  -2   0  -7  129.91    4.74
   2   0   7  142.26    7.64
   2   0   7  135.55    5.07
   2   0   7  139.62    4.50
  -2   0  -7  139.76    4.86
   2   0   8    1.68    0.67
  -2   0  -8    1.73    0.57
   2   0   8    1.94    0.47
   2   0   8    1.34    0.51
   2   0   8    1.85    0.56
   2   0   8    1.75    0.84
  -2   0  -8    2.15    0.57
   2   0   8    1.47    0.41
  -2   0  -8    1.60    0.47
  -2   0  -8    1.37    0.51
  -2   0  -8    1.52    0.46
   2   0   8    1.83    0.52
   2   0   8    0.95    0.43
  -2   0  -9   75.32    3.48
   2   0   9   96.83    3.52
   2   0   9   97.23    3.48
  -2   0  -9   82.28    3.51
   2   0   9   89.47    3.93
   2   0   9   95.68    3.80
   2   0   9   96.97    3.96
  -2   0  -9   88.09    3.68
   2   0  10   39.00    1.88
   2   0  10   41.13    2.02
   2   0  10   36.52    2.12
  -2   0 -10   36.11    1.79
  -2   0 -10   41.98    2.43
   2   0  10   41.31    2.15
  -2   0 -11   31.16    1.58
  -2   0 -11   32.84    1.62
  -2   0 -11   30.79    1.49
   2   1 -12   22.39    1.35
  -2  -1  12   22.15    1.22
  -2  -1  12   22.64    1.36
  -2  -1  12   20.06    1.12
   2   1 -12   21.78    1.24
   2   1 -12   19.52    1.22
  -2  -1  11   10.15    1.10
  -2  -1  11   11.47    1.20
  -2  -1  11   12.04    1.25
   2   1 -11   10.94    1.02
   2   1 -11    9.72    1.06
   2   1 -11   10.02    1.09
   2   1 -10    1.67    0.49
   2   1 -10    1.05    0.36
   2   1 -10    1.68    0.56
  -2  -1  10    0.68    0.40
  -2  -1  10    0.90    0.45
  -2  -1   9    2.64    0.77
   2   1  -9    2.52    0.55
   2   1  -9    2.05    0.54
  -2  -1   9    2.88    1.26
  -2  -1   9    4.31    0.92
   2   1  -9    2.80    0.66
   2   1  -9    2.50    0.63
  -2  -1   9    3.00    0.61
   2   1  -9    2.66    0.71
   2   1  -9    2.98    0.47
  -2  -1   9    2.70    0.61
  -2  -1   8  143.11    5.24
   2   1  -8  161.24    5.15
   2   1  -8  147.36    5.11
   2   1  -8  145.13    5.28
  -2  -1   8  155.53    5.26
   2   1  -8  156.00    5.77
   2   1  -8  158.28    5.73
   2   1  -8  154.95    4.41
   2   1  -8  155.01    4.58
  -2  -1   8  151.52    5.28
   2   1  -7  183.36    4.93
  -2  -1   7  168.34    5.74
  -2  -1   7  161.66    6.00
  -2  -1   7  176.13    6.44
   2   1  -7  169.51    4.91
  -2  -1   7  174.35    5.51
   2   1  -7  174.59    6.10
   2   1  -7  166.14    5.54
   2   1  -7  172.49    6.02
   2   1  -7  174.19    5.91
  -2  -1   7  176.48    5.49
   2   1  -7  168.58    5.36
   2   1  -6  200.80    6.50
   2   1  -6  188.12    5.99
  -2  -1   6  191.09    5.68
   2   1  -6  198.22    5.31
   2   1  -6  193.57    5.28
  -2  -1   6  191.38    5.72
  -2  -1   6  199.09    5.86
   2   1  -5  104.90    3.04
  -2  -1   5  104.31    3.36
  -2  -1   5  111.07    4.62
  -2  -1   5   99.14    3.60
   2   1  -5  105.07    3.90
   2   1  -5  112.48    4.09
   2   1  -4  449.48   10.86
  -2  -1   4  370.41   10.85
   2   1  -4  433.65    9.77
  -2  -1   4  441.93   13.11
  -2  -1   4  351.80    9.57
  -2  -1   4  424.01   10.54
   2   1  -4  356.17    9.51
  -2  -1   4  354.56    9.69
   2   1  -3  120.78    3.82
  -2  -1   3  117.91    5.15
  -2  -1   3  120.80    3.98
   2   1  -3  103.98    3.33
  -2  -1   3  105.11    3.83
   2   1  -2 1248.04   29.70
   2   1  -2 1133.56   30.15
   2   1  -2 1221.45   30.00
  -2  -1   2 1404.52   30.66
   2   1  -2 1245.08   29.76
   2   1  -2 1169.75   30.05
  -2  -1   2 1343.65   31.77
   2   1  -1  116.61    3.62
   2   1  -1  112.06    3.37
   2   1  -1  108.59    3.45
  -2  -1   1  102.46    4.30
  -2  -1   1  101.28    4.22
  -2  -1   1  109.92    3.82
   2   1  -1  103.92    4.27
   2   1  -1  105.99    3.38
   2   1   0  725.88   18.83
   2   1   0  750.69   18.02
   2   1   0  789.11   18.40
   2   1   0  705.03   17.93
  -2  -1   0  765.67   19.29
   2   1   0  728.85   19.74
   2   1   1   90.85    3.34
  -2  -1  -1   98.91    3.47
   2   1   1   93.53    3.36
   2   1   1   82.20    3.48
   2   1   1   86.54    2.83
  -2  -1  -1   81.84    3.62
   2   1   2   25.24    1.66
   2   1   2   27.91    1.62
  -2  -1  -2   28.19    1.60
   2   1   2   26.84    1.54
  -2  -1  -2   25.34    1.96
   2   1   3  690.11   18.43
  -2  -1  -3  705.06   19.99
   2   1   3  754.90   18.61
  -2  -1  -3  698.12   18.07
  -2  -1  -4  299.61    8.34
   2   1   4  297.28    7.97
  -2  -1  -5   32.84    1.60
  -2  -1  -5   32.01    1.58
   2   1   5   30.18    1.59
  -2  -1  -5   35.63    1.84
  -2  -1  -6   13.20    1.19
  -2  -1  -6    9.44    1.86
  -2  -1  -6   13.36    1.03
  -2  -1  -6    9.22    1.02
  -2  -1  -6   10.15    0.95
   2   1   6   12.77    1.13
   2   1   6   10.85    1.02
   2   1   6   10.68    1.41
  -2  -1  -6   14.34    1.34
   2   1   7  103.51    5.09
  -2  -1  -7   93.82    3.93
  -2  -1  -7   94.76    3.34
   2   1   7   91.19    3.69
  -2  -1  -7   74.97    3.24
   2   1   7   97.93    3.35
  -2  -1  -7   87.57    3.71
  -2  -1  -7   83.40    3.41
  -2  -1  -7   84.74    3.65
   2   1   7   83.51    4.45
   2   1   7   90.31    3.74
   2   1   8   76.05    4.49
  -2  -1  -8   76.97    3.50
   2   1   8   84.87    3.67
   2   1   8   74.89    3.41
   2   1   8   81.32    3.60
  -2  -1  -8   71.41    3.33
   2   1   8   80.07    3.05
   2   1   8   84.88    5.83
  -2  -1  -8   62.70    3.15
  -2  -1  -9    8.67    0.98
   2   1   9   12.21    1.25
  -2  -1  -9   11.61    1.41
   2   1   9   11.98    1.21
   2   1   9   10.83    1.12
   2   1   9   11.08    0.98
   2   1  10   12.05    0.86
   2   1  10   11.80    1.06
   2   1  10   11.17    1.06
  -2  -1 -10    9.17    0.78
  -2  -1 -10   12.37    1.20
  -2  -1 -10   11.14    1.12
   2   1  11   62.47    2.17
   2   1  11   53.94    1.88
   2   2 -12    0.80    0.29
   2   2 -12    1.04    0.32
  -2  -2  12    0.80    0.26
  -2  -2  11   25.69    1.78
  -2  -2  11   27.60    1.91
  -2  -2  11   26.15    1.73
   2   2 -11   24.47    1.71
   2   2 -11   26.00    1.63
   2   2 -10   27.67    1.85
  -2  -2  10   23.91    1.61
   2   2 -10   24.45    1.73
   2   2 -10   26.34    1.48
   2   2 -10   27.55    1.96
  -2  -2  10   30.76    2.19
  -2  -2  10   35.39    2.53
  -2  -2  10   29.94    2.12
   2   2 -10   28.34    1.66
  -2  -2  10   26.41    1.72
   2   2 -10   22.69    1.60
   2   2 -10   24.60    1.40
  -2  -2   9  404.73   11.71
   2   2  -9  401.31   11.05
   2   2  -9  377.73   11.07
  -2  -2   9  389.68   16.08
  -2  -2   9  394.50   11.50
   2   2  -9  374.15   11.26
  -2  -2   9  452.92   12.69
  -2  -2   9  428.18   12.49
   2   2  -9  397.57   11.72
   2   2  -9  394.75   10.34
   2   2  -9  398.17   10.58
   2   2  -9  407.75   10.69
  -2  -2   9  432.06   12.40
  -2  -2   8   37.12    2.53
   2   2  -8   31.54    1.80
   2   2  -8   38.53    1.67
   2   2  -8   34.27    2.23
   2   2  -8   32.62    2.14
  -2  -2   8   33.88    2.20
   2   2  -8   34.11    2.00
   2   2  -8   30.00    2.15
  -2  -2   8   36.49    2.54
   2   2  -8   37.28    1.66
  -2  -2   8   33.26    2.02
   2   2  -7  459.23   12.92
   2   2  -7  471.22   12.82
  -2  -2   7  482.04   13.21
   2   2  -7  475.39   12.47
   2   2  -7  462.79   13.22
  -2  -2   7  538.80   12.01
   2   2  -7  448.80   11.78
  -2  -2   7  446.20   12.61
  -2  -2   7  421.22   13.34
   2   2  -7  492.10   12.26
  -2  -2   7  430.08   12.49
  -2  -2   7  402.11   13.19
   2   2  -6   24.64    1.77
   2   2  -6   23.37    1.70
   2   2  -6   23.52    1.10
  -2  -2   6   19.31    1.33
   2   2  -6   23.38    1.07
   2   2  -5   51.52    1.82
  -2  -2   5   52.64    2.55
   2   2  -5   56.84    2.64
  -2  -2   5   58.47    3.94
  -2  -2   4  140.22    4.05
  -2  -2   4  154.23    5.13
  -2  -2   4  158.77    6.36
   2   2  -4  147.69    4.28
   2   2  -4  163.73    5.09
  -2  -2   3  879.87   21.00
   2   2  -3  889.71   20.73
  -2  -2   3  800.31   21.68
   2   2  -3  769.51   19.69
   2   2  -3  887.26   20.70
   2   2  -3  776.24   19.95
   2   2  -2  893.54   22.05
   2   2  -2  878.25   21.98
   2   2  -2  940.30   22.65
  -2  -2   2  877.21   24.40
   2   2  -2  935.65   22.37
  -2  -2   2  867.78   23.13
   2   2  -2  880.33   22.46
   2   2  -1 1338.53   31.76
   2   2  -1 1359.46   30.55
  -2  -2   1 1338.08   30.75
   2   2  -1 1372.43   30.22
   2   2   0   93.61    2.94
   2   2   0   82.50    3.46
   2   2   0   88.32    2.78
  -2  -2   0   91.60    3.47
   2   2   1  272.58    8.18
   2   2   1  280.78    7.54
   2   2   1  285.57    7.19
   2   2   1  292.30    7.41
   2   2   1  267.00    8.28
  -2  -2  -1  254.42    9.20
  -2  -2  -1  296.55    8.38
  -2  -2  -2    1.99    0.71
   2   2   2    2.37    0.48
   2   2   2    2.57    0.69
   2   2   2    2.05    0.49
   2   2   2    1.67    0.47
  -2  -2  -2    2.16    0.49
  -2  -2  -2    2.38    0.30
   2   2   3  125.08    5.34
  -2  -2  -3  118.51    3.46
  -2  -2  -3  126.86    4.44
  -2  -2  -3  143.51    6.58
   2   2   3  136.34    4.73
   2   2   4  394.21   11.51
  -2  -2  -4  349.79   13.51
  -2  -2  -5    1.30    0.35
  -2  -2  -5    2.28    0.70
  -2  -2  -5    1.98    0.94
  -2  -2  -5    1.75    0.39
   2   2   5    1.95    0.63
   2   2   5    2.27    0.68
  -2  -2  -5    1.19    0.39
   2   2   5    1.68    0.37
  -2  -2  -5    1.84    0.35
  -2  -2  -5    1.71    0.42
  -2  -2  -6    1.84    0.36
  -2  -2  -6    1.60    0.52
  -2  -2  -6    1.40    0.61
  -2  -2  -6    2.18    1.00
  -2  -2  -6    1.33    0.49
  -2  -2  -6    3.18    0.57
   2   2   6    1.53    0.63
   2   2   6    1.74    0.43
  -2  -2  -6    0.62    0.36
  -2  -2  -6    1.03    0.39
   2   2   6    1.09    0.54
  -2  -2  -7  330.45   10.32
  -2  -2  -7  266.92    8.77
   2   2   7  282.36   10.15
   2   2   7  284.49    8.49
   2   2   7  271.94   10.04
   2   2   7  301.20    8.69
   2   2   7  334.36   11.11
  -2  -2  -7  280.96    8.93
  -2  -2  -7  267.34    8.70
  -2  -2  -8   42.00    2.45
   2   2   8   52.86    2.29
   2   2   8   55.36    2.85
   2   2   8   47.65    2.49
   2   2   8   49.74    2.61
  -2  -2  -8   52.78    3.27
   2   2   8   51.36    3.77
  -2  -2  -8   55.44    3.22
   2   2   9    0.66    0.26
   2   2   9    0.43    0.29
  -2  -2  -9    0.53    0.39
  -2  -2  -9    0.17    0.36
   2   2   9    0.48    0.27
  -2  -2  -9    0.63    0.35
  -2  -2 -10   35.21    1.90
  -2  -2 -10   37.17    1.92
   2   2  10   43.78    2.02
  -2  -2 -10   31.39    1.75
   2   2  10   47.79    2.02
   2   3 -12    3.08    0.45
  -2  -3  12    4.26    0.56
  -2  -3  12    3.93    0.53
   2   3 -12    4.36    0.53
  -2  -3  11   21.35    1.65
  -2  -3  11   20.88    1.58
   2   3 -11   19.80    1.39
  -2  -3  11   17.00    1.17
   2   3 -11   19.17    1.20
   2   3 -11   17.42    1.25
   2   3 -11   20.69    1.57
   2   3 -11   17.60    1.37
  -2  -3  10   38.48    2.26
   2   3 -10   39.57    1.99
   2   3 -10   38.10    2.05
   2   3 -10   36.26    1.80
   2   3 -10   39.97    2.33
   2   3 -10   39.56    1.85
  -2  -3  10   36.13    1.97
  -2  -3  10   37.11    2.18
  -2  -3  10   42.75    2.61
  -2  -3  10   39.85    2.46
  -2  -3  10   39.59    2.35
   2   3 -10   36.41    2.10
  -2  -3   9   22.58    1.80
  -2  -3   9   25.13    2.07
  -2  -3   9   26.44    2.34
  -2  -3   9   24.07    1.99
   2   3  -9   21.59    1.59
   2   3  -9   22.12    1.17
   2   3  -9   24.14    1.27
   2   3  -9   23.64    1.34
   2   3  -9   21.33    1.72
   2   3  -9   21.83    1.72
  -2  -3   9   27.28    2.05
   2   3  -9   23.48    1.33
   2   3  -9   21.16    1.47
  -2  -3   9   24.51    1.96
   2   3  -8  197.64    5.53
   2   3  -8  167.50    6.21
   2   3  -8  182.38    6.27
  -2  -3   8  217.97    5.66
  -2  -3   8  202.14    7.10
   2   3  -8  193.86    5.89
  -2  -3   8  192.50    6.79
  -2  -3   8  180.31    5.80
   2   3  -8  185.33    6.03
   2   3  -8  175.93    6.57
  -2  -3   8  179.45    6.81
  -2  -3   8  196.84    7.60
  -2  -3   8  185.36    9.39
  -2  -3   8  184.39    6.77
   2   3  -8  203.24    5.66
  -2  -3   7   92.42    2.86
  -2  -3   7   72.07    3.64
  -2  -3   7   85.74    4.30
  -2  -3   7   75.70    3.06
   2   3  -7   83.18    3.84
   2   3  -7   84.19    3.80
   2   3  -7   86.54    3.15
   2   3  -7   69.89    3.21
   2   3  -7   76.73    3.23
   2   3  -7   83.56    2.73
  -2  -3   7   69.01    3.58
  -2  -3   7   68.04    5.09
  -2  -3   7   80.27    3.74
  -2  -3   6   25.82    1.86
  -2  -3   6   26.40    1.54
   2   3  -6   31.17    2.05
  -2  -3   6   26.63    1.27
  -2  -3   6   27.29    1.90
  -2  -3   6   33.31    2.35
   2   3  -6   26.35    1.23
   2   3  -6   26.58    1.16
   2   3  -6   29.58    2.00
  -2  -3   6   25.13    2.71
  -2  -3   6   24.68    1.82
  -2  -3   5   10.21    1.16
   2   3  -5    9.48    0.64
  -2  -3   5   11.87    1.60
   2   3  -5   12.32    1.23
   2   3  -4   35.01    1.52
   2   3  -4   34.62    2.05
  -2  -3   4   33.39    2.35
  -2  -3   4   38.17    2.29
  -2  -3   4   35.43    1.44
   2   3  -4   35.66    2.11
   2   3  -3  814.80   20.55
   2   3  -3  835.87   21.27
   2   3  -3  878.55   21.58
  -2  -3   3  852.67   21.88
  -2  -3   3  861.86   20.29
   2   3  -3  841.73   21.39
  -2  -3   2  100.75    4.12
  -2  -3   2   96.98    3.17
  -2  -3   2   95.17    2.99
   2   3  -2  101.65    3.15
   2   3  -2   97.60    3.94
   2   3  -2  102.20    3.62
   2   3  -2  100.33    3.79
   2   3  -1  752.99   17.86
   2   3  -1  664.02   17.95
   2   3  -1  757.85   19.39
  -2  -3   1  677.48   17.32
  -2  -3   0  131.03    4.95
  -2  -3   0  129.89    3.77
  -2  -3   0  127.08    5.95
   2   3   0  136.83    4.34
   2   3   0  127.43    4.10
   2   3   0  138.65    5.70
   2   3   1  191.01    5.33
   2   3   1  192.71    7.57
   2   3   1  179.56    6.31
   2   3   1  172.40    5.14
   2   3   1  184.26    6.11
  -2  -3  -1  183.38    5.01
  -2  -3  -1  185.67    6.27
  -2  -3  -1  178.72    7.67
   2   3   2   73.46    4.30
   2   3   2   75.85    3.43
  -2  -3  -2   76.12    3.43
  -2  -3  -2   73.09    2.41
  -2  -3  -2   72.44    4.72
   2   3   2   76.83    3.54
   2   3   2   77.03    3.22
   2   3   3 1280.72   30.97
   2   3   3 1210.67   30.77
  -2  -3  -4   61.79    2.65
  -2  -3  -4   74.45    2.46
  -2  -3  -4   64.63    5.17
  -2  -3  -4   74.85    2.74
  -2  -3  -4   58.83    3.19
  -2  -3  -4   60.44    2.96
  -2  -3  -4   71.45    2.49
  -2  -3  -4   67.42    3.57
  -2  -3  -4   61.41    3.21
  -2  -3  -4   64.07    2.94
   2   3   4   78.38    3.88
  -2  -3  -5   43.13    2.07
  -2  -3  -5   34.65    4.00
  -2  -3  -5   41.88    2.90
  -2  -3  -5   35.94    2.50
  -2  -3  -5   53.63    2.26
  -2  -3  -5   42.57    2.77
  -2  -3  -5   44.75    2.53
  -2  -3  -5   44.74    1.91
  -2  -3  -5   49.67    1.99
  -2  -3  -5   37.36    2.09
   2   3   5   49.24    3.17
  -2  -3  -5   41.84    2.40
  -2  -3  -6   99.11    4.73
  -2  -3  -6   80.48    3.91
  -2  -3  -6   84.39    3.27
  -2  -3  -6   91.68    4.38
   2   3   6   84.76    3.27
  -2  -3  -6   90.53    3.07
   2   3   6   89.18    4.69
   2   3   6   83.67    4.72
  -2  -3  -7  236.89    7.74
  -2  -3  -7  218.43    6.69
  -2  -3  -7  203.34    6.05
   2   3   7  249.41    9.43
  -2  -3  -7  227.01    7.90
   2   3   7  236.77    6.98
   2   3   7  214.85    6.69
  -2  -3  -7  192.00    6.94
  -2  -3  -7  247.33    8.40
  -2  -3  -8   59.98    2.91
  -2  -3  -8   49.28    2.15
  -2  -3  -8   55.28    3.04
   2   3   8   63.05    2.99
   2   3   8   54.27    2.51
   2   3   8   57.38    2.68
  -2  -3  -9    0.37    0.25
  -2  -3  -9    0.48    0.31
  -2  -3  -9    0.36    0.33
   2   3   9    0.83    0.32
  -2  -3  -9    0.48    0.26
   2   3  10    0.77    0.24
  -2  -3 -10    0.45    0.18
  -2  -3 -10    0.72    0.24
   2   4 -12   14.45    0.92
  -2  -4  12   12.76    0.89
  -2  -4  12   13.28    0.94
   2   4 -12   15.68    1.06
  -2  -4  11   29.57    1.88
  -2  -4  11   28.95    1.75
   2   4 -11   27.74    1.44
   2   4 -11   24.88    1.50
   2   4 -11   30.09    1.48
  -2  -4  11   27.55    1.58
   2   4 -11   27.22    1.52
  -2  -4  11   24.93    1.33
   2   4 -10    0.49    0.31
  -2  -4  10    0.56    0.36
   2   4 -10    0.59    0.23
   2   4 -10    0.70    0.28
   2   4 -10    0.53    0.34
  -2  -4  10    0.53    0.29
   2   4 -10    0.62    0.32
   2   4 -10    0.64    0.27
  -2  -4  10    0.53    0.35
  -2  -4  10    0.64    0.48
  -2  -4  10    0.70    0.37
  -2  -4   9    5.83    0.97
  -2  -4   9    6.41    0.91
   2   4  -9    6.93    0.69
   2   4  -9    5.17    0.77
   2   4  -9    6.74    0.89
  -2  -4   9    6.67    1.03
  -2  -4   9    7.75    1.25
   2   4  -9    7.22    0.68
   2   4  -9    6.59    0.67
   2   4  -9    7.26    0.74
  -2  -4   9    5.92    1.01
   2   4  -9    6.04    0.77
   2   4  -9    5.72    0.80
  -2  -4   8    3.63    0.50
  -2  -4   8    3.57    0.83
   2   4  -8    4.06    0.52
   2   4  -8    3.02    0.60
  -2  -4   8    2.90    0.71
  -2  -4   8    3.57    0.59
   2   4  -8    3.44    0.52
  -2  -4   8    3.81    0.94
   2   4  -8    3.06    0.57
   2   4  -8    3.01    0.77
   2   4  -8    2.81    0.70
  -2  -4   8    3.46    0.71
  -2  -4   7  198.57    7.11
  -2  -4   7  230.27    8.20
  -2  -4   7  208.54    7.52
  -2  -4   7  223.77    6.89
  -2  -4   7  213.13    6.26
   2   4  -7  225.39    6.19
   2   4  -7  232.79    7.76
  -2  -4   7  241.62    6.35
   2   4  -7  251.71    6.75
   2   4  -7  237.10    7.87
  -2  -4   7  193.29    7.56
  -2  -4   6  110.31    4.61
  -2  -4   6  118.93    4.18
  -2  -4   6  109.56    3.64
  -2  -4   6  102.56    4.21
   2   4  -6  121.62    4.90
  -2  -4   6  128.09    5.17
  -2  -4   6  112.44    3.57
  -2  -4   6  127.50    5.00
  -2  -4   5   20.69    1.40
   2   4  -5   22.24    1.83
   2   4  -5   18.96    1.71
   2   4  -5   20.85    1.01
  -2  -4   5   23.01    1.79
  -2  -4   5   22.83    1.84
  -2  -4   5   21.62    1.22
   2   4  -4    8.42    1.11
   2   4  -4    8.17    1.06
   2   4  -4    7.88    1.09
  -2  -4   4    8.26    1.18
   2   4  -4    7.94    0.66
   2   4  -3  103.87    4.15
   2   4  -3  100.43    4.22
  -2  -4   3  107.43    4.67
   2   4  -3   98.59    3.35
   2   4  -2    0.99    0.40
  -2  -4   2    1.74    0.56
   2   4  -1  160.98    5.52
   2   4  -1  172.24    7.23
  -2  -4   1  171.71    4.89
   2   4   0  536.09   16.16
  -2  -4   0  497.36   16.40
  -2  -4   0  490.31   12.55
  -2  -4   0  501.54   14.44
   2   4   1   21.25    1.36
   2   4   1   19.67    2.39
   2   4   1   21.62    1.90
  -2  -4  -1   22.60    1.90
  -2  -4  -1   22.72    2.66
  -2  -4  -2  158.16    4.64
   2   4   2  164.73    5.98
   2   4   2  158.57    5.81
  -2  -4  -2  149.46    4.29
  -2  -4  -2  131.74    4.29
  -2  -4  -2  143.78    4.79
  -2  -4  -2  164.86    4.82
  -2  -4  -2  151.94    4.53
  -2  -4  -2  144.25    7.79
   2   4   2  154.04    5.43
  -2  -4  -2  158.69    5.72
   2   4   3   23.13    1.84
  -2  -4  -3   19.51    1.81
  -2  -4  -3   20.04    1.72
  -2  -4  -3   22.43    1.32
  -2  -4  -3   18.45    1.61
  -2  -4  -3   18.79    1.09
  -2  -4  -3   14.65    1.19
  -2  -4  -3   14.24    1.29
   2   4   3   22.45    2.01
  -2  -4  -3   18.88    1.32
  -2  -4  -3   18.40    1.38
  -2  -4  -3   19.10    2.84
  -2  -4  -3   20.95    1.18
   2   4   4   11.75    1.53
  -2  -4  -4    9.74    1.25
  -2  -4  -4   11.95    0.87
  -2  -4  -4    9.74    0.99
  -2  -4  -4   10.79    0.87
  -2  -4  -4   11.37    0.85
  -2  -4  -4    7.59    1.00
  -2  -4  -4   10.39    1.40
  -2  -4  -4    9.87    2.17
  -2  -4  -4    9.19    1.25
  -2  -4  -5  112.21    4.00
  -2  -4  -5  102.30    4.77
   2   4   5  127.68    5.96
   2   4   5  133.11    5.70
  -2  -4  -5   90.56    6.92
  -2  -4  -5  105.54    5.12
  -2  -4  -5   96.80    4.64
  -2  -4  -5  126.56    5.17
  -2  -4  -5  122.33    3.83
   2   4   6    5.28    1.09
   2   4   6    2.68    0.94
  -2  -4  -6    2.73    0.74
  -2  -4  -6    2.22    0.43
  -2  -4  -6    2.47    0.70
  -2  -4  -6    2.71    0.60
  -2  -4  -6    2.42    0.81
  -2  -4  -6    2.00    0.61
   2   4   6    2.09    0.43
   2   4   6    2.03    0.77
  -2  -4  -7  167.40    5.93
  -2  -4  -7  160.95    6.06
   2   4   7  171.88    5.42
  -2  -4  -7  175.15    6.08
  -2  -4  -7  155.56    5.21
   2   4   7  158.28    5.13
  -2  -4  -8   13.74    1.19
  -2  -4  -8   11.23    0.81
  -2  -4  -8   11.82    1.21
   2   4   8   13.75    1.09
  -2  -4  -8   12.71    1.09
  -2  -4  -9    0.57    0.28
   2   4   9    0.76    0.27
   2   5 -12    2.88    0.40
   2   5 -12    2.46    0.34
  -2  -5  11    6.38    0.79
   2   5 -11    5.87    0.60
  -2  -5  11    6.23    0.71
   2   5 -11    6.86    0.69
  -2  -5  11    5.50    0.69
  -2  -5  11    4.81    0.69
  -2  -5  11    5.28    0.58
  -2  -5  10    4.56    0.74
   2   5 -10    4.02    0.51
  -2  -5  10    3.36    0.74
  -2  -5  10    4.02    0.68
   2   5 -10    3.32    0.56
   2   5 -10    4.16    0.60
  -2  -5  10    2.94    0.63
  -2  -5  10    2.91    0.70
   2   5 -10    4.43    0.53
   2   5 -10    4.56    0.59
  -2  -5   9   30.26    2.15
  -2  -5   9   31.77    1.77
   2   5  -9   33.59    1.60
   2   5  -9   37.29    1.69
   2   5  -9   30.93    1.76
  -2  -5   9   32.52    2.31
   2   5  -9   33.45    1.75
  -2  -5   9   30.34    2.35
  -2  -5   9   33.27    1.47
   2   5  -9   30.48    1.50
  -2  -5   8  470.70   11.45
  -2  -5   8  359.85   13.04
  -2  -5   8  407.73   12.40
  -2  -5   8  424.70   12.26
  -2  -5   8  430.16   12.94
  -2  -5   8  450.90   12.09
  -2  -5   8  412.04   11.31
   2   5  -8  490.08   11.76
   2   5  -8  438.33   13.27
   2   5  -8  447.29   11.84
   2   5  -8  444.41   13.18
   2   5  -8  425.69   12.98
   2   5  -8  462.49   11.37
  -2  -5   8  427.18   13.20
  -2  -5   7  132.26    4.80
  -2  -5   7  171.10    5.56
  -2  -5   7  163.77    4.91
   2   5  -7  182.55    6.58
  -2  -5   7  168.74    6.53
  -2  -5   7  139.00    5.49
  -2  -5   7  169.89    4.83
   2   5  -7  176.17    6.46
   2   5  -7  167.09    4.68
  -2  -5   7  142.93    6.05
  -2  -5   6   18.48    1.19
   2   5  -6   18.03    1.79
  -2  -5   6   18.55    1.75
  -2  -5   6   17.86    1.77
  -2  -5   6   18.11    1.55
  -2  -5   6   19.24    1.45
  -2  -5   6   18.19    1.71
  -2  -5   6   15.06    1.50
  -2  -5   6   13.44    1.11
  -2  -5   5  145.05    4.26
  -2  -5   5  157.59    5.90
  -2  -5   5  156.92    4.69
   2   5  -5  148.90    5.89
  -2  -5   5  151.08    5.48
  -2  -5   5  137.92    4.94
  -2  -5   5  147.02    5.69
  -2  -5   5  157.00    5.72
   2   5  -5  152.28    5.93
  -2  -5   4   14.76    1.19
  -2  -5   4   13.19    0.99
   2   5  -4   14.51    1.51
   2   5  -4   13.99    1.54
  -2  -5   4   12.99    1.30
  -2  -5   4   12.32    1.01
  -2  -5   4   12.96    0.86
  -2  -5   4   14.63    1.41
  -2  -5   4   14.22    1.31
  -2  -5   3  243.75    7.63
  -2  -5   3  244.06    7.86
   2   5  -3  246.71    6.91
  -2  -5   3  268.25    6.98
  -2  -5   3  272.71    7.46
   2   5  -3  261.40    8.33
  -2  -5   3  252.65    6.83
  -2  -5   3  226.61    7.11
  -2  -5   2    8.03    0.72
  -2  -5   2    7.74    0.68
  -2  -5   2    6.51    0.85
  -2  -5   2    8.21    1.04
   2   5  -2    8.66    1.09
  -2  -5   2    5.91    0.59
  -2  -5   2    8.04    0.90
  -2  -5   2    6.99    0.92
  -2  -5   2    6.49    0.70
  -2  -5   1  125.78    3.65
  -2  -5   1  123.19    3.77
  -2  -5   1  110.06    4.26
  -2  -5   1  124.32    4.72
  -2  -5   1  120.16    4.69
   2   5  -1  120.01    6.49
  -2  -5   1  116.75    3.70
  -2  -5   0   11.59    0.97
  -2  -5   0   12.87    1.30
  -2  -5   0   13.02    0.87
  -2  -5   0   11.48    0.90
  -2  -5   0   13.17    1.18
  -2  -5   0   11.26    0.82
  -2  -5   0   13.12    1.16
  -2  -5   0   15.10    0.88
  -2  -5   0   13.35    1.34
  -2  -5   0   11.69    1.00
  -2  -5   0   12.25    1.34
   2   5   0    9.22    1.74
  -2  -5  -1  243.28   11.36
  -2  -5  -1  271.01    7.23
  -2  -5  -1  263.21    7.50
  -2  -5  -1  274.42    8.66
  -2  -5  -1  261.94    8.06
  -2  -5  -1  256.70    7.64
  -2  -5  -1  279.48    7.25
  -2  -5  -1  272.06    8.43
  -2  -5  -1  273.96    7.22
   2   5   1  221.18   10.07
   2   5   1  304.19    9.79
  -2  -5  -1  289.76    7.54
  -2  -5  -1  259.59    8.26
  -2  -5  -1  268.13    7.65
  -2  -5  -1  253.24    8.47
  -2  -5  -1  258.80    8.72
  -2  -5  -2  364.60    8.75
  -2  -5  -2  288.09    9.54
  -2  -5  -2  292.79    8.04
  -2  -5  -2  304.57    9.57
  -2  -5  -2  273.02    8.09
  -2  -5  -2  273.88    8.86
  -2  -5  -2  289.16    7.97
  -2  -5  -2  312.05    8.38
  -2  -5  -2  296.29   13.05
  -2  -5  -2  342.30    8.76
  -2  -5  -2  328.98    8.56
  -2  -5  -2  304.65    9.56
   2   5   2  349.04   10.43
  -2  -5  -3   55.66    5.25
  -2  -5  -3   53.15    3.23
  -2  -5  -3   61.01    2.38
  -2  -5  -3   55.67    2.75
  -2  -5  -3   54.88    3.20
  -2  -5  -3   56.49    2.35
  -2  -5  -3   52.54    3.13
   2   5   3   71.69    3.80
  -2  -5  -3   59.45    3.34
  -2  -5  -3   71.87    2.72
  -2  -5  -4   13.20    1.58
  -2  -5  -4   12.81    1.08
  -2  -5  -4   10.30    1.28
   2   5   4   15.73    1.95
  -2  -5  -4   12.88    1.44
  -2  -5  -4   10.34    2.27
  -2  -5  -4    9.53    1.32
  -2  -5  -4   15.36    1.36
  -2  -5  -4   12.29    0.92
  -2  -5  -4   15.35    1.06
   2   5   4   14.04    1.67
  -2  -5  -4   12.17    1.49
  -2  -5  -4   12.39    1.17
  -2  -5  -5  141.55    5.52
  -2  -5  -5  136.28    5.69
  -2  -5  -5  119.40    5.12
   2   5   5  168.19    7.22
  -2  -5  -5  102.59    4.90
  -2  -5  -5  145.71    5.61
  -2  -5  -5  139.72    4.89
  -2  -5  -5  130.77    4.16
   2   5   5  127.47    5.70
  -2  -5  -5  117.11    5.12
   2   5   5  135.12    6.28
  -2  -5  -6   66.50    3.24
  -2  -5  -6   60.79    3.08
  -2  -5  -6   62.39    3.41
  -2  -5  -6   56.23    3.05
  -2  -5  -6   65.48    3.30
  -2  -5  -6   60.19    2.71
  -2  -5  -6   56.06    2.24
   2   5   6   66.97    4.43
  -2  -5  -7    0.59    0.43
   2   5   7    0.52    0.24
  -2  -5  -7    0.45    0.37
  -2  -5  -7    0.59    0.28
  -2  -5  -7    0.12    0.28
   2   5   8    0.37    0.23
  -2  -5  -8    0.16    0.13
  -2  -6  11   11.86    0.82
   2   6 -11   13.64    0.95
   2   6 -11   13.08    0.80
  -2  -6  11   13.03    0.93
   2   6 -11   11.76    0.79
  -2  -6  10   32.92    1.80
   2   6 -10   31.97    1.53
  -2  -6  10   31.39    1.88
   2   6 -10   25.54    1.24
   2   6 -10   23.64    1.31
   2   6 -10   32.16    1.41
   2   6 -10   33.31    1.46
   2   6 -10   31.96    1.55
  -2  -6  10   29.44    1.77
  -2  -6   9    3.94    0.79
   2   6  -9    3.37    0.53
   2   6  -9    3.53    0.50
   2   6  -9    3.38    0.53
  -2  -6   9    3.57    0.75
  -2  -6   9    3.50    0.44
   2   6  -9    2.41    0.45
  -2  -6   9    3.03    0.69
  -2  -6   9    2.76    0.51
  -2  -6   9    2.86    0.65
  -2  -6   9    3.11    0.39
   2   6  -9    2.80    0.40
  -2  -6   9    2.33    0.62
  -2  -6   9    3.27    0.69
  -2  -6   8   12.82    0.88
   2   6  -8   13.01    0.97
  -2  -6   8    9.78    1.28
  -2  -6   8   10.57    1.05
  -2  -6   8   10.78    0.85
   2   6  -8   11.06    0.93
   2   6  -8   10.77    1.41
  -2  -6   8    7.97    1.19
  -2  -6   8    9.88    1.28
  -2  -6   8    8.38    1.17
   2   6  -8   12.21    0.80
  -2  -6   7    2.30    0.49
  -2  -6   7    1.70    0.57
  -2  -6   7    1.70    0.38
   2   6  -7    2.01    0.69
  -2  -6   7    1.96    0.64
  -2  -6   7    2.22    0.61
   2   6  -7    1.90    0.33
  -2  -6   7    1.87    0.59
  -2  -6   7    2.30    0.54
  -2  -6   6   18.27    1.24
   2   6  -6   18.65    1.01
  -2  -6   6   17.70    1.44
   2   6  -6   17.46    1.85
  -2  -6   6   15.79    1.57
   2   6  -6   14.07    1.72
  -2  -6   6   17.48    1.61
  -2  -6   6   13.34    1.04
  -2  -6   6   19.37    1.81
  -2  -6   6   15.57    0.97
  -2  -6   5  109.12    3.46
  -2  -6   5  113.42    4.82
  -2  -6   5   97.39    4.03
  -2  -6   5  116.15    3.87
  -2  -6   5  108.71    4.50
  -2  -6   5  119.13    4.85
   2   6  -5  114.34    5.07
   2   6  -5  109.82    5.01
   2   6  -5  112.75    5.07
  -2  -6   5  113.88    4.54
  -2  -6   4   93.23    3.56
  -2  -6   4  108.30    4.57
  -2  -6   4  103.22    3.37
  -2  -6   4   98.72    4.16
  -2  -6   4  101.74    4.20
  -2  -6   4  102.59    4.43
  -2  -6   4  108.31    3.21
   2   6  -4  100.37    4.71
   2   6  -4   93.70    4.63
  -2  -6   4  104.28    3.94
  -2  -6   4   93.46    4.21
  -2  -6   3   20.24    1.56
  -2  -6   3   21.91    1.34
  -2  -6   3   20.12    1.19
  -2  -6   3   19.60    1.31
  -2  -6   3   19.34    1.68
  -2  -6   3   19.33    1.62
  -2  -6   3   20.24    1.10
  -2  -6   3   24.57    1.70
   2   6  -3   21.17    1.90
  -2  -6   3   17.76    1.44
  -2  -6   3   21.85    1.47
  -2  -6   2  403.27   10.13
  -2  -6   2  372.01   10.55
  -2  -6   2  329.17    9.76
  -2  -6   2  414.82   10.94
  -2  -6   2  357.27   10.08
  -2  -6   2  419.35   10.09
  -2  -6   2  347.85   10.76
  -2  -6   2  411.45   10.81
  -2  -6   2  380.64    9.75
   2   6  -2  357.89   11.24
  -2  -6   2  340.61   10.22
  -2  -6   2  373.54   10.20
  -2  -6   2  439.60   11.65
  -2  -6   2  333.63   10.38
  -2  -6   1   19.43    1.17
  -2  -6   1   17.62    1.21
  -2  -6   1   18.41    1.65
  -2  -6   1   22.18    1.23
  -2  -6   1   19.49    1.18
  -2  -6   1   18.07    1.50
  -2  -6   1   17.17    1.43
  -2  -6   1   18.30    1.32
  -2  -6   1   20.37    1.12
   2   6  -1   14.65    1.50
  -2  -6   1   19.94    1.75
  -2  -6   1   15.29    1.23
  -2  -6   1   18.92    1.72
  -2  -6   0  365.33   10.58
  -2  -6   0  317.76    9.17
  -2  -6   0  349.71   10.56
  -2  -6   0  323.68    8.86
   2   6   0  305.88    9.74
  -2  -6   0  316.27    9.28
  -2  -6   0  359.96    9.99
  -2  -6   0  372.56   10.53
  -2  -6   0  346.52    8.90
  -2  -6   0  338.71    9.53
  -2  -6   0  313.21    9.67
  -2  -6   0  327.67    8.76
  -2  -6   0  386.57   10.12
  -2  -6   0  293.79    8.74
  -2  -6  -1   80.68    2.98
  -2  -6  -1   75.21    3.78
  -2  -6  -1   73.58    3.87
  -2  -6  -1   77.57    2.69
  -2  -6  -1   74.12    3.62
  -2  -6  -1   74.33    2.64
  -2  -6  -1   66.60    3.15
  -2  -6  -1   63.76    3.21
  -2  -6  -1   70.51    2.62
  -2  -6  -1   81.63    2.94
  -2  -6  -1   76.65    3.44
  -2  -6  -1   73.03    5.96
  -2  -6  -1   79.64    3.12
  -2  -6  -1   77.68    2.68
   2   6   1   80.86    4.51
  -2  -6  -1   71.17    3.46
  -2  -6  -1   72.36    2.81
   2   6   2    0.07    0.22
  -2  -6  -2    0.44    0.36
  -2  -6  -2    0.44    0.27
  -2  -6  -2    0.49    0.27
  -2  -6  -2    0.40    0.22
  -2  -6  -2    0.69    0.41
  -2  -6  -2    0.75    0.51
  -2  -6  -2    0.50    0.26
  -2  -6  -2    0.99    0.78
  -2  -6  -2    0.61    0.45
  -2  -6  -2    0.59    0.43
  -2  -6  -2    1.03    0.31
  -2  -6  -2    0.41    0.23
  -2  -6  -2    0.32    0.44
  -2  -6  -2    0.33    0.33
  -2  -6  -2    0.77    0.26
   2   6   3  160.78    6.49
  -2  -6  -3  142.29    5.82
  -2  -6  -3  159.81    4.60
  -2  -6  -3  147.79    5.94
  -2  -6  -3  137.38    5.77
  -2  -6  -3  137.44    8.69
  -2  -6  -3  153.06    5.35
  -2  -6  -3  138.35    5.83
   2   6   4  115.05    5.59
  -2  -6  -4  102.85    4.03
  -2  -6  -4  104.14    3.44
  -2  -6  -4   79.40    4.15
  -2  -6  -4   89.58    4.39
  -2  -6  -4  101.29    3.82
  -2  -6  -4  105.73    4.60
   2   6   5   23.40    2.43
  -2  -6  -5   18.67    1.74
  -2  -6  -5   19.51    1.69
  -2  -6  -5   21.49    1.76
  -2  -6  -5   22.01    1.81
  -2  -6  -5   19.84    1.46
  -2  -6  -5   21.84    1.22
  -2  -6  -6    4.06    0.77
  -2  -6  -6    3.76    0.65
  -2  -6  -6    3.31    0.54
  -2  -6  -7   20.89    1.39
   2   7 -11   26.22    1.06
  -2  -7  11   25.07    0.98
   2   7 -10    5.61    0.53
  -2  -7  10    6.22    0.72
  -2  -7  10    6.62    0.69
  -2  -7  10    4.83    0.63
   2   7  -9  414.58   10.31
   2   7  -9  427.30   10.32
   2   7  -9  405.82   10.38
  -2  -7   9  382.02    9.89
  -2  -7   9  371.32   10.88
   2   7  -9  429.28   10.32
  -2  -7   9  384.09   11.01
  -2  -7   9  365.98    9.90
  -2  -7   8  107.38    3.55
  -2  -7   8  111.77    3.45
  -2  -7   8   99.30    4.29
  -2  -7   8  112.70    4.07
  -2  -7   7  106.77    4.90
  -2  -7   7  142.83    4.45
  -2  -7   7  133.73    4.17
  -2  -7   7  130.52    5.26
  -2  -7   7  143.15    4.95
   2   7  -7  162.32    4.40
  -2  -7   7  132.03    5.39
  -2  -7   6    3.64    0.49
  -2  -7   6    5.06    0.91
  -2  -7   6    4.49    0.81
  -2  -7   6    4.53    0.62
  -2  -7   6    4.27    0.76
  -2  -7   6    5.58    0.97
   2   7  -6    5.23    1.04
  -2  -7   6    4.96    0.77
   2   7  -6    3.69    0.90
  -2  -7   5   31.75    2.08
  -2  -7   5   33.37    2.01
   2   7  -5   32.38    2.53
   2   7  -5   33.34    2.60
  -2  -7   5   38.06    2.48
  -2  -7   5   34.65    1.61
  -2  -7   5   26.65    1.53
  -2  -7   5   36.42    2.44
   2   7  -5   32.42    2.53
  -2  -7   5   36.99    1.47
  -2  -7   5   35.32    2.25
  -2  -7   5   35.37    1.84
   2   7  -4   46.90    3.08
   2   7  -4   45.61    3.03
  -2  -7   4   46.89    2.58
  -2  -7   4   45.06    2.38
  -2  -7   4   55.53    2.59
  -2  -7   4   55.65    2.02
  -2  -7   4   48.25    2.19
  -2  -7   4   54.73    2.18
  -2  -7   4   52.63    2.74
   2   7  -3  456.14   14.01
   2   7  -3  408.58   13.74
  -2  -7   3  468.11   12.59
  -2  -7   3  499.31   12.54
  -2  -7   3  515.45   13.06
  -2  -7   3  449.72   13.06
  -2  -7   3  461.57   12.24
  -2  -7   3  508.55   13.37
  -2  -7   3  531.94   12.83
  -2  -7   2  366.52    8.89
   2   7  -2  289.15    9.76
   2   7  -2  227.86    9.30
  -2  -7   2  272.92    8.88
  -2  -7   2  385.49    9.97
  -2  -7   2  325.69    8.78
  -2  -7   2  306.42    9.07
  -2  -7   2  377.72    9.85
  -2  -7   2  343.75    8.56
  -2  -7   2  280.25    8.20
  -2  -7   2  344.40    8.82
  -2  -7   1   37.76    1.81
   2   7  -1   32.93    2.28
  -2  -7   1   37.83    1.79
  -2  -7   1   37.29    1.85
  -2  -7   1   42.78    2.45
  -2  -7   1   37.44    1.93
  -2  -7   1   44.19    2.80
  -2  -7   1   41.57    2.36
  -2  -7   1   37.64    2.00
  -2  -7   1   41.36    1.78
  -2  -7   1   33.12    1.57
  -2  -7   1   38.61    1.69
  -2  -7   1   39.78    1.79
  -2  -7   0   28.59    1.49
   2   7   0   27.65    2.66
  -2  -7   0   30.23    1.58
  -2  -7   0   28.69    2.28
  -2  -7   0   30.99    2.36
  -2  -7   0   25.78    1.33
  -2  -7   0   28.56    1.48
  -2  -7   0   25.55    1.72
  -2  -7   0   25.22    1.85
  -2  -7   0   28.85    1.39
  -2  -7   0   31.04    1.50
  -2  -7  -1   56.29    2.18
  -2  -7  -1   61.83    2.42
  -2  -7  -1   53.60    2.16
  -2  -7  -1   53.53    2.85
  -2  -7  -1   62.35    2.61
  -2  -7  -1   55.01    2.18
  -2  -7  -1   47.06    2.57
  -2  -7  -1   49.77    2.73
  -2  -7  -1   60.05    2.20
  -2  -7  -1   58.23    2.29
  -2  -7  -1   58.52    3.33
  -2  -7  -2  348.21    8.30
  -2  -7  -2  277.63    7.68
  -2  -7  -2  255.00    8.68
  -2  -7  -2  298.76    9.58
  -2  -7  -2  281.71    8.74
  -2  -7  -2  247.62    8.60
  -2  -7  -2  309.15    7.87
  -2  -7  -2  310.80    8.11
  -2  -7  -2  291.89    9.56
  -2  -7  -3   25.84    1.74
  -2  -7  -3   26.71    1.39
   2   7   3   22.67    2.11
  -2  -7  -3   23.43    1.95
  -2  -7  -3   26.74    1.72
  -2  -7  -3   25.76    2.02
  -2  -7  -4    4.98    0.86
  -2  -7  -4    6.45    0.95
  -2  -7  -5    0.31    0.28
  -2  -7  -5    0.60    0.38
  -2  -7  -5    0.36    0.26
  -2  -7  -6    3.42    0.55
   2   8 -10    2.62    0.31
  -2  -8  10    1.90    0.27
  -2  -8   9   17.03    0.74
   2   8  -9   19.62    0.94
   2   8  -9   17.92    0.85
  -2  -8   9   15.85    1.04
  -2  -8   9   17.57    0.79
  -2  -8   9   18.37    1.18
  -2  -8   8   95.57    2.81
   2   8  -8  102.75    3.05
   2   8  -8  104.75    2.99
  -2  -8   8   90.44    2.93
  -2  -8   8   87.90    3.47
  -2  -8   7   19.17    1.06
   2   8  -7   19.34    1.02
  -2  -8   7   15.29    1.24
  -2  -8   7   15.62    1.32
  -2  -8   7   19.50    1.14
   2   8  -6    4.78    0.48
  -2  -8   6    3.56    0.47
  -2  -8   6    3.91    0.67
  -2  -8   6    3.40    0.58
  -2  -8   6    4.65    0.74
  -2  -8   6    4.41    0.58
  -2  -8   5   83.74    2.61
   2   8  -5   68.33    3.67
  -2  -8   5   84.66    2.84
  -2  -8   5   82.64    3.29
  -2  -8   5   73.47    3.25
  -2  -8   5   85.48    3.50
  -2  -8   4  142.32    4.06
   2   8  -4  119.77    5.14
  -2  -8   4  118.40    4.05
  -2  -8   4  149.69    4.31
  -2  -8   4  145.76    4.68
  -2  -8   4  127.15    4.58
  -2  -8   4  135.76    4.42
  -2  -8   3  320.77    8.84
   2   8  -3  281.20    9.88
  -2  -8   3  317.17    9.44
  -2  -8   3  362.93    9.16
  -2  -8   3  343.61    9.10
  -2  -8   3  330.22    9.38
  -2  -8   3  385.71    9.37
  -2  -8   2  221.79    6.01
  -2  -8   2  212.66    5.96
  -2  -8   1  439.19   12.45
  -2  -8   1  528.78   13.76
  -2  -8   1  531.76   12.66
  -2  -8   1  470.00   12.96
  -2  -8   1  463.82   12.42
  -2  -8   1  507.52   13.53
  -2  -8   1  497.37   12.22
  -2  -8   0   99.01    3.15
  -2  -8   0   81.66    2.90
  -2  -8   0   86.84    3.26
  -2  -8   0   74.72    3.20
  -2  -8   0   84.50    3.57
  -2  -8   0   94.11    2.82
  -2  -8   0   78.28    2.80
  -2  -8  -1  191.80    5.18
  -2  -8  -1  172.51    6.01
  -2  -8  -1  181.07    5.19
  -2  -8  -1  177.60    5.92
  -2  -8  -1  194.92    5.12
  -2  -8  -1  190.37    5.26
  -2  -8  -2   76.29    3.09
  -2  -8  -2   68.20    2.89
  -2  -8  -2   66.67    2.43
  -2  -8  -2   72.70    3.46
  -2  -8  -3    2.80    0.50
  -2  -8  -3    2.61    0.60
  -2  -8  -3    2.30    0.59
  -2  -8  -3    2.33    0.47
  -2  -8  -4    3.95    0.60
  -2  -8  -4    3.30    0.62
  -2  -8  -5   16.21    1.01
  -2  -9   9    7.96    0.49
  -2  -9   8   40.06    1.30
  -2  -9   8   39.94    1.40
  -2  -9   8   37.82    1.65
   2   9  -7    3.03    0.31
  -2  -9   7    3.14    0.39
  -2  -9   7    2.75    0.48
   2   9  -6    6.12    0.45
  -2  -9   6    5.51    0.57
  -2  -9   6    6.54    0.76
  -2  -9   5    0.91    0.33
  -2  -9   5    0.72    0.23
  -2  -9   5    0.67    0.24
  -2  -9   5    0.55    0.28
   2   9  -5    0.54    0.16
  -2  -9   4  135.05    4.04
  -2  -9   4  130.09    4.27
  -2  -9   4  133.50    4.14
  -2  -9   4  134.27    3.87
  -2  -9   3    5.53    0.58
  -2  -9   3    6.25    0.67
  -2  -9   3    6.19    0.59
  -2  -9   3    4.81    0.49
  -2  -9   2    7.71    0.64
  -2  -9   2    8.27    0.75
  -2  -9   2    6.48    0.59
  -2  -9   1   41.44    1.69
  -2  -9   1   42.13    1.66
  -2  -9   0   72.34    2.37
  -2 -10   7   28.63    0.89
  -2 -10   6    4.33    0.36
  -2 -10   5    6.92    0.49
  -2 -10   5    7.98    0.51
  -2 -10   4    5.40    0.46
  -2 -10   4    1.85    0.30
  -2 -10   3   19.29    0.91
  -2 -10   2   21.21    0.94
  -3  10   0    5.05    0.30
   3 -10   0    5.68    0.34
  -3  10  -1    0.13    0.08
  -3  10  -1    0.14    0.10
   3 -10   1    0.19    0.08
  -3  10  -2   22.85    0.79
   3 -10   2   23.18    0.85
   3 -10   3    6.86    0.39
  -3  10  -3    6.44    0.36
  -3  10  -4    0.55    0.12
   3 -10   4    0.30    0.08
   3  -9  -3  123.54    2.96
  -3   9   3   84.76    2.75
   3  -9  -2   61.93    2.01
   3  -9  -2   61.62    1.76
  -3   9   1   87.04    2.32
  -3   9   1   88.49    2.39
   3  -9  -1   93.10    2.89
   3  -9  -1   79.18    2.57
   3  -9  -1   84.01    2.67
  -3   9   0    0.07    0.13
   3  -9   0    0.19    0.21
  -3   9   0   -0.03    0.12
   3  -9   0   -0.02    0.17
  -3   9   0    0.10    0.09
  -3   9  -1    0.32    0.14
  -3   9  -1    0.54    0.18
   3  -9   1    1.03    0.28
   3  -9   1    0.59    0.26
   3  -9   1    0.70    0.25
   3  -9   2   13.88    0.91
   3  -9   2   13.51    0.89
  -3   9  -2   10.07    0.68
   3  -9   2   12.73    0.81
   3  -9   2   12.95    0.83
  -3   9  -2   10.49    0.69
  -3   9  -3    0.80    0.24
  -3   9  -3    0.53    0.20
  -3   9  -3    0.57    0.18
  -3   9  -3    0.53    0.18
   3  -9   3    0.82    0.23
  -3   9  -3    0.70    0.26
   3  -9   3    0.60    0.16
   3  -9   3    0.97    0.26
  -3   9  -4    3.94    0.42
  -3   9  -4    4.17    0.37
  -3   9  -4    4.98    0.46
   3  -9   4    5.90    0.51
  -3   9  -4    4.04    0.34
  -3   9  -4    4.75    0.42
   3  -9   4    5.53    0.50
  -3   9  -5   15.78    0.75
   3  -9   5   16.27    0.79
  -3   9  -6    9.03    0.48
  -3   9  -6   12.73    0.62
   3  -9   6    9.96    0.59
   3  -9   6   10.67    0.55
  -3   9  -6   12.95    0.65
  -3   9  -7   28.59    1.01
  -3   8   5   10.88    0.65
   3  -8  -5   15.95    0.84
   3  -8  -4   28.31    1.30
   3  -8  -4   29.87    1.43
  -3   8   3  152.39    3.92
  -3   8   3  159.41    4.12
   3  -8  -3  139.76    4.63
  -3   8   3  117.93    4.12
   3  -8  -3  121.48    4.27
  -3   8   3  127.84    6.18
  -3   8   2   55.27    1.86
   3  -8  -2   50.66    2.42
  -3   8   2   41.69    1.94
   3  -8  -2   46.09    2.07
  -3   8   2   48.61    3.71
  -3   8   1    1.23    0.29
  -3   8   1    1.39    0.69
   3  -8  -1    1.51    0.35
   3  -8  -1    1.67    0.49
  -3   8   1    1.18    0.32
   3  -8   0   74.81    2.62
  -3   8   0   66.55    2.31
   3  -8   0   69.99    2.80
   3  -8   0   71.20    2.97
   3  -8   1   41.95    1.88
  -3   8  -1   41.96    1.95
  -3   8  -1   46.86    1.82
  -3   8  -1   45.82    1.86
   3  -8   1   50.98    2.34
   3  -8   1   47.41    2.17
  -3   8  -1   39.36    1.83
   3  -8   1   49.07    2.18
   3  -8   2   59.70    2.46
   3  -8   2   62.53    2.59
   3  -8   2   67.22    2.67
   3  -8   2   67.04    2.51
  -3   8  -2   61.05    2.21
  -3   8  -2   58.25    2.31
  -3   8  -2   54.61    2.23
  -3   8  -2   58.82    2.24
   3  -8   2   63.37    2.45
   3  -8   3   54.18    2.15
   3  -8   3   60.46    2.35
   3  -8   3   55.02    2.28
   3  -8   3   60.31    2.28
  -3   8  -3   52.79    2.24
   3  -8   3   60.11    2.34
  -3   8  -3   55.04    2.01
  -3   8  -3   49.36    2.12
  -3   8  -3   49.04    1.94
  -3   8  -4   19.79    1.12
   3  -8   4   21.77    1.20
   3  -8   4   19.78    1.10
  -3   8  -4   15.32    1.11
  -3   8  -4   19.41    1.08
  -3   8  -4   20.40    1.17
  -3   8  -4   19.18    0.96
  -3   8  -4   17.41    1.10
  -3   8  -4   17.98    0.95
  -3   8  -5  339.11    8.79
   3  -8   5  346.52    8.91
   3  -8   5  324.07    8.65
  -3   8  -5  354.94    8.75
   3  -8   5  343.79    8.98
  -3   8  -5  351.68    8.93
  -3   8  -5  312.51    9.08
  -3   8  -6   37.28    1.59
   3  -8   6   39.01    1.52
   3  -8   6   39.99    1.84
  -3   8  -6   37.64    1.54
  -3   8  -6   43.69    1.69
   3  -8   6   39.70    1.59
   3  -8   7    3.93    0.39
   3  -8   7    3.61    0.31
  -3   8  -7    4.99    0.48
  -3   8  -7    4.40    0.43
   3  -8   7    4.36    0.51
  -3   8  -7    3.91    0.38
  -3   8  -8    0.80    0.19
  -3   8  -8    0.83    0.19
   3  -8   8    0.61    0.18
  -3   8  -8    0.62    0.16
   3  -7  -7    0.17    0.11
  -3   7   7    0.04    0.09
   3  -7  -6   15.93    1.03
   3  -7  -6   15.16    0.98
  -3   7   6   15.95    0.88
  -3   7   5   22.35    1.11
   3  -7  -5   22.14    1.42
  -3   7   5   21.10    1.16
  -3   7   5   18.29    2.16
  -3   7   4  165.11    4.70
  -3   7   4  178.52    4.95
  -3   7   4  154.79    7.70
  -3   7   4  159.94    6.77
   3  -7  -4  177.87    5.64
   3  -7  -3   86.89    3.72
   3  -7  -3   93.84    4.14
   3  -7  -2   14.06    1.00
  -3   7   2   15.67    0.96
   3  -7  -2   13.75    1.22
   3  -7  -2   13.49    1.24
  -3   7   2   16.17    2.48
  -3   7   2   12.51    2.23
   3  -7  -1    7.56    0.77
  -3   7   1    6.96    1.72
   3  -7  -1    7.87    0.97
   3  -7  -1    7.07    0.84
  -3   7   1    7.39    1.68
  -3   7   1    5.36    1.32
  -3   7   1    7.54    0.68
   3  -7   0  210.19    6.76
  -3   7   0  211.79    9.67
  -3   7   0  195.93    8.61
  -3   7   0  181.90    6.22
   3  -7   0  217.43    6.22
  -3   7   0  203.64    5.88
  -3   7   0  210.17    5.85
   3  -7   0  203.78    8.38
   3  -7   1   37.63    3.18
  -3   7  -1   37.21    1.96
  -3   7  -1   43.43    1.94
   3  -7   1   46.14    2.36
   3  -7   1   39.25    1.98
  -3   7  -1   43.04    3.45
   3  -7   1   41.07    3.65
   3  -7   2    1.02    0.57
  -3   7  -2    0.80    0.30
   3  -7   2    0.39    0.58
   3  -7   2    1.05    0.35
   3  -7   2    1.64    0.44
   3  -7   2    0.97    0.35
  -3   7  -2    0.70    0.51
  -3   7  -2    1.40    0.37
  -3   7  -2    1.13    0.37
   3  -7   2    1.36    0.33
   3  -7   2    0.96    0.32
  -3   7  -2    1.21    0.35
  -3   7  -3   17.34    1.21
  -3   7  -3   22.54    1.33
   3  -7   3   15.62    2.28
  -3   7  -3   19.72    1.22
   3  -7   3   19.26    1.23
   3  -7   3   21.90    1.39
   3  -7   3   20.69    1.36
   3  -7   3   21.99    1.33
   3  -7   3   22.88    1.35
   3  -7   3   17.41    1.21
  -3   7  -3   22.88    1.45
  -3   7  -3   19.26    2.16
  -3   7  -4   34.01    2.72
  -3   7  -4   31.88    1.68
   3  -7   4   34.81    1.79
   3  -7   4   34.10    1.73
   3  -7   4   36.89    1.83
   3  -7   4   35.90    1.69
  -3   7  -4   31.11    1.82
   3  -7   4   35.80    1.80
  -3   7  -4   33.65    1.69
  -3   7  -4   38.72    1.73
  -3   7  -4   35.13    1.77
  -3   7  -5   98.39    3.39
   3  -7   5   91.61    3.51
   3  -7   5  112.76    3.47
   3  -7   5  102.33    3.60
   3  -7   5   94.90    3.22
  -3   7  -5   99.14    3.71
  -3   7  -5  101.78    3.39
   3  -7   5  101.76    3.50
  -3   7  -5   97.89    3.44
  -3   7  -5  117.72    3.42
   3  -7   6   17.49    1.00
   3  -7   6   16.54    1.12
  -3   7  -6   16.03    1.04
  -3   7  -6   15.50    1.04
  -3   7  -6   18.35    1.06
   3  -7   6   16.71    1.04
  -3   7  -6   17.97    1.03
  -3   7  -6   14.99    0.94
   3  -7   7    3.06    0.35
  -3   7  -7    3.45    0.46
  -3   7  -7    3.61    0.50
  -3   7  -7    3.46    0.47
  -3   7  -7    2.74    0.39
   3  -7   8    0.33    0.12
  -3   7  -8    0.69    0.25
  -3   7  -8    0.50    0.21
   3  -7   8    0.61    0.27
  -3   7  -9   15.86    0.77
  -3   7  -9   14.54    0.76
   3  -7   9   14.72    0.76
   3  -6  -8   22.11    1.01
   3  -6  -7    3.22    0.50
   3  -6  -7    4.79    0.63
  -3   6   7    4.01    0.52
  -3   6   7    3.41    0.43
  -3   6   7    4.31    0.48
   3  -6  -6    0.04    0.28
  -3   6   6    0.10    0.30
   3  -6  -6    0.23    0.27
   3  -6  -6    0.31    0.34
  -3   6   6    0.18    0.20
  -3   6   6    0.04    0.18
  -3   6   6    0.05    0.18
  -3   6   6    0.17    0.22
  -3   6   6    0.29    0.21
   3  -6  -5   66.67    2.95
  -3   6   5   64.00    4.64
  -3   6   5   59.52    3.72
  -3   6   5   61.24    2.22
  -3   6   4   43.50    2.39
   3  -6  -4   55.22    2.54
  -3   6   4   48.52    1.89
  -3   6   4   51.49    2.08
   3  -6  -4   56.45    2.78
  -3   6   4   47.33    4.32
   3  -6  -4   43.55    2.42
   3  -6  -4   46.11    2.45
  -3   6   4   38.98    2.24
  -3   6   4   47.18    3.46
  -3   6   4   38.54    4.00
   3  -6  -3    0.85    0.40
  -3   6   3    0.50    0.70
   3  -6  -3    0.44    0.40
  -3   6   3    0.85    0.72
   3  -6  -3    1.36    0.47
  -3   6   3    1.08    0.38
   3  -6  -3    1.09    0.29
  -3   6   3    0.74    0.62
   3  -6  -3    1.01    0.52
  -3   6   3    0.87    0.35
   3  -6  -3    0.83    0.40
  -3   6   3    0.67    0.60
  -3   6   3    0.88    0.28
   3  -6  -2    0.43    0.39
  -3   6   2   -0.17    0.44
  -3   6   2    0.09    0.22
   3  -6  -2    0.93    0.31
  -3   6   2    0.61    0.55
   3  -6  -2    0.96    0.53
   3  -6  -2    0.68    0.37
  -3   6   2    0.47    0.25
   3  -6  -2    0.37    0.30
   3  -6  -1  363.86   10.02
  -3   6   1  382.64   14.39
   3  -6  -1  364.54   10.78
  -3   6   1  402.79   14.79
  -3   6   1  319.64    9.81
   3  -6  -1  375.56    9.64
   3  -6  -1  351.40   12.61
   3  -6  -1  376.13   12.34
  -3   6   1  346.81   13.69
  -3   6   1  307.47    9.45
  -3   6   1  341.07    9.27
  -3   6   1  366.55    9.30
  -3   6   0   14.46    1.02
   3  -6   0   16.00    2.21
   3  -6   0   15.97    1.14
   3  -6   0   15.72    1.38
  -3   6   0   13.85    1.28
  -3   6   0   12.69    1.08
  -3   6   0   12.87    2.28
  -3   6   0   11.75    1.93
  -3   6  -1   36.13    1.76
   3  -6   1   35.72    3.40
   3  -6   1   40.89    2.25
   3  -6   1   35.15    1.66
  -3   6  -1   31.85    1.90
  -3   6  -1   35.60    3.12
  -3   6  -1   36.63    3.58
   3  -6   1   32.00    1.97
  -3   6  -1   36.50    1.85
   3  -6   1   32.38    1.74
  -3   6  -1   38.90    1.98
  -3   6  -2    7.32    0.82
   3  -6   2    7.29    1.56
  -3   6  -2    6.71    0.80
  -3   6  -2    7.74    0.78
   3  -6   2    8.09    1.46
   3  -6   2    8.67    1.01
   3  -6   2    5.78    0.68
  -3   6  -2    7.00    0.80
  -3   6  -2    7.15    1.37
   3  -6   2    6.83    0.83
   3  -6   2    7.68    0.78
  -3   6  -2    9.33    0.96
   3  -6   2    7.14    0.77
  -3   6  -3    1.23    0.39
   3  -6   3    1.27    0.38
  -3   6  -3    1.70    0.41
  -3   6  -3    1.39    0.40
  -3   6  -3    1.89    0.45
  -3   6  -3    3.43    0.59
   3  -6   3    1.73    0.72
   3  -6   3    1.77    0.42
   3  -6   3    1.42    0.37
   3  -6   3    1.14    0.36
   3  -6   3    1.94    0.41
  -3   6  -3    0.98    0.62
   3  -6   3    1.58    0.78
  -3   6  -4 1619.95   39.85
  -3   6  -4 1444.52   39.61
  -3   6  -4 1699.73   39.23
  -3   6  -4 1593.32   39.38
  -3   6  -4 1792.12   39.56
   3  -6   4 1484.72   41.70
  -3   6  -4 1605.80   41.74
   3  -6   4 1741.21   39.69
  -3   6  -4 1562.01   39.37
   3  -6   4 1629.87   39.41
   3  -6   4 1544.84   40.11
   3  -6   4 1651.78   39.29
   3  -6   4 1679.30   39.69
   3  -6   4 1490.42   43.26
  -3   6  -5  437.85   10.24
   3  -6   5  327.21   12.89
  -3   6  -5  376.38   10.21
  -3   6  -5  376.45   10.15
   3  -6   5  351.29    9.81
   3  -6   5  354.41   11.06
   3  -6   5  375.34   10.40
   3  -6   5  389.23   10.43
  -3   6  -5  367.46   10.12
   3  -6   5  422.27   10.16
  -3   6  -5  337.14   11.79
  -3   6  -5  371.17   10.11
   3  -6   5  365.50   10.16
   3  -6   5  382.18   10.48
  -3   6  -5  374.59   10.63
  -3   6  -6    3.17    0.52
   3  -6   6    3.21    0.49
  -3   6  -6    3.37    0.54
  -3   6  -6    3.28    0.84
   3  -6   6    2.68    0.66
  -3   6  -6    3.67    0.62
  -3   6  -6    4.42    0.57
  -3   6  -6    3.92    0.54
  -3   6  -6    2.96    0.50
  -3   6  -7   22.14    1.20
   3  -6   7   22.53    1.09
  -3   6  -7   26.69    1.34
  -3   6  -7   23.76    1.28
   3  -6   7   21.25    1.69
  -3   6  -7   22.99    1.31
   3  -6   7   23.57    1.39
   3  -6   7   23.50    1.20
   3  -6   8   36.07    1.66
   3  -6   8   40.84    2.20
  -3   6  -8   37.65    1.63
  -3   6  -8   43.06    1.72
   3  -6   9   18.42    1.03
  -3   6  -9   18.72    0.98
   3  -6   9   18.22    1.16
  -3   5   9   17.17    0.90
   3  -5  -9   14.71    0.83
  -3   5   8   48.62    2.18
   3  -5  -8   59.77    2.32
   3  -5  -8   57.53    2.41
  -3   5   8   61.08    2.15
  -3   5   8   47.96    2.08
   3  -5  -8   45.93    1.98
   3  -5  -8   58.96    2.40
   3  -5  -7   14.96    1.32
  -3   5   7   15.36    1.04
  -3   5   7   15.37    1.03
   3  -5  -7   15.81    1.37
   3  -5  -7   12.44    1.12
  -3   5   6   17.29    2.37
   3  -5  -6   13.52    1.28
   3  -5  -6   16.01    1.49
  -3   5   6   17.86    1.10
  -3   5   6   18.88    1.20
  -3   5   6   14.46    1.32
  -3   5   6   17.88    2.02
  -3   5   6   18.19    1.17
  -3   5   6   11.74    0.99
   3  -5  -5   28.70    1.77
  -3   5   5   28.50    2.73
  -3   5   5   25.31    2.51
  -3   5   5   16.51    1.33
  -3   5   5   20.14    3.02
   3  -5  -5   24.01    1.87
  -3   5   5   24.68    3.10
  -3   5   5   24.19    1.24
  -3   5   5   27.56    1.43
  -3   5   5   28.72    3.39
   3  -5  -5   25.31    1.82
  -3   5   5   23.93    1.76
   3  -5  -4    4.59    0.77
  -3   5   4    3.62    1.01
  -3   5   4    4.95    1.17
  -3   5   4    4.30    1.41
  -3   5   4    4.20    0.66
   3  -5  -4    4.41    0.80
  -3   5   4    3.58    0.70
   3  -5  -4    4.06    0.78
   3  -5  -4    5.09    0.54
  -3   5   4    4.52    0.53
  -3   5   4    4.71    1.44
   3  -5  -4    4.47    0.90
  -3   5   4    5.88    1.60
  -3   5   3   71.30    5.54
   3  -5  -3   69.96    3.57
  -3   5   3   60.75    2.97
  -3   5   3   67.22    5.40
   3  -5  -3   58.29    2.95
   3  -5  -3   79.19    2.65
   3  -5  -3   64.05    3.22
  -3   5   3   60.60    3.15
   3  -5  -3   65.45    2.47
  -3   5   3   66.53    2.40
  -3   5   3   51.46    2.69
  -3   5   3   58.72    5.26
   3  -5  -2   10.50    1.64
  -3   5   2   13.75    2.44
  -3   5   2    9.56    1.04
  -3   5   2   12.82    2.33
  -3   5   2    9.67    1.11
   3  -5  -2   11.25    1.17
   3  -5  -2   13.52    1.01
   3  -5  -2   10.69    1.29
  -3   5   2   12.45    2.31
  -3   5   2    9.91    1.17
   3  -5  -2   12.21    1.28
   3  -5  -2   12.44    0.93
  -3   5   2   10.42    0.79
  -3   5   2   13.35    0.89
   3  -5  -1   13.34    1.32
  -3   5   1   12.81    1.26
  -3   5   1   13.32    0.92
  -3   5   1   12.96    0.88
  -3   5   1   14.73    2.39
   3  -5  -1   12.96    1.35
   3  -5  -1   12.85    1.02
   3  -5  -1   13.76    1.93
  -3   5   1   10.32    2.09
  -3   5   1    9.93    1.07
   3  -5   0   47.16    3.71
   3  -5   0   47.30    2.59
  -3   5   0   45.82    2.37
  -3   5   0   49.43    4.46
  -3   5   0   46.93    4.08
  -3   5   0   39.57    3.27
   3  -5   0   54.05    2.28
   3  -5   0   48.95    2.47
   3  -5   0   47.81    2.60
  -3   5   0   43.34    2.39
  -3   5   0   44.65    1.96
  -3   5  -1    3.92    0.54
  -3   5  -1    2.96    1.07
  -3   5  -1    3.00    0.89
  -3   5  -1    2.22    0.51
   3  -5   1    2.56    0.42
   3  -5   1    3.54    0.48
  -3   5  -1    3.54    0.64
   3  -5   1    4.34    1.19
   3  -5   1    4.29    0.69
   3  -5   1    3.62    0.57
  -3   5  -1    3.53    0.64
  -3   5  -1    3.63    0.56
  -3   5  -2   13.91    1.03
  -3   5  -2   13.32    1.08
   3  -5   2   12.17    1.92
  -3   5  -2   12.46    1.67
  -3   5  -2   13.58    1.12
   3  -5   2   15.68    1.07
   3  -5   2   14.58    1.06
  -3   5  -2   18.12    1.42
   3  -5   2   14.57    1.23
  -3   5  -2   17.24    1.34
  -3   5  -2   15.48    1.18
  -3   5  -2   15.98    1.15
  -3   5  -3   25.91    1.51
   3  -5   3   22.83    2.68
   3  -5   3   30.19    1.78
  -3   5  -3   26.78    2.32
  -3   5  -3   25.68    1.51
   3  -5   3   28.71    1.57
  -3   5  -3   25.09    1.54
   3  -5   3   30.44    1.63
  -3   5  -3   26.40    1.64
  -3   5  -3   27.57    1.67
   3  -5   3   28.84    1.49
  -3   5  -4   40.04    1.89
  -3   5  -4   36.13    1.75
  -3   5  -4   33.51    1.75
   3  -5   4   38.52    2.41
  -3   5  -4   37.12    2.04
  -3   5  -4   33.91    1.99
   3  -5   4   30.08    3.10
  -3   5  -4   33.30    1.75
  -3   5  -4   34.26    2.65
  -3   5  -4   33.49    1.76
   3  -5   4   39.99    1.94
  -3   5  -4   41.52    1.86
   3  -5   4   37.41    1.83
   3  -5   4   34.69    1.75
   3  -5   4   36.40    1.69
  -3   5  -4   39.33    1.88
   3  -5   4   40.56    1.98
  -3   5  -5    2.28    0.46
  -3   5  -5    2.10    0.48
   3  -5   5    2.96    0.56
  -3   5  -5    4.15    0.70
   3  -5   5    2.33    0.66
   3  -5   5    2.36    0.86
  -3   5  -5    2.74    0.79
  -3   5  -5    1.87    0.45
   3  -5   5    2.09    0.46
   3  -5   5    2.20    0.45
  -3   5  -5    2.51    0.48
   3  -5   5    2.64    0.40
  -3   5  -5    2.89    0.51
  -3   5  -6    5.49    0.66
   3  -5   6    6.42    0.67
  -3   5  -6    5.41    0.68
  -3   5  -6    5.86    0.78
   3  -5   6    5.16    0.93
   3  -5   6    2.86    0.93
   3  -5   6    7.62    0.82
   3  -5   6    6.48    0.78
   3  -5   6    5.94    0.77
  -3   5  -6    6.35    0.71
  -3   5  -6    5.70    1.12
  -3   5  -6    6.25    0.71
   3  -5   6    4.86    0.70
   3  -5   6    6.04    0.78
  -3   5  -6    7.47    0.74
   3  -5   7   33.55    1.76
   3  -5   7   33.63    1.84
   3  -5   7   33.29    1.75
  -3   5  -7   24.87    2.34
  -3   5  -7   36.61    1.69
   3  -5   7   35.11    1.55
  -3   5  -7   36.63    1.76
  -3   5  -7   35.71    1.71
   3  -5   7   27.63    2.10
  -3   5  -7   33.93    1.71
   3  -5   7   34.10    1.82
   3  -5   7   28.57    1.73
  -3   5  -7   29.73    1.48
   3  -5   8   28.69    1.63
   3  -5   8   31.06    1.60
   3  -5   8   28.44    1.93
  -3   5  -8   32.68    1.56
   3  -5   8   29.35    1.64
   3  -5   8   30.93    1.57
   3  -5   9    0.24    0.19
  -3   5  -9    0.60    0.29
  -3   5  -9    0.06    0.20
  -3   5  -9    0.21    0.19
   3  -5   9    0.20    0.19
   3  -5  10    0.30    0.18
   3  -5  10    0.47    0.18
  -3   5 -10    0.20    0.16
   3  -4 -10   15.27    0.77
   3  -4  -9   21.67    1.35
  -3   4   9   18.41    1.24
   3  -4  -9   21.65    1.20
   3  -4  -9   18.91    1.24
   3  -4  -9   18.42    1.17
  -3   4   8   78.62    3.26
  -3   4   8   82.20    3.28
   3  -4  -8  114.48    3.92
   3  -4  -8  105.31    3.94
   3  -4  -8  107.17    4.10
  -3   4   8  105.34    3.46
  -3   4   8  103.82    4.01
   3  -4  -8  106.49    4.09
  -3   4   8  102.94    3.38
  -3   4   7    6.86    0.87
   3  -4  -7    8.22    1.11
  -3   4   7    6.60    0.84
   3  -4  -7   10.02    1.17
   3  -4  -7   10.56    1.23
   3  -4  -7    8.79    1.00
  -3   4   7    8.88    1.44
  -3   4   7    9.06    0.85
  -3   4   7    8.54    0.81
  -3   4   6    3.42    1.13
   3  -4  -6    2.49    0.64
  -3   4   6    1.60    0.47
  -3   4   6    1.41    0.90
   3  -4  -6    2.23    0.60
   3  -4  -6    1.81    0.48
   3  -4  -6    1.46    0.55
  -3   4   6    2.79    0.50
  -3   4   6    2.55    0.84
  -3   4   6    2.81    0.88
  -3   4   6    2.29    0.46
  -3   4   6    2.27    0.47
  -3   4   5    7.27    1.71
  -3   4   5    5.93    1.52
   3  -4  -5    5.97    0.97
  -3   4   5    6.53    0.63
  -3   4   5    7.60    0.74
   3  -4  -5    6.69    1.06
   3  -4  -5    7.52    0.95
  -3   4   5    6.23    1.25
  -3   4   5    6.58    1.30
  -3   4   5    5.36    0.85
  -3   4   5    5.47    1.71
  -3   4   4  286.78   12.03
  -3   4   4  305.64   12.15
   3  -4  -4  280.89    8.73
   3  -4  -4  268.86    7.27
  -3   4   4  276.84    7.34
  -3   4   4  286.65    9.88
  -3   4   4  271.18    9.81
   3  -4  -4  260.52    8.21
  -3   4   4  274.92   12.82
  -3   4   4  238.06    8.18
  -3   4   4  278.61    8.86
  -3   4   3  136.66    7.51
  -3   4   3  144.14    7.59
   3  -4  -3  126.58    4.88
  -3   4   3  128.36    3.81
   3  -4  -3  111.99    5.37
   3  -4  -3  117.34    4.52
   3  -4  -3  127.80    3.99
  -3   4   3  108.93    4.52
  -3   4   3  123.38    7.77
  -3   4   3  121.01    4.80
  -3   4   2   63.82    4.81
   3  -4  -2   65.44    3.18
   3  -4  -2   57.81    2.94
  -3   4   2   59.14    3.02
  -3   4   2   59.66    2.20
  -3   4   2   62.24    2.20
   3  -4  -2   56.66    3.68
   3  -4  -2   55.13    2.32
  -3   4   2   55.96    2.82
  -3   4   2   55.88    2.82
  -3   4   2   65.03    5.27
  -3   4   1  530.71   15.39
   3  -4  -1  596.23   14.72
   3  -4  -1  565.18   15.16
  -3   4   1  570.61   14.43
  -3   4   1  578.63   14.29
   3  -4  -1  580.13   17.25
  -3   4   1  548.91   15.33
  -3   4   1  601.27   19.96
   3  -4  -1  569.58   15.51
  -3   4   1  635.06   18.98
   3  -4   0   58.44    2.80
   3  -4   0   63.32    2.93
  -3   4   0   55.48    2.78
   3  -4   0   63.54    4.03
  -3   4   0   53.54    4.12
  -3   4   0   55.91    3.49
   3  -4   0   57.50    2.65
   3  -4   0   70.38    2.56
  -3   4   0   62.90    2.35
  -3   4   0   62.64    2.19
  -3   4   0   61.89    2.90
  -3   4   0   65.21    5.04
  -3   4  -1    0.02    0.15
  -3   4  -1    0.04    0.19
   3  -4   1    0.02    0.11
  -3   4  -1    0.14    0.24
  -3   4  -1    0.04    0.19
  -3   4  -1    0.04    0.18
   3  -4   1    0.07    0.19
   3  -4   1    0.10    0.29
  -3   4  -2   17.54    1.13
  -3   4  -2   16.84    1.17
   3  -4   2   20.16    1.16
   3  -4   2   17.82    2.15
  -3   4  -2   16.75    1.22
   3  -4   2   19.53    1.13
  -3   4  -2   16.82    1.71
  -3   4  -2   24.09    1.64
   3  -4   2   21.22    1.27
   3  -4   2   17.80    1.29
   3  -4   2   21.29    1.29
  -3   4  -2   19.90    1.45
  -3   4  -2   19.99    1.30
  -3   4  -2   19.53    1.29
   3  -4   3   20.01    1.35
  -3   4  -3   16.81    1.14
   3  -4   3   22.85    1.28
  -3   4  -3   19.03    1.24
   3  -4   3   20.76    1.22
  -3   4  -3   16.88    1.71
   3  -4   3   17.93    1.16
  -3   4  -3   26.03    1.72
   3  -4   3   15.47    2.05
   3  -4   3   18.25    1.49
  -3   4  -3   18.77    1.23
  -3   4  -3   16.96    1.26
  -3   4  -3   19.02    1.34
   3  -4   3   18.02    1.52
  -3   4  -4  261.44    6.85
  -3   4  -4  227.42    6.67
  -3   4  -4  222.83    8.07
   3  -4   4  227.04    6.67
  -3   4  -4  236.76    6.75
   3  -4   4  211.34    6.78
   3  -4   4  228.48    9.36
   3  -4   4  223.63    7.47
   3  -4   4  235.88    7.68
  -3   4  -4  235.89    7.15
  -3   4  -4  237.71    6.69
   3  -4   4  261.97    6.90
  -3   4  -4  226.45    6.66
  -3   4  -4  226.49    6.65
  -3   4  -4  255.88    6.81
  -3   4  -4  225.91    6.15
  -3   4  -5   13.20    1.01
   3  -4   5   13.98    1.09
   3  -4   5   13.45    1.05
  -3   4  -5    9.44    1.39
   3  -4   5   12.20    1.06
  -3   4  -5   13.27    1.01
   3  -4   5   11.52    1.84
   3  -4   5   11.22    1.23
   3  -4   5   10.88    1.32
  -3   4  -5   14.96    1.20
  -3   4  -5   13.73    1.22
  -3   4  -5   13.61    1.04
  -3   4  -5   12.66    0.89
  -3   4  -5   12.97    0.99
  -3   4  -5   15.12    1.06
   3  -4   6    0.11    0.21
   3  -4   6    0.23    0.23
  -3   4  -6   -0.03    0.23
  -3   4  -6    0.33    0.29
  -3   4  -6    0.08    0.35
   3  -4   6    0.07    0.21
  -3   4  -6    0.30    0.24
  -3   4  -6    0.09    0.21
   3  -4   6    0.21    0.31
   3  -4   6    0.31    0.30
   3  -4   6    0.06    0.27
  -3   4  -6   -0.04    0.20
   3  -4   6    0.31    0.28
  -3   4  -6    0.06    0.22
  -3   4  -6    0.06    0.23
   3  -4   6    0.26    0.17
  -3   4  -6    0.16    0.20
   3  -4   7    5.68    0.76
   3  -4   7    5.63    0.69
   3  -4   7    5.14    0.73
   3  -4   7    5.12    0.70
   3  -4   7    6.46    0.75
   3  -4   7    5.42    0.95
  -3   4  -7    5.46    0.68
  -3   4  -7    5.54    0.68
  -3   4  -7    5.69    0.69
   3  -4   7    4.25    0.72
  -3   4  -7    6.05    0.72
  -3   4  -8   24.44    1.43
  -3   4  -8   21.17    1.33
   3  -4   8   21.76    1.76
   3  -4   8   21.24    1.29
   3  -4   8   23.68    1.49
  -3   4  -8   27.79    1.56
   3  -4   8   21.86    1.32
   3  -4   8   22.03    1.34
   3  -4   8   21.57    1.45
  -3   4  -8   20.26    1.28
  -3   4  -9    1.32    0.41
  -3   4  -9    0.86    0.31
   3  -4   9    1.23    0.33
  -3   4  -9    1.46    0.36
   3  -4  10    0.88    0.25
  -3   4 -10    0.82    0.24
  -3   4 -10    0.68    0.23
   3  -3 -10    4.22    0.53
   3  -3 -10    4.05    0.51
  -3   3  10    3.05    0.36
  -3   3  10    4.60    0.60
  -3   3  10    3.92    0.47
  -3   3  10    5.32    0.60
   3  -3 -10    5.32    0.63
   3  -3  -9   44.42    2.31
   3  -3  -9   38.45    2.16
  -3   3   9   41.73    2.33
  -3   3   9   34.83    1.89
  -3   3   9   37.31    2.00
   3  -3  -9   42.20    2.25
  -3   3   8    8.02    0.83
  -3   3   8    7.89    0.79
   3  -3  -8    6.90    0.90
  -3   3   8    6.90    1.27
   3  -3  -8    8.95    1.15
  -3   3   8    7.76    1.02
   3  -3  -8    6.54    0.93
  -3   3   7    0.22    0.55
  -3   3   7    0.07    0.21
  -3   3   7    0.15    0.23
   3  -3  -7    0.64    0.45
   3  -3  -7    0.55    0.28
  -3   3   7    0.12    0.29
   3  -3  -7    0.49    0.35
  -3   3   7    0.38    0.45
   3  -3  -6    6.18    1.00
  -3   3   6    6.81    1.99
  -3   3   6    7.22    1.55
   3  -3  -6    5.02    0.89
  -3   3   6    6.18    0.68
   3  -3  -6    4.36    0.92
  -3   3   6    5.27    0.91
   3  -3  -6    5.59    0.81
  -3   3   6    6.32    0.73
  -3   3   6    5.25    0.64
  -3   3   6    6.83    1.27
   3  -3  -5  186.10    6.92
  -3   3   5  229.82   11.54
   3  -3  -5  239.60    8.77
   3  -3  -5  185.73    6.98
  -3   3   5  194.35    5.78
  -3   3   5  218.65    6.04
   3  -3  -5  231.57    7.43
  -3   3   5  219.92    7.16
   3  -3  -5  213.35    6.73
  -3   3   5  210.80    9.51
  -3   3   5  210.28    7.99
  -3   3   5  209.55    8.00
   3  -3  -4  120.95    4.72
  -3   3   4  135.55    8.29
   3  -3  -4  131.31    6.03
  -3   3   4  132.23    6.78
   3  -3  -4  119.90    4.80
  -3   3   4  122.45    3.70
   3  -3  -4  124.36    4.77
   3  -3  -4  121.47    3.85
   3  -3  -4  102.82    4.23
  -3   3   4  132.54    7.06
  -3   3   4  116.67    5.34
  -3   3   4  115.96    5.27
   3  -3  -3  254.78    8.00
  -3   3   3  289.83   12.42
  -3   3   3  249.52    8.08
   3  -3  -3  265.98    9.62
  -3   3   3  300.78   10.82
   3  -3  -3  266.07    8.24
   3  -3  -3  244.16    8.68
  -3   3   3  274.41    8.42
  -3   3   3  273.16    7.04
  -3   3   3  265.03    7.06
  -3   3   3  299.34   11.20
   3  -3  -3  238.79    7.17
   3  -3  -2   65.39    2.83
  -3   3   2   68.63    4.65
  -3   3   2   65.36    5.14
   3  -3  -2   59.05    3.55
  -3   3   2   74.67    4.55
  -3   3   2   66.22    2.35
  -3   3   2   69.52    2.32
   3  -3  -2   69.18    2.18
  -3   3   1  335.94   11.76
  -3   3   1  342.55   12.92
   3  -3  -1  307.61   10.44
   3  -3  -1  324.81    8.10
  -3   3   1  336.57   11.34
   3  -3  -1  339.59   10.87
  -3   3   1  305.72    8.32
   3  -3  -1  309.92    7.97
   3  -3   0  176.83    5.12
  -3   3   0  174.57    8.30
  -3   3   0  145.94    5.72
  -3   3   0  165.67    4.77
  -3   3   0  168.01    4.56
   3  -3   0  160.87    6.61
   3  -3   0  157.05    4.45
   3  -3   1  122.22    4.54
   3  -3   1  134.09    4.24
  -3   3  -1  152.18    7.44
  -3   3  -1  140.70    4.24
  -3   3  -1  128.14    4.89
  -3   3  -1  134.69    4.02
  -3   3  -1  120.37    3.68
   3  -3   2  429.78   11.53
   3  -3   2  413.02   11.84
   3  -3   2  435.74   11.30
   3  -3   2  421.65   11.71
  -3   3  -2  413.61   10.63
  -3   3  -2  440.73   11.33
  -3   3  -2  433.52   12.17
   3  -3   3    3.71    0.52
  -3   3  -3    3.34    0.49
   3  -3   3   14.61    0.90
  -3   3  -3    3.48    0.50
  -3   3  -3    2.47    0.44
  -3   3  -3    4.66    0.72
  -3   3  -3    4.02    0.41
  -3   3  -3    3.08    0.72
   3  -3   3   17.20    1.23
   3  -3   3    3.58    0.68
   3  -3   3    3.40    0.53
   3  -3   3    3.89    0.60
   3  -3   3    3.10    0.60
  -3   3  -3    3.97    0.55
  -3   3  -4   46.95    1.98
   3  -3   4   40.54    1.81
  -3   3  -4   43.13    1.88
   3  -3   4   39.61    2.16
   3  -3   4   40.33    2.43
  -3   3  -4   43.09    1.86
   3  -3   4   42.54    2.40
  -3   3  -4   43.75    2.10
  -3   3  -4   43.21    1.89
  -3   3  -4   40.74    1.82
   3  -3   4   34.45    1.83
   3  -3   4   42.17    2.33
   3  -3   4   36.11    1.95
  -3   3  -4   35.86    2.48
  -3   3  -5    5.66    0.66
   3  -3   5    3.85    0.56
   3  -3   5    3.69    0.64
   3  -3   5    3.90    0.77
  -3   3  -5    4.23    0.57
  -3   3  -5    4.03    0.54
   3  -3   5    4.01    0.80
  -3   3  -5    4.17    0.62
  -3   3  -5    3.98    0.58
   3  -3   5    5.28    0.64
  -3   3  -5    4.37    0.53
   3  -3   5    3.43    0.55
   3  -3   5    2.97    0.63
  -3   3  -5    4.73    0.60
  -3   3  -5    3.65    0.86
  -3   3  -5    4.44    0.56
   3  -3   6   17.07    1.39
   3  -3   6   18.29    2.15
   3  -3   6   17.32    1.63
   3  -3   6   20.75    1.32
  -3   3  -6   20.74    1.20
   3  -3   6   22.11    1.42
   3  -3   6   19.79    1.29
   3  -3   6   18.72    1.53
  -3   3  -6   20.68    1.27
  -3   3  -6   21.03    1.36
  -3   3  -6   21.34    1.21
  -3   3  -6   20.85    1.30
  -3   3  -6   20.50    1.30
  -3   3  -7   24.87    1.47
  -3   3  -7   24.78    1.46
   3  -3   7   23.69    1.64
   3  -3   7   23.07    1.41
   3  -3   7   24.97    1.47
   3  -3   7   24.23    1.57
   3  -3   7   25.57    1.52
   3  -3   7   23.40    1.87
  -3   3  -7   24.37    1.44
  -3   3  -7   21.91    1.43
   3  -3   8   19.31    1.54
   3  -3   8   20.32    1.42
   3  -3   8   21.10    1.30
  -3   3  -8   21.50    1.39
  -3   3  -8   18.70    1.26
   3  -3   8   21.79    1.30
   3  -3   8   20.37    1.39
  -3   3  -8   23.41    1.49
   3  -3   8   21.47    1.32
   3  -3   8   20.12    1.74
  -3   3  -9    0.03    0.22
  -3   3  -9    0.35    0.33
  -3   3  -9    0.03    0.25
   3  -3   9    0.21    0.22
  -3   3 -10   29.75    1.40
   3  -3  10   33.35    1.46
  -3   3 -10   33.44    1.48
  -3   2  11   18.27    0.91
   3  -2 -11   17.77    0.91
  -3   2  11   18.10    0.96
   3  -2 -10    9.60    0.95
  -3   2  10    9.35    0.93
  -3   2  10    9.69    0.93
  -3   2  10    8.65    0.85
   3  -2 -10   11.51    1.06
  -3   2   9    7.51    1.01
   3  -2  -9    7.52    0.96
   3  -2  -9    6.42    0.84
   3  -2  -9    7.52    1.01
   3  -2  -8   42.38    2.66
  -3   2   8   36.52    1.89
   3  -2  -8   37.88    2.55
  -3   2   8   39.20    3.17
  -3   2   8   41.16    2.06
   3  -2  -8   39.46    2.03
  -3   2   8   42.59    2.69
   3  -2  -7  375.26   11.12
  -3   2   7  360.32   12.34
   3  -2  -7  375.28   11.99
   3  -2  -7  394.72   11.52
  -3   2   7  383.90    9.99
   3  -2  -7  379.53   11.46
   3  -2  -7  353.08   11.33
   3  -2  -7  370.63   10.42
  -3   2   7  380.96   11.57
  -3   2   7  363.45    9.78
   3  -2  -7  337.95    9.56
  -3   2   7  368.58   10.11
   3  -2  -6   14.71    1.44
  -3   2   6   12.19    1.63
   3  -2  -6   11.38    1.59
  -3   2   6   11.42    0.91
   3  -2  -6   10.23    1.14
   3  -2  -6    9.62    1.26
  -3   2   6   11.68    0.92
   3  -2  -6   11.10    1.37
   3  -2  -6    9.57    1.31
  -3   2   6   10.91    1.39
   3  -2  -6   10.14    1.06
   3  -2  -6   10.60    0.76
  -3   2   6   12.44    0.99
   3  -2  -5   35.14    1.99
  -3   2   5   31.93    2.24
   3  -2  -5   34.78    2.25
   3  -2  -5   32.25    1.96
  -3   2   5   31.83    2.47
  -3   2   5   27.80    2.34
  -3   2   5   32.74    1.54
   3  -2  -5   36.09    2.79
  -3   2   5   30.45    1.44
   3  -2  -5   34.15    2.30
   3  -2  -5   32.30    2.26
   3  -2  -5   26.31    1.94
  -3   2   5   33.89    1.61
   3  -2  -5   33.76    1.34
  -3   2   5   28.22    2.87
  -3   2   4   98.44    4.04
   3  -2  -4   91.58    3.62
   3  -2  -4  106.58    4.23
  -3   2   4  102.13    5.49
  -3   2   4   95.45    4.34
  -3   2   4   88.53    4.23
   3  -2  -4   98.31    3.92
   3  -2  -4  102.90    3.07
  -3   2   4   94.94    3.06
  -3   2   4  100.43    3.15
  -3   2   4  101.57    5.05
   3  -2  -4  102.73    4.92
   3  -2  -3  111.26    4.82
  -3   2   3  112.35    4.84
  -3   2   3  128.02    4.96
  -3   2   3  143.97    5.97
   3  -2  -3  108.14    5.25
   3  -2  -3  128.24    3.71
   3  -2  -3  124.20    4.43
  -3   2   3  164.05    4.55
  -3   2   3  131.79    3.81
  -3   2   3  125.51    3.77
  -3   2   3  131.23    6.28
   3  -2  -2   56.92    3.16
   3  -2  -2   61.47    2.18
  -3   2   2   71.03    3.75
   3  -2  -2   66.67    3.60
   3  -2  -2   65.56    2.55
   3  -2  -2   61.06    2.07
   3  -2  -2   61.37    2.89
  -3   2   2   69.99    4.16
  -3   2   2   68.87    2.61
  -3   2   2   64.48    2.15
  -3   2   2   60.69    2.09
   3  -2  -1  342.28   10.43
   3  -2  -1  350.66    9.78
  -3   2   1  344.74   11.32
  -3   2   1  284.77    8.99
  -3   2   1  334.96    8.54
  -3   2   1  358.59    8.40
  -3   2   1  317.46    8.22
   3  -2  -1  303.73    8.45
   3  -2   0   31.79    1.71
   3  -2   0   31.29    1.78
   3  -2   0   37.46    2.46
   3  -2   0   30.46    1.60
   3  -2   0   34.71    1.75
   3  -2   0   39.87    2.31
  -3   2   0   29.87    1.67
  -3   2   0   33.83    1.31
  -3   2   0   35.23    1.49
  -3   2  -1  294.71    8.11
   3  -2   1  292.24    8.16
   3  -2   1  272.56    8.26
   3  -2   1  292.10    7.97
   3  -2   1  305.22    8.15
   3  -2   1  294.59    8.18
   3  -2   1  304.70    9.30
  -3   2  -1  262.75    7.22
  -3   2  -2  247.51    7.35
   3  -2   2  256.45    7.38
   3  -2   2  243.69    7.18
   3  -2   2  255.94    7.13
  -3   2  -2  258.75    6.35
  -3   2  -3  124.31    4.86
   3  -2   3  148.03    4.74
   3  -2   3  137.70    4.82
   3  -2   3  135.93    4.81
   3  -2   3  136.84    5.07
   3  -2   3  133.01    4.65
  -3   2  -3  139.21    4.19
  -3   2  -4   24.14    1.93
  -3   2  -4   27.48    1.32
   3  -2   4   25.23    1.77
  -3   2  -4   29.14    1.46
   3  -2   4   27.40    1.69
   3  -2   4   25.17    1.76
  -3   2  -4   31.12    1.54
  -3   2  -4   28.59    1.44
   3  -2   4   27.82    1.37
  -3   2  -4   27.15    1.38
   3  -2   4   23.99    1.81
  -3   2  -5   98.52    3.27
   3  -2   5   88.12    4.02
   3  -2   5   96.63    3.28
  -3   2  -5  108.35    3.32
   3  -2   5   86.61    3.62
  -3   2  -5  103.42    3.36
  -3   2  -5   95.44    3.32
  -3   2  -5  103.54    3.40
   3  -2   5   91.25    3.93
   3  -2   5   83.47    4.03
  -3   2  -5   96.52    3.22
   3  -2   5   90.72    3.23
   3  -2   6  160.32    4.93
  -3   2  -6  170.70    5.17
   3  -2   6  164.47    4.95
  -3   2  -6  147.30    4.77
   3  -2   6  159.69    5.27
  -3   2  -6  170.99    5.07
  -3   2  -6  148.01    4.92
   3  -2   6  153.54    6.04
   3  -2   6  168.84    5.79
  -3   2  -6  153.87    4.93
   3  -2   7   15.50    1.15
   3  -2   7   13.15    1.03
  -3   2  -7   17.90    1.37
   3  -2   7   14.44    1.07
   3  -2   7   15.62    1.21
  -3   2  -7   14.13    1.11
  -3   2  -7   12.77    1.09
   3  -2   7   16.92    1.65
  -3   2  -7   15.35    1.10
   3  -2   7   15.57    1.36
  -3   2  -7   12.57    1.07
   3  -2   8    0.54    0.23
   3  -2   8    0.66    0.29
  -3   2  -8    0.61    0.34
  -3   2  -8    0.50    0.34
   3  -2   8    0.53    0.32
   3  -2   8    0.45    0.24
   3  -2   8    1.03    0.44
  -3   2  -8    0.83    0.44
   3  -2   9   21.07    1.33
  -3   2  -9   20.56    1.37
   3  -2   9   22.87    1.40
  -3   2  -9   19.17    1.29
  -3   2  -9   22.96    1.51
  -3   2 -10    0.99    0.27
   3  -2  10    1.28    0.29
  -3   2 -10    1.28    0.33
   3  -2  10    1.06    0.29
   3  -1 -11    9.33    0.77
   3  -1 -11   10.23    0.88
  -3   1  11    9.39    0.80
  -3   1  11    9.31    0.78
   3  -1 -10   45.74    2.26
  -3   1  10   51.29    2.40
  -3   1  10   54.35    2.66
  -3   1  10   52.19    2.67
   3  -1 -10   46.50    2.44
   3  -1 -10   47.40    2.36
   3  -1 -10   50.69    2.53
   3  -1  -9    6.43    0.87
   3  -1  -9    8.14    1.11
  -3   1   9    9.42    1.20
   3  -1  -9    7.21    1.07
   3  -1  -8    3.43    0.74
   3  -1  -8    3.60    0.81
   3  -1  -8    3.67    0.51
  -3   1   8    4.76    0.70
  -3   1   8    5.06    1.75
  -3   1   8    4.34    0.95
   3  -1  -8    4.44    0.69
   3  -1  -8    4.98    0.96
   3  -1  -8    3.70    0.86
  -3   1   8    3.60    0.84
   3  -1  -7   39.94    2.27
  -3   1   7   38.71    2.01
   3  -1  -7   41.66    1.73
   3  -1  -7   41.56    2.71
   3  -1  -7   37.39    2.60
  -3   1   7   40.36    3.14
   3  -1  -7   39.97    2.46
   3  -1  -7   39.04    2.87
  -3   1   7   34.42    4.50
  -3   1   7   39.15    2.79
  -3   1   7   37.78    2.65
  -3   1   7   35.32    2.59
  -3   1   7   39.80    1.93
   3  -1  -6  279.39    8.44
   3  -1  -6  305.03    7.53
  -3   1   6  290.02    8.02
   3  -1  -6  253.61    8.95
   3  -1  -6  258.46    8.96
  -3   1   6  286.50    9.48
  -3   1   6  296.80    9.98
   3  -1  -6  280.59    8.81
   3  -1  -6  284.54    9.80
  -3   1   6  293.46   13.85
  -3   1   6  286.79    9.36
  -3   1   6  267.91    9.21
  -3   1   6  285.83    7.84
  -3   1   5    4.11    0.73
   3  -1  -5    4.02    0.63
  -3   1   5    5.41    0.93
   3  -1  -5    3.53    0.38
  -3   1   5    4.59    0.54
   3  -1  -5    5.10    0.87
   3  -1  -5    3.98    0.76
  -3   1   5    3.68    0.81
   3  -1  -5    3.50    0.67
  -3   1   5    4.37    1.50
  -3   1   5    4.12    0.48
  -3   1   5    4.90    0.88
   3  -1  -5    4.42    0.94
   3  -1  -4   73.44    3.79
  -3   1   4   74.30    4.03
  -3   1   4   71.67    2.48
  -3   1   4   75.12    2.53
  -3   1   4   78.04    3.53
  -3   1   4   70.82    2.41
  -3   1   4   69.67    3.37
  -3   1   4   73.12    2.40
   3  -1  -4   74.08    2.25
  -3   1   4   74.94    2.49
   3  -1  -4   72.37    2.44
   3  -1  -4   66.50    3.19
  -3   1   3  637.26   19.85
  -3   1   3  636.22   17.30
  -3   1   3  677.64   15.42
  -3   1   3  597.15   14.63
  -3   1   3  630.71   14.64
  -3   1   3  595.01   15.77
   3  -1  -3  517.77   15.62
   3  -1  -3  588.09   14.77
  -3   1   3  603.83   15.73
   3  -1  -3  559.11   14.55
  -3   1   3  567.76   14.44
   3  -1  -3  542.78   15.88
   3  -1  -2   77.60    3.63
  -3   1   2   79.03    5.00
  -3   1   2   87.65    4.22
  -3   1   2   77.12    2.36
   3  -1  -2   71.41    2.59
  -3   1   2   67.11    2.81
   3  -1  -2   76.34    3.48
   3  -1  -2   76.90    2.78
  -3   1   1   58.15    4.01
   3  -1  -1   53.97    2.25
   3  -1  -1   58.05    2.36
   3  -1  -1   55.37    2.28
  -3   1   1   61.87    1.94
  -3   1   1   51.38    1.76
   3  -1  -1   55.42    2.37
   3  -1  -1   53.43    2.39
   3  -1  -1   62.85    3.05
   3  -1  -1   60.88    3.04
  -3   1   0  688.32   19.63
   3  -1   0  644.38   16.62
  -3   1   0  611.98   15.62
   3  -1   0  685.14   17.45
   3  -1   0  716.97   17.72
   3  -1   0  641.41   16.37
   3  -1   1  198.21    6.07
   3  -1   1  202.70    6.34
   3  -1   1  202.80    6.73
  -3   1  -1  198.77    5.61
  -3   1  -1  207.05    5.32
   3  -1   1  199.57    6.07
   3  -1   2   15.88    1.19
   3  -1   2   14.07    1.15
   3  -1   2   15.61    1.20
   3  -1   2   13.93    1.10
  -3   1  -2   12.81    0.87
  -3   1  -2   14.62    0.72
  -3   1  -2   14.43    1.10
   3  -1   2   13.23    1.28
  -3   1  -3  174.17    4.98
   3  -1   3  177.23    5.77
   3  -1   3  166.82    5.59
  -3   1  -3  164.91    4.76
   3  -1   3  177.09    8.19
   3  -1   3  180.61    5.88
   3  -1   4  405.35   10.55
   3  -1   4  404.43   11.84
  -3   1  -4  449.71   10.70
  -3   1  -4  445.96   10.77
  -3   1  -4  417.23   10.81
  -3   1  -4  447.71   10.72
  -3   1  -4  423.20   10.72
   3  -1   4  375.40   11.55
   3  -1   4  414.51   11.71
  -3   1  -4  365.93   11.56
  -3   1  -4  367.47   10.30
   3  -1   4  392.48   14.87
   3  -1   5   85.01    3.76
   3  -1   5   99.18    3.23
   3  -1   5   98.43    4.32
   3  -1   5   94.34    3.98
  -3   1  -5  109.83    3.40
   3  -1   5   87.14    6.08
   3  -1   5   93.47    4.15
  -3   1  -5  102.04    3.37
  -3   1  -5   93.41    3.32
  -3   1  -5   90.86    3.27
  -3   1  -6  104.03    4.01
   3  -1   6  114.12    5.15
  -3   1  -6  122.02    4.20
   3  -1   6  123.40    3.97
  -3   1  -6  129.70    4.13
   3  -1   6  127.52    4.03
   3  -1   6  126.21    5.12
   3  -1   6  131.15    4.95
   3  -1   6  126.99    5.12
   3  -1   6  117.25    4.79
   3  -1   6  126.23    7.51
  -3   1  -7    0.23    0.26
  -3   1  -7    0.48    0.28
   3  -1   7    0.16    0.19
  -3   1  -7    0.09    0.30
   3  -1   7    0.24    0.28
   3  -1   7   -0.03    0.15
   3  -1   7    0.04    0.19
   3  -1   7    0.05    0.23
   3  -1   7    0.42    0.34
   3  -1   7    0.47    0.57
   3  -1   7    0.32    0.39
  -3   1  -8   51.86    2.55
   3  -1   8   61.25    2.78
   3  -1   8   62.75    3.21
   3  -1   8   63.36    2.66
  -3   1  -8   64.24    2.84
  -3   1  -8   66.83    3.03
   3  -1   8   64.03    2.66
   3  -1   8   58.78    2.30
  -3   1  -8   50.83    2.31
   3  -1   9    1.05    0.35
   3  -1   9    0.97    0.33
  -3   1  -9    1.22    0.40
  -3   1  -9    0.94    0.35
   3  -1   9    1.11    0.41
  -3   1  -9    1.01    0.40
  -3   1 -10   35.72    1.56
   3  -1  10   38.39    1.58
  -3   0  11   78.51    2.79
   3   0 -11   88.73    3.13
   3   0 -11   86.04    3.07
   3   0 -10    4.14    0.78
   3   0 -10    4.72    0.78
  -3   0  10    5.45    0.87
  -3   0  10    4.33    0.80
   3   0 -10    4.24    0.65
   3   0 -10    5.75    0.85
  -3   0  10    5.93    0.90
   3   0  -9   97.00    3.86
  -3   0   9  110.27    4.74
   3   0  -9   94.41    3.60
   3   0  -9   99.99    4.16
   3   0  -9  108.74    4.54
   3   0  -9   98.14    4.31
   3   0  -9   92.77    3.30
  -3   0   9  111.54    4.74
   3   0  -8   26.29    1.96
   3   0  -8   21.22    2.06
  -3   0   8   27.50    2.28
  -3   0   8   29.25    2.34
  -3   0   8   29.26    2.35
   3   0  -8   30.10    2.26
   3   0  -8   26.85    2.12
  -3   0   8   26.06    3.86
   3   0  -8   28.51    1.42
   3   0  -7  373.25   10.73
   3   0  -7  347.35   11.43
  -3   0   7  323.11   11.17
  -3   0   7  319.62   11.20
  -3   0   7  335.97   15.49
   3   0  -7  399.66   11.35
   3   0  -7  329.93   10.77
   3   0  -7  363.24   10.27
   3   0  -7  386.85    9.43
  -3   0   7  349.51    9.99
   3   0  -6  719.76   17.86
  -3   0   6  744.13   24.49
  -3   0   6  730.07   19.26
   3   0  -6  674.39   18.64
   3   0  -6  642.47   18.36
   3   0  -6  716.12   18.29
   3   0  -6  668.77   19.16
  -3   0   6  721.73   19.19
  -3   0   6  678.18   19.55
   3   0  -6  712.02   17.13
   3   0  -6  656.43   16.89
  -3   0   6  673.79   17.49
   3   0  -5   47.23    1.72
   3   0  -5   49.49    1.87
  -3   0   5   48.37    2.01
   3   0  -5   50.06    2.68
  -3   0   5   55.86    4.89
  -3   0   5   53.42    2.92
   3   0  -5   47.81    2.41
   3   0  -5   41.10    2.27
   3   0  -5   51.03    2.98
  -3   0   5   47.04    1.76
  -3   0   5   47.79    2.88
  -3   0   5   50.80    2.85
  -3   0   5   44.83    2.52
  -3   0   5   47.44    1.89
   3   0  -5   50.83    2.23
  -3   0   4   30.75    1.99
  -3   0   4   31.80    1.36
  -3   0   4   30.18    1.27
  -3   0   4   36.57    3.60
  -3   0   4   26.49    1.31
  -3   0   4   30.61    2.05
  -3   0   4   39.06    1.89
   3   0  -4   31.42    2.22
   3   0  -4   32.80    1.99
   3   0  -3    7.64    0.97
  -3   0   3   10.21    1.77
   3   0  -3    9.40    0.78
  -3   0   3    9.98    0.88
   3   0  -3    8.99    1.10
   3   0  -3    8.41    0.74
  -3   0   3    7.06    0.81
  -3   0   3    9.94    0.93
  -3   0   3   10.49    0.70
   3   0  -2  608.39   16.50
   3   0  -2  615.42   16.64
   3   0  -2  597.99   15.92
  -3   0   2  636.23   18.90
   3   0  -2  597.48   15.55
   3   0  -2  618.81   15.68
  -3   0   2  596.62   15.66
  -3   0   2  612.63   15.14
  -3   0   2  645.08   15.24
  -3   0   2  620.66   15.47
   3   0  -1   24.60    1.76
   3   0  -1   22.89    1.66
  -3   0   1   23.40    1.06
   3   0  -1   27.29    1.53
  -3   0   1   23.51    1.12
  -3   0   1   23.21    1.09
   3   0  -1   23.67    1.43
  -3   0   1   24.90    2.38
  -3   0   1   20.62    1.89
   3   0  -1   25.22    1.97
   3   0  -1   24.05    1.38
   3   0  -1   23.01    1.29
   3   0   0   11.67    0.96
   3   0   0   10.65    0.88
   3   0   0   11.22    1.11
  -3   0   0   11.00    0.65
   3   0   0   11.01    0.98
  -3   0   0   10.53    0.71
   3   0   0   11.35    1.00
   3   0   1   54.46    3.01
   3   0   1   53.60    2.31
   3   0   1   48.24    2.09
   3   0   1   48.91    2.47
  -3   0  -1   57.82    1.97
   3   0   1   54.89    3.84
   3   0   2    0.03    0.15
   3   0   2    0.15    0.19
   3   0   2    0.12    0.30
  -3   0  -2    0.40    0.18
   3   0   2    0.18    0.24
  -3   0  -3  428.45   12.60
  -3   0  -3  448.39   11.19
   3   0   3  423.79   11.98
   3   0   3  442.47   12.29
   3   0   4   31.59    2.20
  -3   0  -4   33.24    1.64
  -3   0  -4   33.65    1.55
   3   0   4   27.13    3.22
   3   0   4   23.59    1.73
   3   0   4   26.42    1.89
  -3   0  -4   27.55    1.92
  -3   0  -4   29.80    1.46
   3   0   5    0.84    0.24
   3   0   5    0.17    0.52
   3   0   5    1.35    0.54
  -3   0  -5    0.84    0.32
   3   0   5    1.31    0.51
  -3   0  -5    0.59    0.29
  -3   0  -5    1.15    0.32
   3   0   5    1.27    0.45
   3   0   6   32.55    2.45
  -3   0  -6   40.08    1.94
   3   0   6   39.26    2.48
  -3   0  -6   39.98    1.97
   3   0   6   35.87    1.68
  -3   0  -6   46.02    2.00
   3   0   6   34.71    2.66
   3   0   6   42.07    4.33
   3   0   6   34.81    2.23
  -3   0  -6   34.29    1.96
  -3   0  -6   41.33    2.24
   3   0   7   58.24    2.47
  -3   0  -7   51.95    2.63
  -3   0  -7   55.30    3.14
  -3   0  -7   52.72    2.20
   3   0   7   49.07    4.61
   3   0   7   44.80    3.04
  -3   0  -7   58.09    2.91
   3   0   7   50.67    2.07
  -3   0  -7   45.56    2.24
   3   0   7   51.76    2.79
   3   0   7   51.23    2.93
   3   0   7   52.85    2.97
  -3   0  -7   41.59    2.29
  -3   0  -8  205.30    6.69
   3   0   8  219.74    6.65
   3   0   8  207.89    6.90
   3   0   8  212.57    7.05
   3   0   8  214.77    6.27
  -3   0  -8  192.56    6.42
  -3   0  -8  208.96    7.07
   3   0   8  225.30    6.32
   3   0   9   68.24    2.52
  -3   0  -9   54.38    2.47
   3   0   9   63.84    2.52
  -3   0  -9   56.39    2.58
  -3   0 -10    5.05    0.47
   3   0  10    7.68    0.62
   3   1 -12   28.57    1.07
  -3  -1  12   28.05    1.07
   3   1 -11    4.34    0.63
  -3  -1  11    4.00    0.61
   3   1 -11    4.37    0.67
   3   1 -11    3.32    0.51
  -3  -1  10   19.75    1.45
   3   1 -10   20.53    1.42
  -3  -1  10   19.71    1.66
   3   1 -10   19.87    1.18
   3   1 -10   22.49    1.75
  -3  -1  10   21.84    1.61
   3   1 -10   21.53    1.60
   3   1 -10   20.11    1.56
   3   1  -9   72.12    2.70
   3   1  -9   72.53    3.42
   3   1  -9   76.67    3.74
   3   1  -9   72.39    3.50
  -3  -1   9   77.07    3.60
  -3  -1   8  161.03    6.06
  -3  -1   8  155.90    6.33
   3   1  -8  139.24    6.00
   3   1  -8  162.76    4.73
   3   1  -8  150.58    5.79
   3   1  -8  172.48    6.24
   3   1  -8  161.69    5.74
   3   1  -8  156.68    5.33
  -3  -1   8  153.04    9.43
   3   1  -8  153.09    4.52
   3   1  -7  227.21    8.14
   3   1  -7  229.11    6.35
  -3  -1   7  210.29   11.27
  -3  -1   7  217.78    8.03
   3   1  -7  252.38    7.57
   3   1  -7  261.85    8.10
   3   1  -7  204.59    7.35
   3   1  -7  248.88    7.13
   3   1  -7  216.51    6.87
   3   1  -6  375.98    9.63
   3   1  -6  355.29    9.97
  -3  -1   6  346.84   10.78
   3   1  -6  333.73   10.77
   3   1  -6  328.53    8.86
   3   1  -6  348.53    9.02
  -3  -1   6  366.80   14.62
   3   1  -6  326.19   10.25
   3   1  -6  323.80    9.94
   3   1  -5   17.65    1.31
  -3  -1   5   19.86    1.68
   3   1  -5   17.10    1.52
  -3  -1   5   18.91    2.67
   3   1  -5   15.18    0.94
   3   1  -5   16.17    1.59
  -3  -1   5   17.09    1.54
  -3  -1   5   14.79    0.88
  -3  -1   5   16.51    1.50
  -3  -1   5   14.91    1.38
   3   1  -4  315.12   10.27
   3   1  -4  342.69    9.27
  -3  -1   4  351.87    8.97
  -3  -1   4  350.15   12.88
   3   1  -4  319.10    9.71
  -3  -1   4  345.41   10.46
  -3  -1   4  375.26    9.71
   3   1  -4  355.93    9.25
   3   1  -3  394.60   10.42
   3   1  -3  364.10   11.51
  -3  -1   3  445.02   10.24
   3   1  -3  388.30   10.54
   3   1  -3  352.95   11.32
  -3  -1   3  411.47   13.57
   3   1  -3  349.14   10.98
  -3  -1   3  405.20   10.67
  -3  -1   3  425.54   11.83
   3   1  -2  334.13    9.16
   3   1  -2  332.14    9.88
   3   1  -2  331.79   10.21
  -3  -1   2  309.72    9.12
  -3  -1   2  352.66   10.33
   3   1  -2  337.87    9.29
  -3  -1   2  365.84    8.81
  -3  -1   2  314.60   11.19
   3   1  -2  339.78    9.88
  -3  -1   1  347.51   11.41
   3   1  -1  364.55   10.35
   3   1  -1  376.37   10.25
   3   1  -1  368.78    9.87
  -3  -1   1  337.26    9.09
   3   1  -1  371.53    9.74
   3   1  -1  356.29    9.64
  -3  -1   1  333.96   10.53
   3   1  -1  348.23    9.39
   3   1   0  153.91    4.93
   3   1   0  159.01    5.41
   3   1   0  160.54    6.28
   3   1   0  171.22    5.79
  -3  -1   0  176.30    4.75
   3   1   0  170.73    5.39
   3   1   0  161.15    7.14
  -3  -1   0  169.95    6.06
   3   1   0  166.86    5.92
   3   1   1  256.49    8.14
   3   1   1  216.32    7.34
   3   1   1  249.94    7.34
  -3  -1  -1  271.23    8.42
   3   1   1  257.29   10.08
  -3  -1  -1  287.97    6.95
   3   1   1  246.63    8.53
   3   1   2    0.67    0.31
   3   1   2    0.75    0.26
  -3  -1  -2    0.51    0.34
  -3  -1  -2    0.61    0.21
   3   1   2    0.51    0.57
   3   1   2    0.71    0.42
   3   1   3   15.95    1.34
   3   1   3   18.64    1.74
  -3  -1  -3   15.58    1.50
   3   1   3   17.57    2.52
  -3  -1  -4   82.88    3.11
   3   1   4   89.00    4.28
   3   1   4   84.55    3.79
  -3  -1  -4   82.03    3.83
  -3  -1  -5   34.48    1.99
  -3  -1  -5   48.65    2.20
   3   1   5   49.68    2.81
   3   1   5   46.66    2.59
   3   1   5   46.09    4.60
  -3  -1  -5   48.93    2.24
  -3  -1  -5   33.23    2.49
  -3  -1  -5   44.25    2.07
  -3  -1  -5   55.83    2.75
   3   1   5   42.17    2.93
  -3  -1  -5   53.57    2.53
   3   1   6    1.76    0.55
   3   1   6    1.16    0.86
  -3  -1  -6    1.34    0.41
  -3  -1  -6    2.27    0.71
  -3  -1  -6    2.84    0.52
  -3  -1  -6    2.06    0.61
   3   1   6    1.56    0.59
  -3  -1  -6    1.26    0.41
  -3  -1  -6    1.52    0.44
   3   1   6    1.60    0.33
   3   1   6    2.22    0.71
   3   1   6    1.43    0.55
   3   1   7  198.70    5.75
  -3  -1  -7  179.79    6.12
  -3  -1  -7  182.20    5.48
   3   1   7  173.31    7.17
   3   1   7  195.11    6.58
   3   1   7  204.40   10.13
   3   1   7  188.57    7.36
  -3  -1  -7  192.64    6.84
  -3  -1  -8   29.24    1.95
  -3  -1  -8   28.58    1.85
  -3  -1  -8   31.03    2.14
   3   1   8   33.62    2.14
   3   1   8   33.33    2.13
  -3  -1  -9   25.10    1.57
   3   1   9   27.95    1.73
   3   1   9   29.51    1.48
   3   1  10   25.03    1.13
  -3  -1 -10   20.99    1.16
  -3  -2  12    2.34    0.34
   3   2 -12    2.61    0.34
   3   2 -12    2.82    0.35
  -3  -2  12    2.44    0.30
   3   2 -11    2.33    0.42
   3   2 -11    1.85    0.43
   3   2 -11    1.33    0.33
   3   2 -11    1.98    0.48
  -3  -2  11    2.39    0.50
  -3  -2  11    1.93    0.45
  -3  -2  11    2.03    0.36
  -3  -2  10   17.07    1.42
  -3  -2  10   17.47    1.58
   3   2 -10   16.74    1.26
   3   2 -10   18.30    1.56
   3   2 -10   14.71    1.26
  -3  -2  10   18.21    1.51
   3   2 -10   17.34    1.42
  -3  -2   9  111.52    4.60
  -3  -2   9  115.03    4.87
   3   2  -9   92.36    3.74
   3   2  -9  112.16    4.65
  -3  -2   9  105.53    4.28
   3   2  -9   93.75    4.04
   3   2  -9  105.40    3.35
  -3  -2   9  107.69    4.65
   3   2  -9  105.44    4.24
  -3  -2   8    6.23    1.06
  -3  -2   8    7.38    0.91
   3   2  -8    5.37    0.96
  -3  -2   8    6.75    1.03
   3   2  -8    5.80    0.79
  -3  -2   8    5.62    0.86
   3   2  -8    5.15    0.73
  -3  -2   8    5.94    1.70
   3   2  -8    6.52    0.96
  -3  -2   8    4.62    0.73
   3   2  -8    6.32    1.07
  -3  -2   8    6.53    1.07
  -3  -2   8   10.61    1.35
   3   2  -8    6.38    0.63
  -3  -2   7    1.25    0.56
  -3  -2   7    2.54    0.67
   3   2  -7    1.97    0.54
  -3  -2   7    1.02    0.39
   3   2  -7    3.34    0.46
   3   2  -7    1.41    0.39
  -3  -2   7    1.19    0.44
   3   2  -7    1.21    0.52
  -3  -2   7    2.04    0.63
  -3  -2   7    2.10    0.52
  -3  -2   7    1.58    0.91
  -3  -2   7    1.51    0.53
  -3  -2   6   46.65    4.24
  -3  -2   6   43.61    2.38
  -3  -2   6   44.65    2.76
  -3  -2   6   48.04    2.73
  -3  -2   6   48.73    2.87
   3   2  -6   45.54    2.81
  -3  -2   6   36.67    2.26
   3   2  -6   48.62    1.90
  -3  -2   6   48.02    2.61
   3   2  -6   47.81    2.95
  -3  -2   6   46.69    2.66
   3   2  -5 1372.59   34.76
  -3  -2   5 1533.99   36.11
  -3  -2   5 1497.67   39.60
   3   2  -5 1386.67   36.19
   3   2  -5 1624.30   35.17
   3   2  -5 1464.17   36.99
  -3  -2   5 1464.75   35.86
  -3  -2   5 1360.87   36.47
  -3  -2   5 1385.01   34.69
  -3  -2   5 1409.34   36.25
  -3  -2   5 1413.66   34.62
  -3  -2   5 1438.03   36.02
  -3  -2   5 1563.99   36.43
   3   2  -5 1510.26   36.92
   3   2  -4  265.29    7.41
  -3  -2   4  263.88    7.02
  -3  -2   4  273.35    8.70
   3   2  -4  263.62    8.15
   3   2  -4  281.47    8.59
  -3  -2   4  260.29    9.85
   3   2  -3   -0.05    0.11
   3   2  -3    0.11    0.17
   3   2  -3   -0.06    0.23
  -3  -2   3   -0.08    0.24
   3   2  -3   -0.04    0.23
   3   2  -3    0.05    0.17
   3   2  -3    0.07    0.22
  -3  -2   3    0.37    0.36
  -3  -2   3    0.10    0.15
  -3  -2   2    0.53    0.35
   3   2  -2    0.06    0.23
   3   2  -2   -0.04    0.19
   3   2  -2   -0.05    0.23
   3   2  -2    0.15    0.20
  -3  -2   2    0.31    0.35
  -3  -2   2   -0.03    0.18
   3   2  -2    0.20    0.18
   3   2  -1  466.54   13.24
   3   2  -1  480.17   13.45
   3   2  -1  504.94   12.50
   3   2  -1  462.54   14.56
  -3  -2   1  408.37   11.91
   3   2  -1  430.18   12.03
   3   2  -1  490.21   12.75
   3   2   0  555.77   14.78
   3   2   0  569.48   15.32
   3   2   0  586.45   16.23
   3   2   0  582.73   18.03
   3   2   1  174.28    8.01
   3   2   1  161.17    6.10
   3   2   1  166.19    6.66
   3   2   1  177.57    6.30
  -3  -2  -1  177.48    4.97
  -3  -2  -1  177.16    6.48
   3   2   1  171.15    5.38
  -3  -2  -2  130.02    4.03
   3   2   2  106.37    6.33
   3   2   2  109.08    4.01
  -3  -2  -2   94.99    3.37
  -3  -2  -2  104.82    3.36
  -3  -2  -2   98.28    4.50
   3   2   2   97.05    4.71
  -3  -2  -2  119.06    3.83
  -3  -2  -3    0.69    0.22
   3   2   3    0.48    0.37
  -3  -2  -3    0.65    0.32
  -3  -2  -3    0.21    0.29
  -3  -2  -3    0.83    0.30
  -3  -2  -3    0.53    0.32
   3   2   3    0.97    0.38
  -3  -2  -3    0.32    0.26
  -3  -2  -3    0.85    0.23
  -3  -2  -3    0.98    0.42
   3   2   3    0.63    0.58
  -3  -2  -4    4.75    0.90
   3   2   4    6.16    0.92
  -3  -2  -4    8.72    1.06
   3   2   4    6.08    1.67
  -3  -2  -4    6.69    0.87
  -3  -2  -4    7.23    0.66
  -3  -2  -4    6.34    0.81
  -3  -2  -5    0.56    0.33
  -3  -2  -5   -0.14    0.35
  -3  -2  -5    0.17    0.23
   3   2   5    0.18    0.25
  -3  -2  -5    0.27    0.30
  -3  -2  -5    0.61    0.36
  -3  -2  -5    0.32    0.36
  -3  -2  -5    0.25    0.19
  -3  -2  -5    0.33    0.33
  -3  -2  -6    3.86    0.50
   3   2   6    4.70    1.54
  -3  -2  -6    3.83    0.88
  -3  -2  -6    4.28    0.64
  -3  -2  -6    3.39    0.63
   3   2   6    4.59    0.89
   3   2   6    4.34    0.80
  -3  -2  -6    2.54    0.65
  -3  -2  -6    3.85    0.80
  -3  -2  -6    3.54    0.59
  -3  -2  -6    3.24    0.73
   3   2   6    4.96    1.07
   3   2   7  144.47    6.50
   3   2   7  153.22    4.67
  -3  -2  -7  124.93    5.41
   3   2   7  146.03    5.36
   3   2   7  137.00    5.40
   3   2   7  145.66    8.42
  -3  -2  -8   24.19    1.79
  -3  -2  -8   29.12    1.91
   3   2   8   30.97    1.57
  -3  -2  -8   22.36    1.55
   3   2   8   27.52    1.86
   3   2   8   28.24    1.85
  -3  -2  -9    3.01    0.48
   3   2   9    4.35    0.46
  -3  -2  -9    3.55    0.51
   3   2   9    4.33    0.62
  -3  -3  12   18.66    0.92
  -3  -3  11    5.45    0.60
   3   3 -11    6.05    0.64
  -3  -3  11    6.19    0.78
   3   3 -11    5.89    0.77
   3   3 -11    5.90    0.72
  -3  -3  10   11.51    1.18
  -3  -3  10   10.66    1.12
  -3  -3  10   10.51    1.16
   3   3 -10   11.72    1.14
   3   3 -10   10.85    0.84
   3   3 -10   10.98    1.19
  -3  -3   9    0.45    0.26
  -3  -3   9    0.62    0.40
  -3  -3   9    0.18    0.29
   3   3  -9    0.46    0.38
   3   3  -9    0.29    0.22
   3   3  -9    0.63    0.31
   3   3  -9    0.19    0.25
  -3  -3   9    0.75    0.35
   3   3  -9    0.81    0.39
   3   3  -9    0.28    0.19
  -3  -3   8   19.29    1.66
   3   3  -8   15.19    1.20
  -3  -3   8   18.75    1.54
  -3  -3   8   15.71    1.65
  -3  -3   8   20.40    1.84
   3   3  -8   19.58    1.88
   3   3  -8   20.18    1.15
  -3  -3   7  637.09   15.54
   3   3  -7  639.20   17.77
   3   3  -7  605.12   17.47
  -3  -3   7  540.25   16.74
   3   3  -7  646.57   15.54
   3   3  -7  629.94   15.45
  -3  -3   7  615.61   17.28
  -3  -3   7  550.18   16.98
  -3  -3   7  605.72   16.79
  -3  -3   6  125.95    5.13
  -3  -3   6  134.88    5.20
  -3  -3   6  129.73    5.18
  -3  -3   6  128.36    4.07
  -3  -3   6  133.24    4.01
   3   3  -6  129.89    5.32
   3   3  -6  138.29    5.64
   3   3  -6  137.14    4.03
  -3  -3   5  257.36    8.29
  -3  -3   5  272.62    8.38
  -3  -3   5  269.17    8.21
  -3  -3   5  244.95    7.09
  -3  -3   5  241.39    8.02
  -3  -3   5  259.30    8.04
   3   3  -5  280.83    8.61
  -3  -3   5  262.35    8.65
   3   3  -5  283.86    7.40
  -3  -3   5  241.51    7.01
  -3  -3   5  242.87    8.72
  -3  -3   4  108.10    4.24
  -3  -3   4  105.96    4.11
  -3  -3   4   90.14    3.25
   3   3  -4  112.85    4.72
   3   3  -4  105.12    4.29
  -3  -3   4   99.16    3.12
   3   3  -4  103.10    3.64
   3   3  -4  104.03    4.38
  -3  -3   4  101.57    4.27
  -3  -3   4  100.44    4.74
  -3  -3   4  101.44    3.34
  -3  -3   4   91.97    3.98
  -3  -3   3   34.78    2.02
  -3  -3   3   29.95    1.50
   3   3  -3   33.48    2.31
   3   3  -3   36.14    2.16
   3   3  -3   32.58    1.67
  -3  -3   3   31.49    2.04
   3   3  -3   35.62    2.22
  -3  -3   3   35.44    2.59
  -3  -3   3   33.70    1.80
  -3  -3   3   34.99    1.61
   3   3  -2  538.67   13.62
  -3  -3   2  507.96   13.52
  -3  -3   2  502.92   13.18
  -3  -3   2  489.27   15.10
   3   3  -2  542.51   14.62
   3   3  -2  491.85   13.91
   3   3  -2  556.12   13.75
   3   3  -2  498.81   14.14
   3   3  -1   64.94    3.63
  -3  -3   1   62.29    2.64
   3   3  -1   67.10    3.15
   3   3  -1   67.91    2.83
   3   3  -1   64.71    2.96
   3   3  -1   67.20    4.24
   3   3  -1   75.50    3.06
   3   3   0    1.13    0.30
   3   3   0    1.51    0.55
   3   3   0    2.14    0.50
  -3  -3   0    1.56    0.57
  -3  -3   0    1.62    0.34
  -3  -3   0    1.43    0.37
   3   3   0    1.94    0.81
   3   3   0    1.12    0.51
   3   3   1   85.52    4.07
   3   3   1   78.46    3.84
  -3  -3  -1   79.16    2.78
  -3  -3  -1   69.00    2.73
   3   3   1   77.64    5.14
  -3  -3  -1   78.56    4.08
  -3  -3  -1   82.42    2.79
   3   3   1   74.46    4.20
  -3  -3  -2   91.69    3.46
  -3  -3  -2   84.70    3.05
  -3  -3  -2  102.56    3.24
  -3  -3  -2  107.43    3.66
  -3  -3  -2   73.68    3.30
   3   3   2   90.97    4.11
   3   3   2   94.44    4.63
  -3  -3  -2   92.03    3.07
  -3  -3  -2   89.21    4.37
  -3  -3  -2   89.94    3.23
  -3  -3  -2   77.47    3.28
   3   3   2  106.77    4.55
  -3  -3  -3  465.39   13.94
  -3  -3  -3  466.57   14.22
  -3  -3  -3  460.55   13.34
   3   3   3  566.56   14.95
  -3  -3  -3  499.83   13.05
  -3  -3  -3  488.96   12.55
  -3  -3  -3  488.87   13.31
  -3  -3  -3  527.00   13.33
  -3  -3  -3  448.32   16.07
  -3  -3  -4   77.60    4.04
  -3  -3  -4   92.58    3.41
  -3  -3  -4   78.87    3.68
   3   3   4  105.10    5.13
  -3  -3  -4   97.29    3.12
  -3  -3  -4   88.92    3.53
  -3  -3  -4   83.84    3.69
   3   3   5   29.43    2.07
  -3  -3  -5   24.51    1.59
  -3  -3  -5   19.91    1.94
  -3  -3  -5   31.67    1.71
  -3  -3  -5   22.65    1.81
  -3  -3  -5   21.46    1.57
   3   3   5   28.70    2.59
   3   3   5   27.16    2.67
  -3  -3  -5   26.92    1.41
  -3  -3  -5   24.38    1.32
  -3  -3  -5   22.54    1.76
   3   3   6   21.65    2.27
   3   3   6   25.46    1.91
  -3  -3  -6   19.65    1.85
  -3  -3  -6   22.03    1.19
  -3  -3  -6   24.24    1.46
  -3  -3  -6   17.88    1.57
  -3  -3  -7    6.02    0.96
  -3  -3  -7    5.13    0.67
   3   3   7    5.96    0.85
   3   3   7    6.87    0.94
   3   3   8   15.04    1.19
  -3  -3  -8   13.03    1.12
  -3  -3  -8   11.81    1.16
  -3  -3  -8   11.89    1.08
   3   3   8   13.43    0.86
  -3  -3  -9    0.93    0.25
   3   3   9    1.13    0.27
  -3  -3  -9    0.82    0.20
   3   4 -11    4.79    0.60
   3   4 -11    4.43    0.61
   3   4 -11    4.71    0.54
  -3  -4  10    0.87    0.29
  -3  -4  10    0.88    0.37
   3   4 -10    1.15    0.42
   3   4 -10    1.05    0.29
   3   4 -10    0.90    0.29
   3   4 -10    0.92    0.36
   3   4 -10    1.01    0.28
   3   4  -9   41.80    2.24
   3   4  -9   31.37    2.35
  -3  -4   9   41.11    2.35
   3   4  -9   31.63    1.73
  -3  -4   9   34.67    2.28
   3   4  -9   39.93    1.77
   3   4  -9   41.27    1.74
  -3  -4   9   35.44    2.08
   3   4  -8    7.39    0.78
  -3  -4   8   11.04    1.30
  -3  -4   8   10.15    1.16
   3   4  -8    7.40    1.16
  -3  -4   8    6.89    0.80
  -3  -4   8    6.85    1.08
  -3  -4   8    6.87    1.00
  -3  -4   8    6.07    0.95
   3   4  -8    8.27    0.72
   3   4  -7    6.90    0.67
   3   4  -7    5.81    0.57
   3   4  -7    7.53    1.25
  -3  -4   7    5.69    1.00
  -3  -4   7    5.61    0.91
  -3  -4   7    5.19    0.95
  -3  -4   7    7.32    1.04
  -3  -4   7    6.48    0.66
  -3  -4   7    6.18    0.97
  -3  -4   7    7.40    0.69
   3   4  -6    7.68    0.66
  -3  -4   6    7.05    1.06
  -3  -4   6    6.26    0.97
  -3  -4   6    7.43    0.74
   3   4  -6    6.99    1.20
   3   4  -6    6.33    1.09
  -3  -4   6    8.67    1.20
  -3  -4   6    6.17    0.67
  -3  -4   6    5.77    0.92
  -3  -4   5   23.07    2.21
  -3  -4   5   27.23    2.06
  -3  -4   5   26.06    1.92
  -3  -4   5   21.97    1.36
   3   4  -5   25.80    2.08
   3   4  -5   26.27    2.15
   3   4  -5   28.01    1.52
  -3  -4   5   24.31    1.81
  -3  -4   4  134.51    5.26
  -3  -4   4  125.57    4.57
  -3  -4   4  115.16    4.64
  -3  -4   4  130.63    4.98
  -3  -4   4  113.92    4.10
   3   4  -4  147.57    5.44
   3   4  -4  144.35    5.53
  -3  -4   4  135.44    4.24
  -3  -4   4  130.47    5.91
  -3  -4   4  122.57    4.73
   3   4  -4  151.36    4.58
  -3  -4   4  128.95    3.95
  -3  -4   3  115.10    3.69
  -3  -4   3  131.73    3.87
   3   4  -3  134.61    4.51
  -3  -4   3  122.93    4.81
  -3  -4   3  104.07    4.32
  -3  -4   3  133.36    4.79
  -3  -4   3  123.53    4.03
   3   4  -3  129.06    4.94
   3   4  -3  128.11    5.07
  -3  -4   3  132.51    4.12
  -3  -4   3  130.98    5.86
  -3  -4   3  110.07    4.36
  -3  -4   3  114.80    4.73
  -3  -4   2   29.71    1.62
  -3  -4   2   31.94    1.81
  -3  -4   2   35.91    2.14
  -3  -4   2   32.39    1.96
  -3  -4   2   28.54    1.80
  -3  -4   2   32.20    1.98
  -3  -4   2   40.03    1.74
   3   4  -2   30.45    2.02
   3   4  -2   36.82    2.28
  -3  -4   2   26.90    1.33
  -3  -4   2   32.51    1.52
  -3  -4   2   31.20    1.85
  -3  -4   2   32.19    1.64
  -3  -4   2   32.03    2.65
  -3  -4   2   36.29    1.85
   3   4  -2   40.19    1.96
  -3  -4   1   63.65    2.39
   3   4  -1   75.88    3.07
   3   4  -1   62.73    4.17
  -3  -4   1   62.24    2.65
  -3  -4   1   62.87    2.96
  -3  -4   1   60.90    2.67
  -3  -4   1   61.85    2.91
  -3  -4   1   67.93    2.52
   3   4  -1   69.11    2.98
  -3  -4   1   73.56    2.81
   3   4  -1   70.89    3.19
   3   4  -1   67.65    3.98
  -3  -4   1   64.50    2.84
  -3  -4   0  215.85    6.06
  -3  -4   0  223.78    8.20
  -3  -4   0  212.30    6.17
   3   4   0  219.24    8.02
  -3  -4   0  157.78    5.68
  -3  -4   0  222.53    5.85
  -3  -4   0  207.43    6.55
  -3  -4   0  175.61    5.90
  -3  -4   0  191.75    6.19
  -3  -4   0  204.88    6.82
  -3  -4   0  208.72    6.18
  -3  -4   0  230.17    6.92
  -3  -4   0  198.45    6.33
  -3  -4   0  217.66    6.63
  -3  -4   0  197.65    6.68
  -3  -4   0  232.16    6.58
   3   4   0  219.96    6.79
   3   4   0  224.36    7.92
   3   4   0  219.22    9.02
  -3  -4  -1  311.91    8.61
  -3  -4  -1  310.35    8.61
  -3  -4  -1  317.28    8.88
  -3  -4  -1  315.38    9.35
  -3  -4  -1  295.62    9.44
   3   4   1  311.21   12.08
   3   4   1  326.26   10.30
  -3  -4  -1  274.75    8.48
  -3  -4  -1  304.03    8.60
  -3  -4  -1  322.90   10.71
   3   4   1  326.79   11.08
   3   4   1  347.34   10.74
  -3  -4  -1  334.61    9.57
  -3  -4  -2    2.28    0.41
   3   4   2    2.77    0.82
  -3  -4  -2    2.76    0.45
  -3  -4  -2    2.49    0.56
  -3  -4  -2    2.86    0.47
  -3  -4  -2    3.44    0.59
  -3  -4  -2    3.01    0.65
  -3  -4  -2    2.81    0.52
   3   4   2    3.86    0.87
   3   4   2    3.17    0.75
  -3  -4  -2    2.19    0.53
  -3  -4  -2    2.81    0.56
  -3  -4  -2    3.41    0.86
  -3  -4  -3    0.36    0.34
   3   4   3    0.10    0.36
  -3  -4  -3    0.47    0.35
  -3  -4  -3    0.32    0.18
  -3  -4  -3    0.10    0.16
  -3  -4  -3    0.05    0.28
  -3  -4  -3    0.28    0.25
  -3  -4  -3    0.59    0.33
  -3  -4  -4   12.65    1.51
  -3  -4  -4   13.33    0.93
  -3  -4  -4    9.81    1.15
  -3  -4  -4    8.74    1.09
   3   4   4   15.91    1.97
   3   4   5  207.75    7.99
  -3  -4  -5  186.14    5.86
   3   4   5  172.07    9.24
  -3  -4  -5  191.16    5.56
   3   4   5  192.79    6.53
   3   4   6   31.00    3.51
   3   4   6   33.75    2.08
  -3  -4  -6   36.19    2.34
  -3  -4  -6   32.54    1.85
  -3  -4  -6   28.83    1.38
   3   4   7    1.23    0.37
  -3  -4  -7    1.31    0.45
  -3  -4  -7    1.19    0.45
  -3  -4  -7    1.28    0.43
  -3  -4  -7    1.09    0.31
  -3  -4  -8   20.63    1.15
  -3  -4  -8   22.79    1.25
  -3  -4  -8   22.94    1.30
   3   5 -11    2.58    0.36
  -3  -5  11    3.55    0.48
  -3  -5  11    1.98    0.29
   3   5 -11    3.21    0.41
  -3  -5  11    3.54    0.48
  -3  -5  11    1.96    0.31
   3   5 -11    3.70    0.47
  -3  -5  10   15.09    1.11
  -3  -5  10   16.99    1.15
   3   5 -10   18.78    1.09
   3   5 -10   16.95    1.20
   3   5 -10   17.46    0.97
  -3  -5  10   17.84    1.37
   3   5 -10   17.63    1.23
   3   5 -10   14.32    0.91
  -3  -5   9   77.47    3.30
  -3  -5   9   71.49    3.55
  -3  -5   9   79.30    3.48
   3   5  -9   64.13    2.61
   3   5  -9   69.90    3.61
   3   5  -9   85.26    2.85
   3   5  -9   86.18    2.73
  -3  -5   8   49.82    1.92
   3   5  -8   49.19    1.94
   3   5  -8   49.59    3.08
   3   5  -8   43.24    1.93
  -3  -5   8   47.79    2.79
  -3  -5   8   47.94    2.67
  -3  -5   8   39.82    2.76
  -3  -5   8   35.54    2.58
  -3  -5   7  745.78   17.52
  -3  -5   7  643.50   19.04
   3   5  -7  687.13   19.41
   3   5  -7  739.85   19.98
  -3  -5   7  638.17   18.79
  -3  -5   7  716.26   17.63
   3   5  -7  770.26   17.56
  -3  -5   7  661.11   19.28
  -3  -5   7  607.55   17.85
  -3  -5   7  688.92   19.54
  -3  -5   6   67.61    2.45
  -3  -5   6   64.87    3.49
  -3  -5   6   62.95    3.29
  -3  -5   6   64.85    2.60
  -3  -5   6   64.72    3.51
  -3  -5   6   57.25    2.86
   3   5  -6   70.32    3.70
  -3  -5   6   64.80    3.59
  -3  -5   5   49.30    2.80
  -3  -5   5   60.13    2.51
  -3  -5   5   56.94    2.24
   3   5  -5   63.31    3.43
  -3  -5   5   54.64    3.16
   3   5  -5   64.92    3.55
   3   5  -5   54.99    2.15
  -3  -5   5   50.13    2.59
  -3  -5   5   58.54    3.29
  -3  -5   4    0.42    0.32
   3   5  -4    0.07    0.27
  -3  -5   4   -0.06    0.20
  -3  -5   4    0.13    0.18
  -3  -5   4   -0.10    0.20
   3   5  -4    0.25    0.22
   3   5  -4    0.33    0.36
  -3  -5   4   -0.13    0.28
  -3  -5   4   -0.04    0.18
  -3  -5   3    6.42    0.68
  -3  -5   3    5.79    0.79
  -3  -5   3    6.87    1.00
  -3  -5   3    6.14    0.88
  -3  -5   3    6.95    0.94
  -3  -5   3    5.34    0.83
   3   5  -3    5.34    0.73
   3   5  -3    6.42    1.02
  -3  -5   3    6.49    1.30
   3   5  -3    7.16    1.10
  -3  -5   3    4.40    0.58
  -3  -5   2  487.81   13.39
  -3  -5   2  448.62   13.13
  -3  -5   2  542.12   12.82
   3   5  -2  493.65   13.67
  -3  -5   2  481.81   13.38
  -3  -5   2  447.36   12.43
  -3  -5   2  469.46   12.96
  -3  -5   2  516.80   13.50
   3   5  -2  522.94   14.05
  -3  -5   2  431.92   15.09
  -3  -5   1    2.47    0.44
   3   5  -1    2.36    0.59
   3   5  -1    2.91    0.87
  -3  -5   1    2.42    0.57
  -3  -5   1    2.03    0.40
  -3  -5   1    2.68    0.57
  -3  -5   1    2.50    0.54
  -3  -5   1    2.49    0.64
  -3  -5   1    4.15    1.04
  -3  -5   1    2.28    0.48
  -3  -5   1    2.01    0.59
  -3  -5   1    2.58    0.50
  -3  -5   0   89.77    3.27
  -3  -5   0   84.13    3.40
  -3  -5   0   97.73    4.22
  -3  -5   0   95.76    3.52
   3   5   0   96.93    5.05
  -3  -5   0   87.27    3.78
  -3  -5   0  101.47    3.27
   3   5   0   95.05    4.83
  -3  -5   0  105.00    4.33
  -3  -5   0   91.12    3.64
  -3  -5   0   89.41    4.07
  -3  -5  -1   22.00    1.48
  -3  -5  -1   19.26    1.71
  -3  -5  -1   17.30    1.70
  -3  -5  -1   21.56    1.35
   3   5   1   20.36    2.01
  -3  -5  -1   18.83    1.67
   3   5   1   21.55    2.22
  -3  -5  -1   21.58    1.90
  -3  -5  -1   20.40    1.32
  -3  -5  -1   20.34    1.35
   3   5   1   15.76    2.22
   3   5   1   21.34    2.28
  -3  -5  -2  121.64    5.26
  -3  -5  -2  132.38    4.30
   3   5   2  108.64    6.58
  -3  -5  -2  133.62    5.63
  -3  -5  -2  145.19    4.48
  -3  -5  -2  166.96    4.82
  -3  -5  -2  133.97    5.31
  -3  -5  -2  124.07    5.43
   3   5   2  150.66    6.20
  -3  -5  -2  146.89    4.69
  -3  -5  -3   41.32    2.55
  -3  -5  -3   42.54    2.82
  -3  -5  -3   51.03    2.02
   3   5   3   55.31    3.67
  -3  -5  -3   38.55    2.55
  -3  -5  -3   48.82    2.27
  -3  -5  -3   41.55    2.75
  -3  -5  -3   50.14    2.03
  -3  -5  -4   76.90    4.06
  -3  -5  -4  101.14    4.42
  -3  -5  -4   93.76    3.16
  -3  -5  -4  106.59    3.38
   3   5   4   80.39    5.50
  -3  -5  -4   84.44    4.04
  -3  -5  -4   96.91    3.52
  -3  -5  -5   45.37    2.74
  -3  -5  -5   47.48    2.70
  -3  -5  -5   55.73    2.96
  -3  -5  -5   51.21    2.48
  -3  -5  -5   51.46    2.01
  -3  -5  -5   52.42    2.92
   3   5   5   47.52    2.41
  -3  -5  -6    3.64    0.55
  -3  -5  -6    3.14    0.63
  -3  -5  -6    3.28    0.65
   3   5   6    4.23    0.58
  -3  -5  -7    3.92    0.42
  -3  -5  -7    4.70    0.58
  -3  -5  -7    4.78    0.60
  -3  -6  11    2.97    0.32
   3   6 -10   47.53    1.79
   3   6 -10   46.26    1.57
  -3  -6  10   36.51    1.75
  -3  -6  10   38.55    1.75
  -3  -6  10   46.82    1.88
  -3  -6  10   45.26    2.02
  -3  -6  10   44.11    1.93
   3   6 -10   46.95    1.83
  -3  -6   9   29.86    1.81
  -3  -6   9   37.34    1.99
  -3  -6   9   29.78    1.84
   3   6  -9   27.67    1.47
  -3  -6   9   33.65    1.99
   3   6  -9   42.30    1.69
   3   6  -9   39.46    1.50
  -3  -6   8    7.46    0.96
  -3  -6   8   12.26    1.22
   3   6  -8   14.39    0.97
  -3  -6   8    7.84    0.99
  -3  -6   8   11.87    0.81
  -3  -6   8    8.53    1.08
   3   6  -8   10.14    1.33
   3   6  -8   12.77    0.81
  -3  -6   7  108.43    3.85
  -3  -6   7   93.64    4.32
  -3  -6   7  101.78    4.53
  -3  -6   7  127.61    3.97
   3   6  -7  130.15    5.44
   3   6  -7  116.09    5.05
  -3  -6   7   99.10    4.48
  -3  -6   7  131.01    3.79
  -3  -6   7  113.45    4.77
   3   6  -7  132.70    3.73
  -3  -6   6  180.86    5.33
   3   6  -6  178.58    6.58
   3   6  -6  177.17    6.65
  -3  -6   6  179.61    6.54
  -3  -6   6  174.85    6.30
  -3  -6   6  155.13    5.97
  -3  -6   5   18.23    1.63
  -3  -6   5   17.63    1.25
   3   6  -5   16.33    1.71
  -3  -6   5   16.21    1.11
   3   6  -5   15.13    1.68
  -3  -6   5   15.05    1.23
  -3  -6   5   17.16    1.71
  -3  -6   5   16.45    1.54
  -3  -6   5   18.35    1.68
  -3  -6   4    7.96    1.04
   3   6  -4    5.60    0.99
  -3  -6   4    4.69    0.65
  -3  -6   4    6.09    0.70
   3   6  -4    4.87    0.96
  -3  -6   4    5.34    0.75
  -3  -6   4    6.64    1.05
  -3  -6   4    5.82    0.89
  -3  -6   4    5.93    0.88
  -3  -6   4    5.34    0.86
  -3  -6   3  428.17   11.54
  -3  -6   3  436.05   10.73
   3   6  -3  360.08   11.44
  -3  -6   3  361.13   10.11
  -3  -6   3  410.57   10.43
  -3  -6   3  396.47   10.83
  -3  -6   3  393.17   11.22
  -3  -6   3  366.81   11.10
  -3  -6   3  386.37   11.35
   3   6  -3  340.64   11.48
  -3  -6   2   37.86    1.83
   3   6  -2   30.42    2.11
   3   6  -2   33.58    2.30
  -3  -6   2   36.72    2.24
  -3  -6   2   31.44    1.97
  -3  -6   2   36.00    2.10
   3   6  -1  509.45   15.98
  -3  -6   1  474.33   13.55
  -3  -6   1  551.50   13.30
  -3  -6   1  535.77   13.60
  -3  -6   1  537.24   14.56
  -3  -6   1  457.58   12.71
  -3  -6   1  534.56   13.71
  -3  -6   1  507.27   13.75
  -3  -6   1  586.31   14.91
   3   6  -1  536.09   15.86
  -3  -6   1  434.06   12.87
  -3  -6   1  556.68   13.30
  -3  -6   1  592.88   14.47
   3   6   0  342.82   11.63
  -3  -6   0  341.63    9.51
  -3  -6   0  334.56   10.43
  -3  -6   0  331.96    9.26
  -3  -6   0  331.25   10.40
  -3  -6   0  331.98    9.47
  -3  -6   0  320.61    9.04
   3   6   0  328.51   11.10
  -3  -6   0  344.56    9.04
  -3  -6  -1  296.77    8.65
  -3  -6  -1  370.61    9.16
  -3  -6  -1  332.87   10.04
  -3  -6  -1  305.46    9.97
  -3  -6  -1  318.46    8.73
  -3  -6  -1  321.31   10.11
  -3  -6  -1  339.44    9.01
  -3  -6  -1  290.25    9.49
  -3  -6  -1  281.95    8.40
   3   6   2    8.50    1.35
  -3  -6  -2    8.26    0.84
  -3  -6  -2    9.94    0.83
  -3  -6  -2    9.30    1.27
  -3  -6  -2    9.47    1.22
  -3  -6  -2    8.42    1.20
  -3  -6  -2    7.85    1.12
  -3  -6  -2    9.27    1.05
  -3  -6  -3   44.00    2.59
  -3  -6  -3   52.66    3.00
  -3  -6  -3   47.83    2.78
  -3  -6  -3   53.53    2.66
  -3  -6  -3   58.04    2.11
  -3  -6  -3   58.39    2.22
  -3  -6  -4   48.83    2.70
   3   6   4   38.74    1.93
  -3  -6  -4   48.15    2.62
  -3  -6  -4   47.44    2.33
  -3  -6  -4   49.36    1.92
  -3  -6  -4   40.81    2.49
  -3  -6  -5   -0.04    0.26
   3   6   5    0.04    0.13
  -3  -6  -5   -0.09    0.24
  -3  -6  -5    0.19    0.16
  -3  -6  -5    0.06    0.22
  -3  -6  -6    0.09    0.14
  -3  -6  -6    0.24    0.22
  -3  -6  -6    0.05    0.17
  -3  -7  10    9.15    0.62
  -3  -7  10    8.89    0.63
  -3  -7   9   15.82    1.06
  -3  -7   9   15.80    1.08
  -3  -7   9   22.19    1.29
  -3  -7   9   15.28    1.09
   3   7  -9   15.38    0.90
  -3  -7   9   20.30    1.29
   3   7  -8   28.84    1.12
   3   7  -8   31.98    1.35
  -3  -7   8   25.47    1.71
  -3  -7   8   18.81    1.43
  -3  -7   8   18.82    1.37
  -3  -7   8   26.13    1.17
  -3  -7   7    3.98    0.57
  -3  -7   7    2.39    0.54
   3   7  -7    2.36    0.33
  -3  -7   7    2.08    0.53
  -3  -7   7    2.97    0.46
  -3  -7   7    2.42    0.52
  -3  -7   6  228.45    7.17
  -3  -7   6  233.76    6.42
   3   7  -6  219.98    7.70
  -3  -7   6  207.64    6.79
  -3  -7   6  202.37    6.86
  -3  -7   6  191.46    6.07
  -3  -7   6  215.12    7.08
   3   7  -6  229.35    5.86
   3   7  -5  113.41    4.76
  -3  -7   5  111.54    4.29
  -3  -7   5  106.17    4.32
  -3  -7   5  103.55    3.83
  -3  -7   5  130.53    4.73
  -3  -7   5  114.19    3.93
  -3  -7   5  123.84    4.70
  -3  -7   5  121.59    3.73
   3   7  -4   16.46    1.58
  -3  -7   4   18.38    1.42
  -3  -7   4   16.51    1.40
  -3  -7   4   18.71    1.28
  -3  -7   4   20.11    1.58
  -3  -7   4   19.37    1.29
  -3  -7   4   19.60    1.61
  -3  -7   4   18.73    1.18
  -3  -7   4   23.18    1.30
   3   7  -3   39.74    2.52
  -3  -7   3   60.08    2.41
  -3  -7   3   56.38    2.45
  -3  -7   3   55.24    2.85
  -3  -7   3   52.25    2.59
  -3  -7   3   60.18    2.67
  -3  -7   3   56.95    2.28
  -3  -7   3   45.97    2.02
  -3  -7   2  189.92    5.91
  -3  -7   2  207.43    6.68
  -3  -7   2  225.13    6.57
   3   7  -2  202.42    8.03
  -3  -7   2  245.92    6.48
  -3  -7   2  263.73    7.49
  -3  -7   2  220.77    6.75
  -3  -7   1   96.74    3.47
   3   7  -1   78.67    4.29
  -3  -7   1   90.56    3.11
  -3  -7   1   77.97    2.90
  -3  -7   1   88.79    3.45
  -3  -7   0   53.08    2.10
  -3  -7   0   51.46    2.13
  -3  -7   0   61.25    2.46
  -3  -7   0   56.50    3.07
  -3  -7   0   54.54    2.28
  -3  -7   0   58.44    2.49
  -3  -7  -1    1.21    0.34
  -3  -7  -1    1.04    0.39
  -3  -7  -1    1.65    0.34
  -3  -7  -1    1.41    0.53
  -3  -7  -1    1.73    0.58
  -3  -7  -1    1.11    0.31
  -3  -7  -2  101.94    3.95
  -3  -7  -2  115.70    3.45
  -3  -7  -2  113.79    3.57
  -3  -7  -2  102.14    4.38
  -3  -7  -2  102.10    4.41
  -3  -7  -3    1.93    0.53
  -3  -7  -3    2.96    0.54
  -3  -7  -4    0.65    0.33
  -3  -7  -5    5.55    0.58
  -3  -7  -5    6.17    0.53
  -3  -8   9    1.29    0.22
   3   8  -9    1.00    0.18
  -3  -8   9    1.46    0.25
  -3  -8   8    2.34    0.38
   3   8  -8    2.37    0.30
  -3  -8   8    1.76    0.36
  -3  -8   8    1.72    0.27
  -3  -8   7   27.19    1.15
  -3  -8   7   25.99    1.51
  -3  -8   6    2.67    0.49
  -3  -8   6    2.81    0.42
   3   8  -6    2.42    0.32
  -3  -8   6    2.40    0.49
  -3  -8   5   74.34    2.44
  -3  -8   5   68.85    2.82
  -3  -8   5   76.37    3.16
  -3  -8   4   16.15    0.99
  -3  -8   4   15.20    0.98
  -3  -8   4   17.04    1.20
  -3  -8   4   16.01    1.05
  -3  -8   3   12.68    0.87
  -3  -8   3   19.70    1.17
   3   8  -3   10.99    1.17
  -3  -8   3   16.48    1.16
  -3  -8   3   18.13    1.08
  -3  -8   3   19.78    1.47
  -3  -8   3   18.44    1.11
  -3  -8   2   49.53    2.05
  -3  -8   2   50.53    2.27
  -3  -8   1    2.73    0.48
  -3  -8   1    2.34    0.34
  -3  -8   0   49.51    1.96
  -3  -8   0   48.33    1.78
  -3  -8  -1    2.28    0.32
  -3  -8  -1    1.86    0.32
  -3  -8  -2   20.01    1.16
  -3  -8  -2   21.25    0.99
  -3  -8  -3   16.60    0.94
  -3  -9   7    0.23    0.11
  -3  -9   7    0.19    0.12
  -3  -9   6   68.08    1.95
  -3  -9   6   74.03    2.46
  -3  -9   5   65.42    2.33
  -3  -9   5   69.55    2.09
  -3  -9   4    9.22    0.72
  -3  -9   3    6.92    0.52
  -3  -9   2    6.81    0.53
   4  -9  -1   17.59    0.70
   4  -9  -1   15.87    0.64
  -4   9   0    1.87    0.22
   4  -9   0    1.93    0.24
   4  -9   0    1.55    0.19
  -4   9   0    1.56    0.19
  -4   9   0    1.66    0.21
   4  -9   1   10.19    0.53
   4  -9   1   12.11    0.60
  -4   9  -1   11.18    0.56
  -4   9  -1   11.23    0.56
  -4   9  -1    9.92    0.51
  -4   9  -2    7.84    0.42
  -4   9  -2    8.31    0.46
   4  -9   3    0.65    0.14
  -4   9  -3    0.81    0.16
  -4   9  -3    0.59    0.10
  -4   9  -3    0.65    0.13
   4  -9   4   11.46    0.48
  -4   9  -4   10.40    0.47
  -4   9  -4   11.87    0.50
   4  -8  -4   15.69    0.69
   4  -8  -4   13.48    0.56
   4  -8  -4   14.59    0.62
  -4   8   3    9.51    0.60
   4  -8  -3   10.00    0.67
   4  -8  -3    9.49    0.60
   4  -8  -3   10.38    0.65
  -4   8   2   25.26    1.00
  -4   8   2   25.60    0.98
   4  -8  -2   28.53    1.28
   4  -8  -2   19.08    1.05
  -4   8   2   19.69    0.94
  -4   8   2   21.82    1.08
   4  -8  -2   21.44    1.11
   4  -8  -1   22.53    1.17
   4  -8  -1   24.84    1.06
  -4   8   1   19.82    1.01
   4  -8  -1   23.23    1.20
   4  -8  -1   21.85    1.15
  -4   8   1   18.67    0.93
  -4   8   1   22.25    1.11
  -4   8   1   23.22    1.02
   4  -8   0   80.22    2.67
   4  -8   0   85.69    2.72
   4  -8   0   78.86    2.72
   4  -8   0   89.42    2.66
  -4   8   0   67.36    2.32
  -4   8   0   74.79    2.51
  -4   8   0   86.26    2.53
  -4   8   0   78.83    2.61
   4  -8   1   47.24    1.70
   4  -8   1   47.83    1.85
  -4   8  -1   44.15    1.66
   4  -8   1   43.00    1.67
  -4   8  -1   41.19    1.65
   4  -8   1   45.38    1.71
  -4   8  -1   42.91    1.60
   4  -8   2   17.23    0.86
   4  -8   2   20.53    1.04
  -4   8  -2   21.53    0.98
   4  -8   2   21.64    1.06
  -4   8  -2   21.54    1.07
  -4   8  -2   19.63    1.01
   4  -8   2   21.65    1.07
  -4   8  -2   16.72    0.88
  -4   8  -3   11.50    0.65
   4  -8   3   11.66    0.69
  -4   8  -3   10.20    0.70
  -4   8  -3   11.28    0.71
   4  -8   3   11.29    0.71
  -4   8  -4    0.73    0.17
  -4   8  -4    0.66    0.22
  -4   8  -4    0.66    0.21
   4  -8   4    0.60    0.16
  -4   8  -4    0.65    0.19
   4  -8   4    0.67    0.19
   4  -8   5  122.64    3.45
   4  -8   5  130.23    3.57
  -4   8  -5  126.74    3.59
  -4   8  -6  484.00    9.83
  -4   8  -6  458.49    9.81
   4  -7  -5    1.50    0.30
  -4   7   5    1.81    0.27
  -4   7   5    1.30    0.26
   4  -7  -5    1.46    0.26
  -4   7   4   17.94    0.87
   4  -7  -4   15.29    0.93
  -4   7   3    4.72    0.60
   4  -7  -3    4.58    0.52
   4  -7  -3    6.48    0.71
  -4   7   3    5.82    0.52
  -4   7   3    5.36    0.50
  -4   7   2    0.17    0.18
  -4   7   2    0.05    0.18
  -4   7   2    0.15    0.25
   4  -7  -2    0.16    0.16
   4  -7  -2    0.18    0.24
  -4   7   2    0.06    0.20
   4  -7  -2    0.48    0.31
  -4   7   1   15.18    0.91
  -4   7   1   13.16    0.83
  -4   7   1   13.95    1.08
   4  -7  -1   12.99    1.09
  -4   7   1   15.75    0.88
   4  -7  -1   16.57    1.02
  -4   7   1   13.83    1.05
  -4   7   0    0.11    0.20
   4  -7   0    0.34    0.31
  -4   7   0    0.18    0.24
   4  -7   0    0.19    0.22
   4  -7   1    8.28    0.76
   4  -7   1    8.16    0.75
   4  -7   1    7.28    0.72
  -4   7  -1    8.32    0.78
  -4   7  -1    7.74    0.75
  -4   7  -1    8.58    0.75
  -4   7  -1    8.50    0.69
  -4   7  -1    8.61    0.75
  -4   7  -2    1.10    0.29
   4  -7   2    0.95    0.25
   4  -7   2    0.77    0.26
  -4   7  -2    0.79    0.31
   4  -7   2    0.92    0.29
  -4   7  -2    1.08    0.32
  -4   7  -2    1.10    0.27
  -4   7  -2    0.97    0.30
  -4   7  -2    1.01    0.31
   4  -7   3    5.89    0.58
  -4   7  -3    6.46    0.62
   4  -7   3    6.16    0.61
  -4   7  -3    5.40    0.62
  -4   7  -3    6.00    0.53
  -4   7  -3    6.07    0.64
  -4   7  -3    6.58    0.65
   4  -7   3    7.63    0.71
  -4   7  -4    2.27    0.37
   4  -7   4    1.71    0.34
   4  -7   4    1.84    0.32
  -4   7  -4    1.85    0.38
  -4   7  -4    1.47    0.25
  -4   7  -4    2.43    0.41
   4  -7   4    1.52    0.33
  -4   7  -4    1.89    0.38
  -4   7  -4    2.11    0.38
   4  -7   4    1.93    0.37
  -4   7  -5    2.14    0.37
  -4   7  -5    2.38    0.35
   4  -7   5    2.19    0.37
   4  -7   5    1.78    0.25
  -4   7  -5    1.96    0.36
  -4   7  -5    1.90    0.35
  -4   7  -5    2.29    0.37
  -4   7  -5    2.43    0.36
   4  -7   5    2.11    0.35
  -4   7  -6    3.80    0.37
  -4   7  -6    5.61    0.48
  -4   7  -6    4.90    0.47
   4  -7   6    3.85    0.43
   4  -7   6    3.06    0.28
   4  -7   6    4.15    0.38
   4  -7   7    7.99    0.58
  -4   7  -7    7.41    0.48
  -4   6   7    1.97    0.27
   4  -6  -7    2.97    0.32
   4  -6  -6   18.41    1.06
  -4   6   6   14.15    0.82
   4  -6  -6   18.88    1.18
  -4   6   6   12.66    0.78
   4  -6  -5   11.32    1.08
  -4   6   5    7.78    0.73
   4  -6  -5   13.02    1.00
  -4   6   5   10.55    0.96
   4  -6  -5   13.12    0.94
  -4   6   5    7.41    0.70
  -4   6   4    4.78    0.72
   4  -6  -4    4.76    0.79
  -4   6   4    3.30    0.44
  -4   6   4    3.56    0.56
   4  -6  -4    5.93    0.73
  -4   6   4    5.07    0.52
  -4   6   4    6.51    0.60
   4  -6  -4    6.16    0.75
  -4   6   4    4.05    0.55
  -4   6   3    0.65    0.37
   4  -6  -3    0.45    0.35
  -4   6   3    0.37    0.21
  -4   6   3    0.56    0.30
   4  -6  -3    0.76    0.23
  -4   6   3    1.14    0.31
  -4   6   3    0.62    0.27
   4  -6  -3    1.31    0.39
  -4   6   3    0.50    0.25
   4  -6  -3    0.65    0.32
  -4   6   2   37.32    2.04
   4  -6  -2   44.71    1.90
  -4   6   2   37.97    1.91
  -4   6   2   39.65    2.23
  -4   6   2   45.98    1.86
  -4   6   2   42.25    1.77
   4  -6  -2   42.57    2.04
  -4   6   1   56.59    2.62
   4  -6  -1   64.46    2.49
  -4   6   1   61.77    2.60
  -4   6   1   56.80    2.73
  -4   6   1   58.58    2.73
   4  -6  -1   71.65    3.07
  -4   6   1   66.70    2.40
  -4   6   1   55.38    2.19
  -4   6   0  229.76    7.16
   4  -6   0  230.91    7.16
  -4   6   0  264.42    7.32
  -4   6   0  282.71    7.38
  -4   6   0  234.49    7.17
   4  -6   0  281.10    7.73
  -4   6   0  208.28    6.38
  -4   6  -1    5.27    0.67
  -4   6  -1    5.77    0.62
  -4   6  -1    5.16    0.70
  -4   6  -1    7.90    0.89
  -4   6  -1    7.39    0.85
   4  -6   1    6.52    0.71
   4  -6   1    6.23    0.83
  -4   6  -1    6.98    0.79
  -4   6  -1    5.90    0.75
  -4   6  -2   65.55    2.69
   4  -6   2   68.72    2.65
  -4   6  -2   62.47    2.63
  -4   6  -2   66.01    2.70
  -4   6  -2   64.40    2.39
  -4   6  -2   68.53    2.68
   4  -6   2   63.51    2.51
  -4   6  -3   10.12    0.84
   4  -6   3    9.45    0.85
  -4   6  -3    9.32    0.85
   4  -6   3    8.33    0.75
   4  -6   3    7.46    0.77
   4  -6   3   10.04    0.83
  -4   6  -3    8.63    0.82
  -4   6  -3   10.25    0.86
  -4   6  -3    9.74    0.85
  -4   6  -3    8.89    0.86
  -4   6  -3    8.83    0.69
  -4   6  -3    9.83    0.86
   4  -6   4    5.10    0.64
   4  -6   4    5.93    0.68
   4  -6   4    6.01    0.60
  -4   6  -4    6.40    0.67
   4  -6   4    5.99    0.69
  -4   6  -4    6.39    0.69
  -4   6  -4    6.72    0.68
  -4   6  -5   71.25    2.54
  -4   6  -5   81.68    2.66
   4  -6   5   69.41    2.71
   4  -6   5   70.14    2.69
   4  -6   5   63.93    2.26
  -4   6  -5   75.67    2.60
   4  -6   5   66.24    2.50
  -4   6  -5   72.74    2.65
  -4   6  -5   76.00    2.33
   4  -6   5   70.17    2.68
  -4   6  -5   76.21    2.64
  -4   6  -5   68.64    2.63
   4  -6   6    9.07    0.78
   4  -6   6    9.31    0.65
  -4   6  -6   10.62    0.79
  -4   6  -6    9.27    0.72
  -4   6  -6   10.65    0.74
   4  -6   7   10.48    0.72
  -4   6  -7   11.08    0.71
   4  -6   8    4.68    0.44
  -4   6  -8    4.71    0.45
  -4   5   8   10.32    0.60
  -4   5   8   10.39    0.63
   4  -5  -7   14.75    0.99
   4  -5  -7    9.05    0.69
   4  -5  -7   13.27    1.04
  -4   5   7   11.77    0.88
  -4   5   7   10.53    0.85
  -4   5   7    9.64    0.72
  -4   5   7   12.76    0.93
  -4   5   6   21.14    1.34
   4  -5  -6   27.23    1.57
  -4   5   6   23.75    1.53
   4  -5  -6   21.44    1.31
   4  -5  -6   31.59    1.71
   4  -5  -6   30.28    1.50
  -4   5   6   25.70    1.60
   4  -5  -6   27.88    1.78
  -4   5   6   21.87    1.25
  -4   5   5    9.76    0.96
   4  -5  -5   12.76    1.20
  -4   5   5    9.30    1.03
   4  -5  -5   14.76    1.18
  -4   5   5   11.46    1.13
  -4   5   5    9.79    0.92
  -4   5   5   13.03    0.90
   4  -5  -5   11.54    1.27
   4  -5  -4   25.31    1.92
  -4   5   4   22.11    1.54
   4  -5  -4   20.71    1.68
  -4   5   4   23.34    1.73
  -4   5   4   22.22    2.72
  -4   5   4   19.96    1.44
   4  -5  -4   22.70    1.62
  -4   5   4   23.07    1.68
  -4   5   4   21.70    1.21
  -4   5   4   24.93    1.30
  -4   5   3    9.27    0.79
  -4   5   3    9.37    0.79
  -4   5   3    8.54    0.97
  -4   5   3    6.92    1.16
   4  -5  -3    9.02    1.17
  -4   5   3    7.88    0.92
  -4   5   3    8.92    1.84
   4  -5  -3   11.69    0.91
  -4   5   3    7.80    0.99
   4  -5  -3    9.09    1.15
  -4   5   3    6.68    0.96
   4  -5  -3   10.01    0.80
   4  -5  -2    2.06    0.59
  -4   5   2    2.83    0.47
  -4   5   2    3.28    0.49
  -4   5   2    2.18    0.54
  -4   5   2    3.41    1.31
  -4   5   2    2.37    0.60
   4  -5  -2    2.58    0.44
  -4   5   2    2.16    0.60
   4  -5  -2    2.48    0.48
  -4   5   2    2.76    0.57
   4  -5  -2    2.70    0.62
  -4   5   2    2.53    0.53
   4  -5  -1    7.46    1.44
   4  -5  -1    7.60    1.03
  -4   5   1    7.10    0.96
  -4   5   1    8.04    0.99
  -4   5   1    6.07    1.69
  -4   5   1    7.46    0.97
   4  -5  -1    8.09    0.99
  -4   5   1    7.76    0.88
   4  -5  -1    8.26    0.86
  -4   5   1    7.78    0.70
  -4   5   0    9.43    0.88
  -4   5   0   11.98    0.88
  -4   5   0    7.12    0.65
  -4   5   0    7.78    0.91
  -4   5   0    9.63    1.07
  -4   5   0   11.46    1.16
  -4   5   0    9.15    1.01
   4  -5   0    8.19    0.73
   4  -5   0    9.68    1.07
   4  -5   0   10.81    1.00
   4  -5   0    5.76    1.34
   4  -5   1   66.86    4.77
  -4   5  -1   72.25    3.09
   4  -5   1   69.74    2.70
   4  -5   1   74.30    2.71
  -4   5  -1   80.86    3.06
  -4   5  -1   70.79    2.65
  -4   5  -1   68.77    2.99
  -4   5  -1   92.38    3.56
  -4   5  -1   89.40    3.52
   4  -5   1   77.13    3.28
  -4   5  -2   35.53    1.86
   4  -5   2   36.06    1.75
   4  -5   2   30.94    1.65
  -4   5  -2   32.40    1.80
  -4   5  -2   33.27    1.81
  -4   5  -2   34.04    1.84
  -4   5  -2   34.60    1.57
   4  -5   2   36.90    2.01
  -4   5  -3    0.18    0.26
   4  -5   3    0.50    0.28
  -4   5  -3    0.09    0.20
  -4   5  -3    0.18    0.28
  -4   5  -3    0.15    0.20
   4  -5   3    0.12    0.21
  -4   5  -3    0.20    0.18
  -4   5  -3    0.25    0.24
   4  -5   3    0.05    0.19
  -4   5  -4   16.42    1.11
   4  -5   4   14.17    1.13
   4  -5   4   13.81    0.95
  -4   5  -4   16.09    1.11
   4  -5   4   16.85    1.18
  -4   5  -4   14.62    1.07
  -4   5  -4   13.78    1.11
  -4   5  -4   15.30    1.08
  -4   5  -5    1.02    0.35
   4  -5   5    0.67    0.25
  -4   5  -5    0.64    0.23
   4  -5   5    0.44    0.29
   4  -5   5    0.62    0.21
  -4   5  -5    0.68    0.31
  -4   5  -5    0.96    0.32
  -4   5  -5    1.12    0.34
  -4   5  -5    0.62    0.29
  -4   5  -6   37.79    1.73
  -4   5  -6   31.02    1.38
   4  -5   6   37.00    1.74
   4  -5   6   34.75    1.50
  -4   5  -6   35.63    1.65
  -4   5  -6   38.60    1.64
   4  -5   6   35.80    1.74
   4  -5   7   49.78    1.99
  -4   5  -7   49.14    1.90
   4  -5   7   50.32    1.99
   4  -5   7   52.43    2.06
  -4   5  -8    4.37    0.47
   4  -5   8    3.93    0.40
  -4   4   9   25.87    1.10
   4  -4  -9   26.47    1.06
   4  -4  -8   22.27    1.24
  -4   4   8   22.64    1.35
  -4   4   8   26.11    1.44
  -4   4   8   20.69    1.09
  -4   4   8   23.99    1.33
   4  -4  -8   24.05    1.43
   4  -4  -7    9.02    0.90
  -4   4   7    7.55    0.93
   4  -4  -7    8.52    0.90
  -4   4   7    9.75    1.04
  -4   4   7    7.75    0.80
  -4   4   7    7.52    0.89
   4  -4  -7    8.91    1.03
   4  -4  -6  392.76   10.38
   4  -4  -6  398.05   11.08
  -4   4   6  317.88   10.48
   4  -4  -6  396.15   10.70
  -4   4   6  376.48   10.86
   4  -4  -6  411.15   10.32
  -4   4   6  312.03   10.03
  -4   4   6  312.26   10.31
  -4   4   5   38.61    2.38
  -4   4   5   39.01    2.48
   4  -4  -5   32.30    2.22
   4  -4  -5   32.19    1.99
  -4   4   5   40.58    1.80
  -4   4   5   33.69    2.13
  -4   4   5   39.97    3.41
   4  -4  -5   43.17    2.27
  -4   4   5   38.38    2.46
   4  -4  -5   34.63    2.40
  -4   4   4   62.17    2.41
  -4   4   4   63.21    2.44
  -4   4   4   57.84    2.99
  -4   4   4   59.33    5.53
  -4   4   4   55.49    3.42
  -4   4   4   55.21    3.57
   4  -4  -4   64.78    3.38
  -4   4   4   61.00    3.15
  -4   4   4   59.20    4.53
   4  -4  -4   68.75    2.52
  -4   4   4   66.68    3.37
  -4   4   4   60.74    3.27
   4  -4  -4   62.90    3.28
  -4   4   3   10.82    0.86
  -4   4   3   10.06    0.83
  -4   4   3   11.33    2.39
  -4   4   3    9.15    1.13
  -4   4   3   10.08    1.44
  -4   4   3    8.71    1.25
   4  -4  -3    9.64    1.23
  -4   4   3    8.97    1.13
  -4   4   3   10.12    1.95
   4  -4  -3    9.65    0.89
   4  -4  -3    9.15    1.08
  -4   4   3   10.96    1.25
  -4   4   3    9.62    1.23
  -4   4   2   89.73    3.02
  -4   4   2   82.23    2.84
  -4   4   2   80.94    3.67
  -4   4   2   79.33    6.26
   4  -4  -2   66.65    4.31
   4  -4  -2   85.84    3.81
  -4   4   2   77.24    3.53
  -4   4   2   81.50    3.67
   4  -4  -2   87.34    3.64
  -4   4   2   83.46    3.65
   4  -4  -2   78.59    3.11
   4  -4  -2   81.12    3.84
  -4   4   2   79.26    3.75
  -4   4   1    4.53    0.52
  -4   4   1    8.13    1.02
  -4   4   1    4.98    1.55
   4  -4  -1    6.30    1.31
  -4   4   1    4.88    0.81
   4  -4  -1    4.16    0.49
   4  -4  -1    4.81    0.81
   4  -4  -1    5.15    0.88
  -4   4   1    5.18    0.87
  -4   4   1    4.11    0.70
   4  -4  -1    5.25    0.80
   4  -4  -1    5.94    0.73
  -4   4   1    4.56    0.75
  -4   4   0    7.03    0.91
  -4   4   0    7.44    0.91
   4  -4   0    6.48    1.39
  -4   4   0    7.91    0.80
  -4   4   0    6.40    0.65
  -4   4   0    5.79    0.55
   4  -4   0    6.82    0.64
  -4   4   0    5.82    0.79
  -4   4   0    7.88    1.02
   4  -4   0    7.08    1.01
  -4   4   0    7.96    1.00
   4  -4   0    8.05    0.95
  -4   4  -1   61.97    2.83
   4  -4   1   69.89    2.58
  -4   4  -1   78.13    3.13
  -4   4  -1   73.93    3.23
  -4   4  -1   78.87    3.39
   4  -4   1   62.40    4.45
  -4   4  -1   63.95    2.80
   4  -4   1   60.60    2.45
   4  -4   1   68.67    2.98
   4  -4   1   82.76    3.02
  -4   4  -1   74.32    2.86
  -4   4  -1   58.70    2.38
  -4   4  -2   13.72    1.13
  -4   4  -2   16.06    1.14
   4  -4   2   14.55    1.05
   4  -4   2   12.67    2.00
  -4   4  -2   13.34    1.11
  -4   4  -2   15.15    0.95
  -4   4  -2   13.80    1.11
   4  -4   2   14.64    1.05
  -4   4  -2   15.55    1.08
  -4   4  -2   19.99    1.56
  -4   4  -2   18.18    1.46
   4  -4   2   14.69    1.20
   4  -4   2   18.58    1.28
  -4   4  -3   37.36    1.96
  -4   4  -3   38.04    1.57
  -4   4  -3   37.69    1.91
   4  -4   3   38.45    1.87
  -4   4  -3   39.59    1.88
  -4   4  -3   36.21    1.86
  -4   4  -3   40.23    1.97
   4  -4   3   37.45    1.85
  -4   4  -4    5.56    0.65
   4  -4   4    4.71    1.24
   4  -4   4    4.04    0.77
  -4   4  -4    4.59    0.65
  -4   4  -4    5.17    0.68
   4  -4   4    5.10    0.64
   4  -4   4    5.02    0.67
  -4   4  -4    5.54    0.67
  -4   4  -5   67.33    2.38
   4  -4   5   62.63    2.56
   4  -4   5   61.97    2.55
  -4   4  -5   59.51    2.52
  -4   4  -5   61.06    2.47
  -4   4  -5   62.09    2.39
  -4   4  -5   68.97    2.56
   4  -4   6    8.44    0.83
   4  -4   6    9.95    0.87
  -4   4  -6    7.64    0.69
   4  -4   6    7.78    0.95
  -4   4  -6    9.60    0.80
  -4   4  -6    7.64    0.75
   4  -4   6    8.61    0.83
   4  -4   6    9.57    0.84
   4  -4   6    8.03    0.66
   4  -4   7    1.35    0.33
   4  -4   7    1.14    0.33
  -4   4  -7    1.34    0.41
   4  -4   7    0.85    0.29
   4  -4   7    0.91    0.31
  -4   4  -7    0.78    0.28
   4  -4   8   30.46    1.37
   4  -4   8   28.82    1.40
  -4   4  -8   32.79    1.49
   4  -4   8   30.34    1.31
  -4   4  -9    0.70    0.20
  -4   4  -9    0.53    0.16
   4  -4   9    0.66    0.17
   4  -3  -9   30.55    1.55
  -4   3   9   31.74    1.54
   4  -3  -9   33.77    1.45
  -4   3   9   27.89    1.31
   4  -3  -9   32.88    1.48
  -4   3   8    0.27    0.20
  -4   3   8    0.25    0.25
   4  -3  -8    0.43    0.25
  -4   3   8    0.09    0.23
  -4   3   8    0.30    0.28
   4  -3  -8    0.58    0.31
   4  -3  -7   40.53    2.33
   4  -3  -7   40.42    2.04
  -4   3   7   45.15    2.61
  -4   3   7   34.99    2.06
  -4   3   7   40.24    2.47
  -4   3   7   34.04    2.13
   4  -3  -6   52.16    2.92
  -4   3   6   42.71    2.61
  -4   3   6   54.74    3.12
   4  -3  -6   58.18    2.70
  -4   3   6   47.28    2.60
  -4   3   6   55.15    3.12
  -4   3   5  135.23    5.56
  -4   3   5  137.29    4.31
  -4   3   5  128.72    5.71
  -4   3   5  140.78    5.60
   4  -3  -5  137.99    4.25
   4  -3  -5  134.50    4.96
  -4   3   5  141.93    5.66
  -4   3   5  126.46    4.92
  -4   3   5  121.88    5.12
  -4   3   4    5.40    0.94
  -4   3   4    4.33    0.90
  -4   3   4    5.76    0.64
  -4   3   4    5.00    0.61
  -4   3   4    4.92    0.98
   4  -3  -4    6.36    1.38
  -4   3   4    4.72    0.86
  -4   3   4    6.38    1.05
  -4   3   4    5.25    0.81
   4  -3  -4    6.18    0.71
  -4   3   3    3.38    0.74
   4  -3  -3    3.22    0.73
  -4   3   3    2.87    0.71
  -4   3   3    2.96    0.48
  -4   3   3    2.58    0.45
  -4   3   3    2.59    0.72
  -4   3   3    1.95    0.59
   4  -3  -3    2.72    0.49
   4  -3  -3    2.91    0.62
  -4   3   3    3.06    0.70
  -4   3   2  354.46   10.80
  -4   3   2  363.36   10.94
  -4   3   2  369.47    9.57
   4  -3  -2  318.42   11.76
  -4   3   2  334.95   11.15
   4  -3  -2  378.80   10.85
   4  -3  -2  384.67   13.06
  -4   3   2  363.62   10.79
   4  -3  -2  365.88   10.05
   4  -3  -2  377.00   10.60
   4  -3  -2  371.57   11.05
  -4   3   2  363.56   11.00
   4  -3  -2  379.31    9.37
  -4   3   1   13.21    0.92
  -4   3   1    9.55    0.72
  -4   3   1   10.99    1.03
   4  -3  -1   11.84    0.71
  -4   3   1   11.64    1.24
   4  -3  -1   12.18    1.29
  -4   3   1   12.11    1.26
   4  -3  -1   12.31    1.75
   4  -3  -1   11.94    1.14
  -4   3   1   11.62    1.18
  -4   3   1   12.30    1.23
  -4   3   0   53.80    2.65
  -4   3   0   55.46    2.82
  -4   3   0   51.86    2.51
   4  -3   0   57.81    2.57
   4  -3   0   53.90    2.82
  -4   3   0   51.35    2.69
   4  -3   0   44.67    3.53
   4  -3   0   51.96    2.51
   4  -3   0   57.06    2.43
  -4   3   0   50.92    2.06
  -4   3  -1  119.77    4.30
  -4   3  -1  120.42    4.02
   4  -3   1  125.46    4.39
  -4   3  -1  124.10    4.69
  -4   3  -1  136.46    4.67
  -4   3  -1  106.97    4.04
   4  -3   1  121.69    4.30
   4  -3   1  131.48    4.25
  -4   3  -1  120.39    4.20
  -4   3  -1  124.20    3.95
  -4   3  -1  132.33    4.26
  -4   3  -1  124.10    3.80
  -4   3  -1  135.13    4.76
   4  -3   2  121.97    4.37
  -4   3  -2  145.44    4.90
  -4   3  -2  120.95    4.25
  -4   3  -2  127.75    4.10
   4  -3   2  130.73    4.04
   4  -3   2  133.73    4.28
  -4   3  -2  115.95    4.00
  -4   3  -2  125.98    4.24
   4  -3   2  123.33    3.97
  -4   3  -2  128.83    4.04
  -4   3  -2  123.44    3.75
  -4   3  -2  109.62    4.03
   4  -3   3   56.80    2.84
   4  -3   3   59.07    3.15
   4  -3   3   55.29    2.60
  -4   3  -3   61.88    2.45
   4  -3   3   68.04    2.63
   4  -3   3   63.88    2.46
  -4   3  -3   65.51    2.50
  -4   3  -3   61.93    2.59
  -4   3  -3   62.26    2.49
  -4   3  -3   60.34    2.56
  -4   3  -3   52.51    2.00
   4  -3   4    5.96    0.74
  -4   3  -4    6.51    0.74
  -4   3  -4    7.73    0.73
  -4   3  -4    6.01    0.62
   4  -3   4    5.80    0.83
   4  -3   4    6.23    1.00
  -4   3  -4    7.44    0.75
  -4   3  -4    9.68    0.91
   4  -3   4    6.65    0.71
  -4   3  -4    6.34    0.67
   4  -3   5    7.68    0.79
  -4   3  -5    7.45    0.79
  -4   3  -5    8.84    0.77
   4  -3   5    5.97    0.83
   4  -3   5    5.86    1.32
   4  -3   5    6.96    1.07
   4  -3   5    8.99    0.83
  -4   3  -5    7.67    0.73
  -4   3  -6  155.63    4.77
   4  -3   6  166.16    5.08
   4  -3   6  168.20    5.05
   4  -3   6  160.83    5.90
   4  -3   6  168.66    5.12
   4  -3   6  163.50    5.03
  -4   3  -6  152.81    4.81
  -4   3  -6  155.08    4.94
  -4   3  -7  113.38    3.61
   4  -3   7  124.36    3.88
   4  -3   7  114.62    4.39
   4  -3   7  116.70    3.82
   4  -3   7  113.58    3.88
   4  -3   7  117.44    3.94
   4  -3   7  117.99    3.78
  -4   3  -7  129.93    4.16
   4  -3   8    1.11    0.30
   4  -3   8    1.13    0.24
   4  -3   8    0.88    0.26
  -4   3  -8    1.43    0.42
  -4   3  -8    1.28    0.38
  -4   3  -9    0.62    0.22
  -4   3  -9    0.30    0.17
   4  -3   9    0.33    0.16
   4  -3   9    0.45    0.17
   4  -2 -10   29.75    1.36
  -4   2  10   26.92    1.21
  -4   2  10   30.14    1.29
   4  -2 -10   31.86    1.34
  -4   2   9    4.55    0.69
   4  -2  -9    4.18    0.61
  -4   2   9    5.77    0.71
  -4   2   9    4.24    0.60
  -4   2   9    4.81    0.71
  -4   2   9    4.55    0.65
   4  -2  -8   18.31    1.46
   4  -2  -8   16.41    1.43
   4  -2  -8   16.84    1.20
  -4   2   8   16.18    1.42
  -4   2   8   18.17    1.54
  -4   2   8   18.79    1.62
  -4   2   8   17.53    1.47
   4  -2  -7   65.58    3.24
   4  -2  -7   64.19    3.31
  -4   2   7   71.07    3.68
  -4   2   7   60.45    3.20
  -4   2   7   64.54    3.35
   4  -2  -7   66.09    2.94
   4  -2  -6  175.92    6.69
  -4   2   6  212.53    7.58
   4  -2  -6  206.92    8.26
   4  -2  -6  207.60    6.60
  -4   2   6  207.36    7.17
   4  -2  -6  200.64    5.74
  -4   2   6  179.73    6.86
  -4   2   6  203.85   11.25
  -4   2   5   96.34    4.27
  -4   2   5  102.24    4.60
   4  -2  -5   91.29    3.31
   4  -2  -5   88.81    4.04
   4  -2  -5  103.26    5.43
   4  -2  -5   96.83    4.43
  -4   2   5   85.35    3.00
  -4   2   5   89.95    4.25
  -4   2   5  100.49    7.55
  -4   2   5  110.09    4.78
   4  -2  -4   85.18    3.78
  -4   2   4  101.30    4.47
  -4   2   4   94.63    4.13
  -4   2   4   98.52    4.48
  -4   2   4   95.43    4.32
  -4   2   4  102.13    7.38
  -4   2   4   89.41    3.17
   4  -2  -4   91.31    3.99
   4  -2  -4   93.50    5.24
   4  -2  -4  101.21    3.14
   4  -2  -4   96.80    4.39
  -4   2   4   99.05    3.30
   4  -2  -3   26.66    2.02
  -4   2   3   25.73    1.80
   4  -2  -3   22.85    2.43
   4  -2  -3   27.78    1.28
  -4   2   3   25.54    1.97
  -4   2   3   26.35    3.53
  -4   2   3   26.66    2.02
  -4   2   3   24.95    1.56
   4  -2  -3   24.66    1.72
  -4   2   3   24.66    1.79
  -4   2   3   26.26    1.99
   4  -2  -3   24.89    1.89
  -4   2   3   30.51    1.80
  -4   2   3   24.78    1.37
  -4   2   3   24.73    1.30
  -4   2   2   66.90    3.20
   4  -2  -2   70.68    3.03
   4  -2  -2   68.84    2.76
   4  -2  -2   61.45    3.34
  -4   2   2   65.35    2.98
  -4   2   2   68.03    2.79
  -4   2   2   67.00    3.25
  -4   2   2   68.28    5.53
   4  -2  -2   59.59    3.69
   4  -2  -2   66.49    2.48
  -4   2   2   65.98    2.99
   4  -2  -2   73.03    4.35
   4  -2  -2   68.61    2.35
   4  -2  -2   72.15    3.39
  -4   2   2   73.47    3.03
  -4   2   2   61.41    2.29
   4  -2  -1   32.73    1.88
  -4   2   1   29.25    1.92
   4  -2  -1   34.01    1.77
   4  -2  -1   37.22    2.56
  -4   2   1   32.59    1.77
  -4   2   1   32.60    2.05
  -4   2   1   34.31    3.71
   4  -2  -1   31.90    1.58
  -4   2   1   33.38    1.91
   4  -2  -1   34.56    2.86
   4  -2  -1   36.89    1.49
   4  -2  -1   34.41    2.15
  -4   2   1   35.53    1.58
  -4   2   1   31.67    1.36
   4  -2   0   39.75    2.04
   4  -2   0   45.44    2.04
  -4   2   0   43.74    2.03
  -4   2   0   41.11    1.70
  -4   2   0   42.69    2.30
  -4   2   0   40.53    2.31
   4  -2   0   39.15    1.85
  -4   2   0   40.33    1.77
   4  -2   0   45.15    3.19
  -4   2   0   37.16    1.67
   4  -2   0   43.14    2.39
   4  -2   0   40.10    2.12
   4  -2   1    2.84    0.60
   4  -2   1    3.13    0.67
  -4   2  -1    3.09    0.55
  -4   2  -1    2.95    0.46
   4  -2   1    3.90    0.65
   4  -2   1    2.96    0.59
  -4   2  -1    4.08    0.69
  -4   2  -1    3.19    0.61
  -4   2  -1    2.81    0.49
  -4   2  -1    3.17    0.43
  -4   2  -1    3.24    0.46
  -4   2  -1    2.58    0.57
   4  -2   1    3.12    0.51
  -4   2  -1    2.92    0.46
   4  -2   2   10.76    1.16
   4  -2   2   10.32    1.22
  -4   2  -2   11.02    0.97
  -4   2  -2   10.50    0.87
   4  -2   2   10.62    1.06
   4  -2   2   10.39    1.16
   4  -2   2   12.21    1.17
  -4   2  -2   11.82    1.14
  -4   2  -2   10.48    0.87
  -4   2  -2    9.90    0.72
  -4   2  -2   10.65    0.86
   4  -2   2   12.02    0.95
  -4   2  -2   11.79    0.89
  -4   2  -2   12.11    1.16
  -4   2  -3   31.39    1.70
   4  -2   3   28.17    1.48
  -4   2  -3   31.10    1.60
  -4   2  -3   28.31    1.52
  -4   2  -3   29.25    1.53
  -4   2  -3   33.02    1.94
   4  -2   3   25.25    1.74
   4  -2   3   28.64    1.89
   4  -2   3   28.33    1.99
  -4   2  -3   26.54    1.42
  -4   2  -3   30.62    1.55
   4  -2   3   31.06    1.59
  -4   2  -4   97.00    3.24
   4  -2   4   74.20    3.47
   4  -2   4   76.88    3.76
   4  -2   4   68.46    3.30
  -4   2  -4   70.34    3.90
  -4   2  -4   93.26    3.01
  -4   2  -4   97.28    3.24
   4  -2   4   86.35    3.90
  -4   2  -4   83.22    2.90
   4  -2   4   89.73    3.15
  -4   2  -4   91.59    3.27
  -4   2  -4  103.25    3.25
   4  -2   4   87.01    3.12
  -4   2  -5    7.38    0.73
  -4   2  -5    6.98    0.75
   4  -2   5    7.48    0.87
   4  -2   5    7.00    0.89
   4  -2   5    8.43    1.10
   4  -2   5    7.25    0.74
   4  -2   5    7.00    1.00
   4  -2   5    6.77    1.09
   4  -2   5    8.14    0.79
  -4   2  -5    7.70    0.83
  -4   2  -5    7.84    0.77
   4  -2   6    0.05    0.26
  -4   2  -6    0.04    0.33
   4  -2   6    0.11    0.19
   4  -2   6    0.05    0.19
   4  -2   6    0.07    0.29
  -4   2  -6    0.08    0.23
   4  -2   6    0.25    0.25
   4  -2   7   49.46    2.21
   4  -2   7   52.40    2.12
   4  -2   7   57.41    2.19
   4  -2   7   51.25    2.23
   4  -2   7   53.54    2.12
  -4   2  -7   57.74    2.48
  -4   2  -7   45.49    1.97
  -4   2  -7   48.61    2.06
   4  -2   7   45.98    2.37
   4  -2   7   54.37    2.87
   4  -2   8    1.91    0.34
   4  -2   8    2.38    0.41
  -4   2  -8    2.35    0.47
   4  -2   8    2.11    0.41
  -4   2  -8    1.59    0.43
   4  -2   8    1.91    0.45
  -4   2  -8    1.28    0.26
  -4   2  -9   -0.02    0.17
   4  -2   9    0.10    0.14
  -4   2  -9   -0.02    0.17
  -4   1  10   69.71    2.56
   4  -1 -10   66.12    2.47
  -4   1  10   70.18    2.59
  -4   1  10   70.98    2.56
   4  -1  -9   19.84    1.48
  -4   1   9   20.09    1.53
  -4   1   9   20.09    1.40
  -4   1   9   20.82    1.57
  -4   1   9   17.54    1.41
   4  -1  -9   18.23    1.39
   4  -1  -8   11.94    1.08
  -4   1   8   15.06    1.42
  -4   1   8   13.01    1.43
   4  -1  -8   12.48    1.27
  -4   1   8   12.59    1.42
  -4   1   7    5.80    1.00
   4  -1  -7    6.26    0.85
   4  -1  -7    6.68    1.24
   4  -1  -7    5.52    0.92
   4  -1  -7    5.77    0.85
  -4   1   6   -0.23    0.34
   4  -1  -6    0.29    0.32
  -4   1   6    0.27    0.36
   4  -1  -6    0.78    0.52
   4  -1  -6    0.32    0.17
   4  -1  -6    0.05    0.27
  -4   1   5  221.83    6.22
  -4   1   5  214.20    6.95
   4  -1  -5  234.44    7.49
   4  -1  -5  234.44    8.91
  -4   1   5  230.96    7.89
   4  -1  -5  220.49    7.16
  -4   1   5  250.91    8.12
   4  -1  -5  223.63    5.91
   4  -1  -5  241.93    6.32
  -4   1   5  262.88   12.46
  -4   1   4  163.38    4.85
  -4   1   4  159.99    5.45
   4  -1  -4  163.84    5.69
  -4   1   4  159.31    6.41
  -4   1   4  128.87    4.74
   4  -1  -4  154.45    5.33
  -4   1   4  161.15    6.16
  -4   1   4  158.45    6.04
  -4   1   4  186.73    9.89
   4  -1  -4  152.92    5.49
  -4   1   4  169.55    6.11
   4  -1  -4  152.88    5.91
  -4   1   4  172.82    6.22
   4  -1  -4  172.56    6.24
   4  -1  -4  165.15    4.76
   4  -1  -4  159.38    4.38
  -4   1   3    0.08    0.22
  -4   1   3    0.36    0.25
  -4   1   3   -0.03    0.22
   4  -1  -3   -0.03    0.14
  -4   1   3   -0.04    0.22
   4  -1  -3   -0.09    0.33
  -4   1   3    0.17    0.27
  -4   1   3    0.17    0.36
  -4   1   3    0.11    0.28
   4  -1  -3    0.07    0.23
  -4   1   3    0.22    0.30
  -4   1   3   -0.10    0.23
   4  -1  -3   -0.04    0.23
   4  -1  -3   -0.06    0.27
  -4   1   3    0.11    0.25
   4  -1  -3    0.07    0.15
  -4   1   2   11.51    1.11
  -4   1   2   13.74    0.94
  -4   1   2   13.22    1.02
  -4   1   2   13.81    0.98
   4  -1  -2   13.73    1.02
  -4   1   2   12.42    1.10
   4  -1  -2   12.62    1.66
  -4   1   2   12.15    1.25
  -4   1   2   13.42    1.33
  -4   1   2   16.18    2.50
  -4   1   2   13.42    1.28
   4  -1  -2   13.29    1.15
   4  -1  -2   16.31    1.71
  -4   1   2   13.71    1.28
   4  -1  -2   12.79    1.31
  -4   1   2   13.20    1.28
   4  -1  -2   14.39    1.15
  -4   1   1    1.58    0.34
  -4   1   1    2.50    0.45
  -4   1   1    2.18    0.42
   4  -1  -1    1.75    0.41
  -4   1   1    1.56    0.41
   4  -1  -1    1.41    0.59
  -4   1   1    1.16    0.42
  -4   1   1    1.84    0.49
  -4   1   1    2.56    1.06
   4  -1  -1    1.65    0.60
   4  -1  -1    1.78    0.42
  -4   1   1    1.71    0.47
   4  -1  -1    1.89    0.52
  -4   1   1    1.43    0.46
   4  -1  -1    3.73    0.60
  -4   1   0   66.44    2.46
  -4   1   0   76.60    2.83
  -4   1   0   73.45    2.89
  -4   1   0   76.56    2.55
   4  -1   0   71.60    3.96
   4  -1   0   77.39    3.28
  -4   1   0   71.58    3.14
  -4   1   0   71.89    3.14
   4  -1   0   74.36    3.27
   4  -1   0   73.18    3.32
  -4   1   0   71.92    2.51
   4  -1   0   83.92    4.21
  -4   1   0   68.70    3.12
  -4   1   0   65.04    2.60
   4  -1   0   73.82    3.19
   4  -1   0   73.64    3.15
  -4   1  -1  389.03    9.83
  -4   1  -1  370.77   10.23
  -4   1  -1  416.69   10.00
   4  -1   1  356.73   11.71
  -4   1  -1  382.43   10.71
  -4   1  -1  380.52   10.62
  -4   1  -1  370.75   10.01
   4  -1   1  381.07   11.18
  -4   1  -1  404.13   10.88
  -4   1  -1  340.33    9.88
  -4   1  -1  386.63    9.87
   4  -1   1  354.14   10.05
   4  -1   1  430.96   12.43
   4  -1   1  371.21   10.83
   4  -1   1  366.19   10.69
  -4   1  -2    0.57    0.29
   4  -1   2    1.01    0.43
  -4   1  -2    0.18    0.22
   4  -1   2    0.24    0.31
   4  -1   2    1.09    0.40
   4  -1   2    0.46    0.30
  -4   1  -2    0.61    0.28
  -4   1  -2    0.56    0.24
  -4   1  -2    0.22    0.18
   4  -1   2    0.38    0.21
  -4   1  -2    0.30    0.21
   4  -1   3  106.84    3.61
  -4   1  -3  110.01    3.63
  -4   1  -3  111.05    3.66
  -4   1  -3  115.23    3.93
   4  -1   3  111.88    4.71
   4  -1   3  112.41    4.91
  -4   1  -3  101.49    3.49
  -4   1  -3   92.77    4.72
  -4   1  -3  131.16    4.28
  -4   1  -3  117.71    3.76
  -4   1  -3  110.95    3.67
   4  -1   3  102.14    4.34
   4  -1   3  104.87    4.48
   4  -1   3  104.10    4.43
   4  -1   4   15.33    1.57
  -4   1  -4   12.97    0.90
   4  -1   4   17.99    1.83
  -4   1  -4   16.01    1.10
   4  -1   4   12.93    1.33
  -4   1  -4   15.18    1.14
  -4   1  -4   17.36    1.14
   4  -1   4   12.81    1.42
   4  -1   4   15.03    1.03
   4  -1   5    6.46    1.03
  -4   1  -5    5.80    0.69
   4  -1   5    6.90    0.71
  -4   1  -5    5.81    0.70
   4  -1   5    7.17    0.71
   4  -1   5    6.86    0.95
   4  -1   5    6.35    0.99
   4  -1   5    6.44    1.04
   4  -1   6   43.12    2.64
   4  -1   6   42.62    1.91
  -4   1  -6   43.70    2.01
   4  -1   6   42.54    2.52
   4  -1   6   43.24    2.32
   4  -1   6   43.94    1.94
  -4   1  -6   42.30    2.05
  -4   1  -6   47.70    1.93
  -4   1  -7   -0.14    0.28
   4  -1   7    0.07    0.19
  -4   1  -7    0.11    0.23
  -4   1  -7    0.04    0.32
   4  -1   7    0.18    0.25
   4  -1   7    0.13    0.17
   4  -1   7    0.32    0.25
   4  -1   7    0.48    0.34
  -4   1  -7    0.04    0.33
   4  -1   7    0.13    0.24
   4  -1   8   30.50    1.51
  -4   1  -8   27.30    1.54
   4  -1   8   29.77    1.27
   4  -1   8   30.95    1.86
   4  -1   9   44.59    1.63
   4  -1   9   48.94    1.73
   4   0 -11   50.60    1.64
  -4   0  11   46.18    1.55
  -4   0  10   63.59    2.64
  -4   0  10   63.52    2.48
   4   0 -10   59.00    2.50
   4   0  -9   25.74    1.61
  -4   0   9   28.95    1.87
  -4   0   9   23.01    1.45
   4   0  -9   27.10    1.77
  -4   0   9   26.75    1.91
   4   0  -9   26.64    1.51
  -4   0   8   10.95    1.20
   4   0  -8   10.18    1.04
  -4   0   8   10.75    1.35
   4   0  -8    9.38    0.72
  -4   0   8    9.27    1.07
   4   0  -8   11.01    1.31
  -4   0   8    9.71    1.26
   4   0  -8    8.65    1.29
   4   0  -8    9.55    1.13
   4   0  -8    9.93    1.06
  -4   0   7   65.87    3.39
   4   0  -7   71.90    2.34
  -4   0   7   56.95    5.62
  -4   0   7   54.37    3.01
   4   0  -7   66.51    3.50
  -4   0   7   60.04    3.48
   4   0  -7   64.94    3.95
   4   0  -7   68.31    3.35
   4   0  -7   67.94    3.08
  -4   0   6   47.85    2.85
   4   0  -6   47.70    2.48
   4   0  -6   43.23    3.25
   4   0  -6   45.10    2.81
  -4   0   6   50.87    3.10
  -4   0   6   47.68    5.09
  -4   0   6   47.09    2.69
   4   0  -6   46.94    1.79
   4   0  -6   41.55    2.55
   4   0  -5   43.08    2.61
  -4   0   5   46.04    2.83
  -4   0   5   46.41    4.73
  -4   0   5   41.51    2.81
   4   0  -5   34.73    2.07
   4   0  -5   43.09    1.64
   4   0  -5   39.40    2.74
  -4   0   5   47.94    2.93
  -4   0   5   46.10    2.73
  -4   0   5   34.79    1.92
   4   0  -5   42.82    2.45
  -4   0   5   37.50    2.14
   4   0  -5   42.36    3.15
  -4   0   5   42.92    2.65
  -4   0   5   42.35    2.46
  -4   0   5   43.91    1.83
  -4   0   4  229.73    7.67
  -4   0   4  222.31    7.54
  -4   0   4  237.04   10.94
  -4   0   4  219.10    8.09
  -4   0   4  271.30    7.36
   4   0  -4  218.00    6.72
   4   0  -4  213.90    6.24
   4   0  -4  192.83    7.91
  -4   0   4  226.84    7.49
  -4   0   4  227.22    7.66
  -4   0   4  207.86    6.57
  -4   0   4  202.26    6.81
   4   0  -4  214.08    8.41
  -4   0   4  223.16    7.45
  -4   0   4  229.30    7.18
  -4   0   4  232.28    6.37
   4   0  -4  240.34    6.66
   4   0  -3  268.93    7.52
  -4   0   3  240.64    7.94
  -4   0   3  265.59   11.22
   4   0  -3  248.55    9.07
  -4   0   3  237.11    7.95
  -4   0   3  247.27    7.91
  -4   0   3  237.07    6.86
  -4   0   3  269.14    9.08
  -4   0   3  263.86    7.69
  -4   0   3  238.78    7.21
  -4   0   3  244.96    7.52
   4   0  -3  231.88    8.87
   4   0  -3  260.89    8.12
  -4   0   3  243.41    7.84
  -4   0   3  270.83    7.10
   4   0  -3  255.88    7.33
  -4   0   3  242.89    8.00
   4   0  -2  132.33    4.56
  -4   0   2  125.74    4.79
  -4   0   2  139.18    7.23
   4   0  -2  135.96    5.97
  -4   0   2  130.48    4.88
  -4   0   2  133.40    4.14
  -4   0   2  131.82    5.77
  -4   0   2  130.76    4.66
  -4   0   2  126.99    4.31
  -4   0   2  133.16    4.64
   4   0  -2  138.99    5.85
   4   0  -2  128.69    4.83
  -4   0   2  128.30    4.71
  -4   0   2  144.80    4.27
   4   0  -2  126.41    4.46
  -4   0   2  119.39    4.76
   4   0  -1    7.38    0.87
   4   0  -1    9.69    1.00
   4   0  -1    8.61    0.91
   4   0  -1    8.23    1.32
  -4   0   1    9.28    1.00
   4   0  -1    8.99    1.31
  -4   0   1    7.86    0.92
  -4   0   1    8.53    1.32
  -4   0   1    8.72    1.72
  -4   0   1    7.58    0.92
  -4   0   1    8.74    0.79
  -4   0   1    9.34    0.86
   4   0  -1   10.11    1.07
  -4   0   1    8.43    0.78
   4   0  -1    9.37    1.04
   4   0   0    1.05    0.39
   4   0   0    1.09    0.39
  -4   0   0    0.61    0.29
  -4   0   0    0.48    0.44
  -4   0   0    1.52    0.36
  -4   0   0    1.44    0.33
  -4   0   0    1.61    0.43
  -4   0   0    1.11    0.33
   4   0   0    1.29    0.43
  -4   0   0    0.95    0.25
   4   0   0    1.45    0.50
  -4   0  -1  120.56    5.55
   4   0   1  130.77    5.04
  -4   0  -1  133.11    4.13
   4   0   1  133.85    5.11
  -4   0  -1  132.34    3.88
   4   0   1  110.59    3.98
   4   0   1  142.20    6.00
   4   0   1  132.82    4.93
  -4   0  -1  138.15    4.30
   4   0   1  116.79    5.10
  -4   0  -1  138.14    4.60
  -4   0  -1  129.51    3.93
   4   0   1  124.73    4.73
  -4   0  -1  120.79    4.31
  -4   0  -2  238.03    6.72
  -4   0  -2  237.97    6.65
  -4   0  -2  226.48    6.23
  -4   0  -2  208.31    7.99
  -4   0  -2  211.37    6.26
  -4   0  -2  233.79    6.39
   4   0   2  193.54    6.17
   4   0   2  239.50    8.48
   4   0   2  213.21    7.55
  -4   0  -2  223.23    6.32
   4   0   2  233.27    7.80
   4   0   2  221.00    7.30
   4   0   3  203.70    7.00
  -4   0  -3  201.77    5.81
   4   0   3  201.26    7.19
   4   0   3  189.69    6.66
  -4   0  -3  179.83    7.24
   4   0   3  203.16    7.02
  -4   0  -3  200.64    5.75
   4   0   3  222.03    7.63
   4   0   3  205.50   10.45
  -4   0  -4   63.89    2.61
   4   0   4   56.60    3.16
  -4   0  -4   63.54    2.52
  -4   0  -4   57.13    2.21
   4   0   4   65.70    2.45
   4   0   4   61.46    3.43
   4   0   4   58.62    3.25
   4   0   4   57.78    3.17
  -4   0  -5   46.38    2.25
   4   0   5   39.94    1.86
  -4   0  -5   49.35    2.43
  -4   0  -5   50.77    2.62
   4   0   5   35.00    2.64
   4   0   5   47.29    2.72
  -4   0  -5   45.93    2.14
   4   0   5   41.70    2.68
   4   0   5   45.57    4.68
  -4   0  -6   46.52    2.19
   4   0   6   51.60    2.07
  -4   0  -6   50.49    2.52
  -4   0  -6   52.19    2.13
  -4   0  -6   51.69    2.66
   4   0   6   48.91    2.64
   4   0   6   53.63    2.87
   4   0   6   49.40    2.88
   4   0   6   46.28    1.99
  -4   0  -6   46.53    2.21
   4   0   6   52.23    3.21
   4   0   7   19.51    1.49
  -4   0  -7   16.42    0.95
  -4   0  -7   19.94    1.47
  -4   0  -7   16.45    1.14
  -4   0  -7   16.25    1.04
   4   0   7   20.21    1.62
   4   0   7   18.34    1.05
   4   0   7   19.93    1.25
   4   0   8   37.43    1.84
   4   0   8   46.65    2.34
   4   0   8   41.77    1.79
  -4   0  -8   38.47    1.87
   4   0   8   43.85    1.84
  -4   0  -9   39.44    1.58
   4   0   9   44.36    1.57
   4   1 -11   47.69    1.68
  -4  -1  11   37.42    1.54
   4   1 -10    7.88    0.83
  -4  -1  10    8.38    0.87
  -4  -1  10    6.85    0.68
   4   1 -10    8.59    0.80
   4   1  -9    0.11    0.25
   4   1  -9   -0.04    0.14
  -4  -1   9   -0.09    0.23
   4   1  -9    0.30    0.33
  -4  -1   9   -0.04    0.22
   4   1  -9    0.04    0.25
   4   1  -9    0.03    0.21
  -4  -1   9    0.08    0.18
   4   1  -8   77.87    4.25
   4   1  -8   88.47    4.00
  -4  -1   8   86.98    3.89
  -4  -1   8   84.68    3.89
   4   1  -8   85.41    3.51
   4   1  -8   89.70    2.88
  -4  -1   8   80.94    3.48
   4   1  -8   92.95    3.88
   4   1  -7  158.15    5.50
   4   1  -7  140.81    6.21
   4   1  -7  132.49    5.44
  -4  -1   7  127.74    5.41
  -4  -1   7  141.19    5.60
  -4  -1   7  124.58    5.09
   4   1  -7  150.70    4.24
   4   1  -7  154.30    5.11
  -4  -1   7  130.56    5.13
  -4  -1   7  141.85    5.89
   4   1  -6  234.38    8.19
  -4  -1   6  268.85    8.50
   4   1  -6  268.12    9.69
   4   1  -6  270.85    8.03
   4   1  -6  276.71    7.21
   4   1  -6  283.01    7.45
  -4  -1   6  287.12    8.96
  -4  -1   6  276.06   12.29
  -4  -1   6  268.86    9.14
   4   1  -6  237.28    9.15
  -4  -1   6  253.85    8.40
   4   1  -6  260.35    8.61
  -4  -1   6  271.81    8.85
   4   1  -5  424.28   11.99
  -4  -1   5  435.03   12.61
  -4  -1   5  461.01   16.37
  -4  -1   5  433.56   11.13
  -4  -1   5  411.81   13.07
   4   1  -5  390.56   11.50
   4   1  -5  423.73   11.14
  -4  -1   5  432.49   12.23
  -4  -1   5  444.96   12.60
   4   1  -5  432.10   12.78
  -4  -1   5  418.71   12.23
  -4  -1   5  443.17   12.95
  -4  -1   4   79.03    3.76
  -4  -1   4   73.85    3.41
   4   1  -4   72.61    2.94
  -4  -1   4   71.72    3.29
  -4  -1   4   70.87    3.32
   4   1  -4   73.91    4.17
  -4  -1   4   72.05    3.49
  -4  -1   4   76.75    5.33
  -4  -1   4   92.80    3.53
  -4  -1   4   79.34    4.23
  -4  -1   4   81.76    3.63
   4   1  -4   76.78    3.98
  -4  -1   4   75.65    3.56
  -4  -1   3  250.45    8.10
   4   1  -3  271.30    9.81
  -4  -1   3  247.07    7.80
  -4  -1   3  235.55    7.76
  -4  -1   3  251.03   10.27
  -4  -1   3  276.91    7.84
  -4  -1   3  274.98    9.32
  -4  -1   3  285.39    7.26
  -4  -1   3  231.13    7.20
  -4  -1   3  252.50    7.84
   4   1  -3  233.67    8.78
  -4  -1   3  257.06    7.95
   4   1  -3  226.73    8.56
   4   1  -3  262.25    7.52
  -4  -1   3  245.77    7.91
  -4  -1   3  238.31    7.59
  -4  -1   2    0.18    0.22
  -4  -1   2    0.15    0.22
   4   1  -2    0.69    0.49
  -4  -1   2    0.40    0.21
  -4  -1   2    0.31    0.26
  -4  -1   2    0.36    0.21
   4   1  -2    0.29    0.35
  -4  -1   2    0.23    0.22
  -4  -1   2    0.43    0.31
  -4  -1   2    0.25    0.41
   4   1  -2    0.39    0.24
   4   1  -2    0.59    0.29
  -4  -1   2    0.21    0.22
  -4  -1   2    0.45    0.44
  -4  -1   2    0.39    0.26
   4   1  -1    0.27    0.23
   4   1  -1    0.26    0.20
  -4  -1   1    0.35    0.29
  -4  -1   1    0.67    0.46
  -4  -1   1    0.65    0.27
  -4  -1   1    0.11    0.16
  -4  -1   1    0.62    0.30
  -4  -1   1    0.22    0.17
   4   1  -1    1.25    0.51
  -4  -1   1    0.39    0.25
  -4  -1   1    0.34    0.25
   4   1  -1    0.58    0.31
   4   1  -1    0.49    0.29
   4   1   0  281.77    8.36
  -4  -1   0  275.64    8.33
  -4  -1   0  250.69    7.80
  -4  -1   0  278.86    9.77
  -4  -1   0  291.66    7.58
  -4  -1   0  272.28    7.74
  -4  -1   0  304.85    8.08
   4   1   0  247.98    8.86
  -4  -1   0  277.46    8.07
   4   1   0  280.01    8.77
  -4  -1   0  294.14    7.82
   4   1   0  279.70    8.61
   4   1   0  272.07    9.96
   4   1   0  277.81    8.58
  -4  -1  -1  129.75    4.13
   4   1   1  124.29    5.02
  -4  -1  -1  124.48    4.02
   4   1   1  118.11    4.87
   4   1   1  117.34    4.77
  -4  -1  -1  114.20    5.50
  -4  -1  -1  129.18    3.97
   4   1   1  120.15    4.64
   4   1   1  107.27    5.49
   4   1   2   24.91    2.02
   4   1   2   23.49    3.23
   4   1   2   24.85    1.87
   4   1   2   24.09    1.82
  -4  -1  -2   26.71    1.45
  -4  -1  -2   18.58    1.15
  -4  -1  -2   26.58    1.54
   4   1   2   24.37    2.29
  -4  -1  -2   26.64    2.34
  -4  -1  -3   45.76    2.20
   4   1   3   39.30    4.38
   4   1   3   40.59    2.56
   4   1   3   39.17    2.34
  -4  -1  -3   37.98    1.77
   4   1   3   39.59    2.85
  -4  -1  -3   40.41    1.79
  -4  -1  -3   31.45    2.59
  -4  -1  -3   46.49    2.36
  -4  -1  -4   33.85    1.82
   4   1   4   29.98    3.90
   4   1   4   33.31    2.58
  -4  -1  -4   34.36    1.97
   4   1   4   31.74    2.32
   4   1   4   28.09    2.08
  -4  -1  -4   35.48    2.14
   4   1   4   33.01    1.57
  -4  -1  -4   35.20    2.02
  -4  -1  -5  540.44   14.23
  -4  -1  -5  542.32   14.39
   4   1   5  516.27   15.91
  -4  -1  -5  534.54   14.74
   4   1   5  568.49   15.80
   4   1   5  549.65   15.40
  -4  -1  -5  562.61   15.04
  -4  -1  -5  566.17   14.56
  -4  -1  -6    0.06    0.25
  -4  -1  -6   -0.03    0.23
  -4  -1  -6    0.23    0.38
   4   1   6   -0.18    0.46
   4   1   6    0.11    0.32
   4   1   6    0.24    0.34
  -4  -1  -6    0.35    0.38
   4   1   6    0.13    0.19
  -4  -1  -6    0.31    0.33
  -4  -1  -7    0.18    0.28
   4   1   7    0.71    0.29
   4   1   7    0.50    0.33
  -4  -1  -7    0.34    0.34
  -4  -1  -7    0.27    0.25
   4   1   7    0.41    0.27
   4   1   7    0.44    0.37
  -4  -1  -7    0.10    0.18
   4   1   7    0.30    0.23
   4   1   7    0.34    0.28
   4   1   8    8.40    0.89
  -4  -1  -8    8.72    0.86
   4   1   8    7.88    0.75
   4   1   8    8.96    0.72
   4   1   8    8.81    0.66
   4   2 -11    0.10    0.14
   4   2 -11    0.12    0.12
  -4  -2  11    0.02    0.10
  -4  -2  11    0.05    0.09
  -4  -2  10   10.22    0.76
  -4  -2  10   12.62    1.03
  -4  -2  10   13.53    1.09
   4   2 -10   13.01    0.92
   4   2 -10   13.25    0.81
  -4  -2  10   12.64    1.03
   4   2 -10   15.01    1.11
   4   2 -10   13.00    0.98
  -4  -2   9   55.62    2.85
   4   2  -9   57.98    2.09
   4   2  -9   51.79    2.66
  -4  -2   9   52.46    2.74
   4   2  -9   53.15    2.62
   4   2  -9   58.04    2.54
   4   2  -8  110.01    4.10
   4   2  -8  119.58    3.53
   4   2  -8  110.71    4.49
  -4  -2   8  104.98    4.65
   4   2  -8   96.21    4.88
  -4  -2   8  100.39    4.60
   4   2  -8  115.99    4.41
   4   2  -7    2.89    0.63
  -4  -2   7    2.61    0.52
   4   2  -7    4.16    0.67
   4   2  -7    3.69    0.48
   4   2  -7    3.81    0.50
   4   2  -7    2.82    0.66
  -4  -2   7    2.51    0.61
  -4  -2   7    3.95    0.85
  -4  -2   7    2.20    0.51
  -4  -2   7    3.16    0.78
   4   2  -7    3.93    0.93
  -4  -2   6   10.44    1.11
  -4  -2   6   11.98    1.42
   4   2  -6   11.48    1.07
   4   2  -6   11.27    0.83
   4   2  -6   12.06    0.91
  -4  -2   6   10.23    1.19
   4   2  -6    9.53    1.10
  -4  -2   6    9.12    1.00
   4   2  -6   11.36    1.42
  -4  -2   6   13.08    1.47
   4   2  -6   10.65    1.58
  -4  -2   6    9.74    0.80
  -4  -2   5    0.73    0.36
  -4  -2   5    0.70    0.45
   4   2  -5    0.91    0.34
  -4  -2   5    0.56    0.31
   4   2  -5    0.47    0.39
  -4  -2   5    0.82    0.43
  -4  -2   5    0.52    0.33
   4   2  -5    0.31    0.25
   4   2  -5    0.54    0.26
  -4  -2   5    0.76    0.43
  -4  -2   5    0.69    0.28
   4   2  -5    0.61    0.47
  -4  -2   4  125.84    4.00
  -4  -2   4  120.50    5.64
  -4  -2   4  108.45    4.56
  -4  -2   4  112.60    4.30
  -4  -2   4  124.65    4.93
   4   2  -4  102.65    5.24
   4   2  -4  109.69    5.39
  -4  -2   4  111.77    4.50
  -4  -2   4  118.57    4.64
   4   2  -4  129.76    4.20
   4   2  -4  129.80    4.37
  -4  -2   4  111.97    4.44
   4   2  -4  120.67    4.96
  -4  -2   3  136.70    4.87
  -4  -2   3  136.60    5.18
   4   2  -3  144.10    6.27
  -4  -2   3  145.03    5.40
   4   2  -3  134.46    5.98
   4   2  -3  149.30    5.10
  -4  -2   3  136.26    5.03
  -4  -2   3  149.04    5.10
  -4  -2   3  163.08    4.73
  -4  -2   3  151.97    6.51
   4   2  -3  153.81    4.92
  -4  -2   3  129.95    4.83
   4   2  -3  128.55    5.57
   4   2  -2    7.86    0.92
   4   2  -2    8.61    0.97
  -4  -2   2    7.47    0.91
  -4  -2   2    7.72    0.76
  -4  -2   2    6.96    0.93
  -4  -2   2    6.36    0.79
   4   2  -2    5.37    1.00
   4   2  -2    7.31    1.17
   4   2  -2    8.41    0.98
  -4  -2   2    7.67    0.77
  -4  -2   2    5.89    1.22
   4   2  -1   72.19    3.33
   4   2  -1   73.18    3.27
   4   2  -1   66.59    2.89
  -4  -2   1   69.35    3.05
   4   2  -1   72.53    4.50
   4   2  -1   71.77    3.81
  -4  -2   1   72.19    2.83
  -4  -2   1   59.18    2.74
  -4  -2   1   70.52    2.94
  -4  -2   1   68.14    3.18
   4   2  -1   73.60    4.06
  -4  -2   1   70.53    2.46
  -4  -2   1   68.31    3.09
   4   2  -1   63.14    3.54
  -4  -2   1   73.32    2.61
   4   2   0  115.40    5.89
   4   2   0  136.23    5.09
   4   2   0  126.01    4.68
  -4  -2   0  116.05    4.20
  -4  -2   0  105.69    4.00
  -4  -2   0  131.74    4.40
   4   2   0  119.78    5.47
   4   2   0  125.82    4.57
  -4  -2   0  131.93    3.95
   4   2   0  108.53    4.80
   4   2   0  127.75    4.86
  -4  -2   0  115.26    4.51
  -4  -2   0  132.43    4.18
  -4  -2   0  131.10    5.95
  -4  -2  -1  115.40    3.81
  -4  -2  -1  105.05    5.31
  -4  -2  -1  102.72    3.65
   4   2   1  110.61    4.52
   4   2   1  106.66    6.92
   4   2   1  119.05    4.85
   4   2   1  102.18    4.16
  -4  -2  -1  124.47    4.18
  -4  -2  -1  110.94    4.04
   4   2   1  103.79    5.44
   4   2   2  122.24    7.83
  -4  -2  -2  122.24    5.75
  -4  -2  -2  128.99    4.12
   4   2   2  129.10    4.92
  -4  -2  -2  129.00    4.23
   4   2   2  127.49    5.95
  -4  -2  -2  116.21    4.24
  -4  -2  -3  328.36    8.94
  -4  -2  -3  292.22    8.69
  -4  -2  -3  327.23    8.60
   4   2   3  331.10   10.74
   4   2   3  292.77    9.35
   4   2   3  274.26    8.78
  -4  -2  -3  291.03    8.04
  -4  -2  -3  275.29    9.83
   4   2   3  299.95   13.64
  -4  -2  -3  284.36    8.71
  -4  -2  -3  292.17    7.92
  -4  -2  -4  120.08    3.58
   4   2   4  132.54    5.78
   4   2   4  113.19    4.84
   4   2   4  107.92    4.47
  -4  -2  -4  122.73    4.37
  -4  -2  -4  114.13    4.38
  -4  -2  -4  110.77    4.37
   4   2   4  106.38    7.56
  -4  -2  -5   32.39    1.86
  -4  -2  -5   31.89    1.86
   4   2   5   33.62    2.16
   4   2   5   38.49    2.45
  -4  -2  -5   39.09    1.87
  -4  -2  -5   31.20    1.99
  -4  -2  -5   31.11    2.00
   4   2   5   30.17    3.82
  -4  -2  -6   68.74    3.05
  -4  -2  -6   80.43    2.79
  -4  -2  -6   64.62    2.80
  -4  -2  -6   69.44    2.73
   4   2   6   81.09    3.40
   4   2   6   83.56    3.56
   4   2   6   87.95    3.69
  -4  -2  -6   66.66    3.03
   4   2   7   17.02    1.29
   4   2   7   17.28    1.38
   4   2   7   17.19    1.00
  -4  -2  -7   12.94    1.06
   4   2   7   15.31    1.21
  -4  -2  -7   14.64    0.95
  -4  -2  -8   51.41    2.07
   4   2   8   57.24    1.89
  -4  -2  -8   50.36    2.07
   4   3 -11   14.93    0.78
   4   3 -11   15.41    0.85
  -4  -3  11   14.77    0.80
  -4  -3  10    0.86    0.26
   4   3 -10    0.50    0.23
   4   3 -10    0.73    0.27
  -4  -3  10    0.82    0.30
   4   3 -10    0.85    0.23
  -4  -3  10    0.88    0.32
   4   3 -10    1.03    0.32
  -4  -3   9   11.10    0.84
  -4  -3   9   19.82    1.53
   4   3  -9   12.84    1.13
   4   3  -9   15.88    1.16
   4   3  -9   15.94    0.92
  -4  -3   9   13.49    1.23
  -4  -3   9   16.39    1.44
  -4  -3   9   13.19    0.99
   4   3  -9   15.50    1.24
  -4  -3   8   21.09    1.43
   4   3  -8   22.41    2.11
  -4  -3   8   22.42    1.87
   4   3  -8   28.27    1.66
  -4  -3   8   19.70    1.67
   4   3  -8   25.53    1.25
   4   3  -8   20.52    1.55
   4   3  -8   23.32    1.63
  -4  -3   7   63.95    3.44
   4   3  -7   61.85    3.72
   4   3  -7   67.30    2.78
   4   3  -7   61.30    2.29
   4   3  -7   68.37    2.39
  -4  -3   7   56.21    3.12
   4   3  -7   59.93    2.85
  -4  -3   6  477.44   13.57
  -4  -3   6  420.21   12.51
   4   3  -6  534.93   12.65
  -4  -3   6  499.46   13.88
  -4  -3   6  424.74   12.78
   4   3  -6  482.60   14.36
  -4  -3   6  497.04   13.96
  -4  -3   6  444.06   12.86
   4   3  -6  508.35   12.16
   4   3  -6  391.48   12.46
  -4  -3   5   19.36    1.72
  -4  -3   5   18.90    1.53
   4   3  -5   18.27    2.07
  -4  -3   5   20.53    1.84
   4   3  -5   19.36    2.11
   4   3  -5   19.28    1.23
  -4  -3   5   17.78    1.65
  -4  -3   5   19.29    1.23
  -4  -3   5   18.43    2.07
  -4  -3   5   16.32    1.34
   4   3  -5   20.17    1.39
  -4  -3   4   31.49    1.89
  -4  -3   4   35.11    2.28
  -4  -3   4   34.81    2.25
  -4  -3   4   32.56    2.18
  -4  -3   4   30.90    2.00
  -4  -3   4   34.07    2.35
   4   3  -4   28.48    2.67
   4   3  -4   34.72    2.71
  -4  -3   4   33.95    2.87
  -4  -3   4   35.05    1.78
   4   3  -4   28.65    2.43
   4   3  -4   39.25    2.11
  -4  -3   3   87.59    3.47
  -4  -3   3   85.67    3.68
  -4  -3   3   86.29    3.56
  -4  -3   3   83.96    3.55
  -4  -3   3   85.18    3.79
   4   3  -3   84.53    4.74
   4   3  -3   82.56    4.32
  -4  -3   3   90.99    4.98
  -4  -3   3   97.51    3.73
  -4  -3   3   93.91    3.32
   4   3  -3   92.41    3.42
  -4  -3   3   69.09    2.68
   4   3  -3   82.13    4.41
   4   3  -3   96.01    3.78
  -4  -3   2    1.13    0.37
  -4  -3   2    0.62    0.29
  -4  -3   2    1.01    0.35
  -4  -3   2    0.97    0.39
  -4  -3   2    0.82    0.34
   4   3  -2    1.50    0.64
   4   3  -2    0.88    0.45
  -4  -3   2    1.52    0.69
  -4  -3   2    0.70    0.30
  -4  -3   2    0.62    0.34
   4   3  -2    0.75    0.45
   4   3  -2    0.80    0.34
   4   3  -2    0.93    0.36
   4   3  -1  147.33    7.08
   4   3  -1  152.28    6.32
  -4  -3   1  140.61    4.78
  -4  -3   1  136.13    4.82
  -4  -3   1  139.67    4.94
   4   3  -1  144.61    6.40
   4   3  -1  136.14    5.68
   4   3  -1  155.30    5.39
  -4  -3   1  148.57    5.13
   4   3  -1  149.47    5.35
   4   3   0  207.56    8.50
   4   3   0  215.16    6.89
  -4  -3   0  180.32    6.06
  -4  -3   0  167.77    6.22
  -4  -3   0  178.56    5.86
   4   3   0  209.31    6.85
  -4  -3   0  198.59    8.13
  -4  -3   0  197.43    6.37
  -4  -3   0  209.00    6.02
  -4  -3   0  195.87    5.74
  -4  -3   0  202.03    6.23
   4   3   0  201.32    6.37
   4   3   0  192.34    7.61
  -4  -3  -1   68.95    2.85
  -4  -3  -1   56.84    2.43
  -4  -3  -1   55.87    3.80
  -4  -3  -1   53.81    2.69
   4   3   1   51.64    2.71
   4   3   1   56.62    4.83
   4   3   1   60.73    3.17
   4   3   1   55.52    2.69
   4   3   1   56.96    3.91
  -4  -3  -1   56.62    2.70
  -4  -3  -1   53.60    2.32
  -4  -3  -1   60.21    2.49
  -4  -3  -2    2.22    0.52
  -4  -3  -2    3.73    0.54
  -4  -3  -2    3.53    0.93
  -4  -3  -2    3.05    0.60
   4   3   2    4.14    0.99
   4   3   2    3.20    0.67
   4   3   2    2.33    1.07
  -4  -3  -2    4.03    0.65
  -4  -3  -2    2.99    0.44
   4   3   2    3.75    0.70
  -4  -3  -2    2.89    0.44
  -4  -3  -3   46.27    1.83
  -4  -3  -3   34.49    2.03
  -4  -3  -3   46.72    2.27
   4   3   3   38.41    2.38
  -4  -3  -3   38.01    2.17
   4   3   3   40.92    4.32
  -4  -3  -3   43.37    2.32
  -4  -3  -4   85.59    3.09
  -4  -3  -4   67.53    2.98
   4   3   4   72.06    3.43
   4   3   4   64.88    3.01
  -4  -3  -4   63.80    3.02
  -4  -3  -4   73.30    2.50
  -4  -3  -4   77.60    3.17
   4   3   4   68.30    5.63
   4   3   5   90.85    6.23
  -4  -3  -5   95.06    3.25
  -4  -3  -5   87.29    2.82
   4   3   5   89.33    3.77
   4   3   5   85.96    3.45
  -4  -3  -5   83.26    3.24
   4   3   6   10.02    0.94
  -4  -3  -6   13.82    1.29
  -4  -3  -6    9.63    0.60
   4   3   6   14.71    0.89
  -4  -3  -7    0.05    0.12
  -4  -3  -7    0.25    0.24
   4   3   7    0.25    0.18
   4   4 -10    1.00    0.27
   4   4 -10    0.94    0.22
  -4  -4  10    1.17    0.34
  -4  -4  10    0.41    0.20
   4   4 -10    0.73    0.23
  -4  -4  10    0.90    0.29
  -4  -4   9   29.74    1.87
  -4  -4   9   26.22    1.44
  -4  -4   9   33.25    1.98
   4   4  -9   33.70    1.40
   4   4  -9   31.42    1.62
   4   4  -9   32.88    1.39
   4   4  -9   28.70    1.60
  -4  -4   8    3.51    0.56
  -4  -4   8    3.32    0.71
  -4  -4   8    2.58    0.52
   4   4  -8    4.19    0.61
   4   4  -8    2.70    0.75
  -4  -4   8    2.64    0.49
  -4  -4   8    3.76    0.68
  -4  -4   8    2.89    0.68
   4   4  -8    4.00    0.47
   4   4  -8    3.59    0.59
  -4  -4   7    3.45    0.62
  -4  -4   7    4.43    0.85
  -4  -4   7    2.85    0.60
  -4  -4   7    4.56    0.79
   4   4  -7    3.13    0.83
  -4  -4   7    3.18    0.58
  -4  -4   7    3.27    0.67
  -4  -4   7    3.51    0.81
   4   4  -7    4.80    0.55
   4   4  -7    4.25    0.49
   4   4  -7    3.76    0.61
  -4  -4   6   33.28    2.16
  -4  -4   6   33.16    2.31
  -4  -4   6   27.25    1.84
  -4  -4   6   30.55    2.03
  -4  -4   6   32.12    2.21
  -4  -4   6   26.82    1.80
   4   4  -6   36.72    1.63
  -4  -4   6   32.76    2.36
   4   4  -6   33.18    2.77
   4   4  -6   33.12    2.71
  -4  -4   5  106.06    3.51
  -4  -4   5  100.80    5.37
  -4  -4   5  115.58    4.74
  -4  -4   5  101.35    4.48
  -4  -4   5  105.97    4.33
   4   4  -5  114.75    5.41
  -4  -4   5  100.89    4.04
   4   4  -5  111.08    3.71
   4   4  -5  125.70    4.09
  -4  -4   5  110.90    4.81
   4   4  -5  105.76    5.51
  -4  -4   4  108.09    3.57
   4   4  -4   96.33    5.18
  -4  -4   4  108.80    4.42
   4   4  -4  106.06    5.27
  -4  -4   4  111.58    4.18
  -4  -4   4  119.15    4.03
  -4  -4   4  114.70    5.87
  -4  -4   4  122.60    4.79
  -4  -4   4  116.90    4.41
   4   4  -4  127.01    4.32
   4   4  -4  104.14    5.60
  -4  -4   3   38.69    2.36
  -4  -4   3   36.28    2.13
  -4  -4   3   36.26    2.18
   4   4  -3   37.22    2.76
  -4  -4   3   37.10    2.01
  -4  -4   3   37.04    1.94
  -4  -4   3   34.48    3.08
  -4  -4   3   31.92    1.54
   4   4  -3   37.39    2.98
   4   4  -3   39.42    2.20
  -4  -4   2   77.78    3.21
  -4  -4   2   69.78    4.63
   4   4  -2   91.97    3.55
  -4  -4   2   78.54    3.17
  -4  -4   2   85.05    3.50
  -4  -4   2   86.44    3.78
  -4  -4   2   79.09    3.46
  -4  -4   2   90.45    3.41
   4   4  -2   90.18    4.77
  -4  -4   2   84.77    2.74
   4   4  -2   81.84    4.16
   4   4  -2   96.45    5.08
  -4  -4   1   44.64    2.15
  -4  -4   1   43.16    3.46
  -4  -4   1   47.27    2.35
  -4  -4   1   34.68    1.87
  -4  -4   1   40.48    2.15
  -4  -4   1   40.54    2.14
  -4  -4   1   46.60    2.38
  -4  -4   1   48.05    2.60
   4   4  -1   43.84    3.23
   4   4  -1   36.11    2.53
   4   4  -1   45.21    3.68
   4   4  -1   41.78    2.25
   4   4  -1   43.73    2.40
   4   4   0  167.49    7.42
  -4  -4   0  165.04    5.06
  -4  -4   0  170.28    7.35
  -4  -4   0  170.33    5.30
  -4  -4   0  138.27    5.08
  -4  -4   0  145.74    5.44
  -4  -4   0  156.70    4.97
  -4  -4   0  153.16    4.77
  -4  -4   0  173.58    5.36
   4   4   0  172.21    6.83
   4   4   0  150.69    5.38
   4   4   0  164.26    6.69
   4   4   0  165.57    5.67
   4   4   1  574.20   19.53
   4   4   1  580.34   16.05
  -4  -4  -1  512.35   15.21
  -4  -4  -1  582.42   15.51
  -4  -4  -1  604.33   18.11
   4   4   1  651.73   18.38
  -4  -4  -1  564.36   15.74
  -4  -4  -1  580.37   16.36
  -4  -4  -1  604.79   15.20
  -4  -4  -1  693.98   15.22
  -4  -4  -1  572.51   15.96
  -4  -4  -2  170.84    6.30
  -4  -4  -2  187.17    5.38
   4   4   2  180.72    9.05
  -4  -4  -2  158.67    5.63
  -4  -4  -2  194.11    5.37
  -4  -4  -2  193.21    6.78
  -4  -4  -2  194.29    5.84
   4   4   3   80.16    4.39
   4   4   3   49.42    2.46
   4   4   3   44.90    4.22
   4   4   3   44.14    2.47
  -4  -4  -3   54.72    2.55
  -4  -4  -3   65.35    2.85
  -4  -4  -3   49.63    3.02
  -4  -4  -3   60.67    3.13
  -4  -4  -3   74.60    2.36
  -4  -4  -4   85.98    2.89
  -4  -4  -4   88.85    3.83
  -4  -4  -4   78.90    2.68
  -4  -4  -4   87.95    3.17
  -4  -4  -4   85.77    3.88
  -4  -4  -5    5.88    0.88
  -4  -4  -5    6.05    0.53
   4   4   5    5.27    0.64
  -4  -4  -5    7.10    0.70
  -4  -4  -5    7.05    0.96
  -4  -4  -6    3.29    0.56
  -4  -4  -6    3.49    0.47
   4   4   6    3.21    0.50
  -4  -4  -7    0.17    0.14
  -4  -5  10    5.03    0.53
  -4  -5  10    4.00    0.46
   4   5 -10    4.77    0.45
   4   5  -9    6.46    0.52
  -4  -5   9    4.11    0.47
   4   5  -9    6.63    0.63
  -4  -5   9    6.14    0.70
  -4  -5   9    5.20    0.57
   4   5  -9    4.35    0.48
  -4  -5   9    5.86    0.73
  -4  -5   8   -0.03    0.17
   4   5  -8    0.04    0.17
  -4  -5   8    0.03    0.15
   4   5  -8    0.03    0.16
  -4  -5   8    0.09    0.29
   4   5  -8    0.10    0.15
  -4  -5   8    0.04    0.20
   4   5  -7    8.97    0.70
  -4  -5   7    6.47    0.85
  -4  -5   7    7.45    0.82
  -4  -5   7    8.98    1.10
  -4  -5   7    5.87    0.77
  -4  -5   6   35.32    2.04
   4   5  -6   41.57    1.66
  -4  -5   6   37.72    2.22
  -4  -5   6   38.78    1.69
  -4  -5   6   40.81    2.50
   4   5  -6   38.88    2.83
   4   5  -5   66.69    3.89
  -4  -5   5   66.79    3.05
   4   5  -5   71.94    2.60
  -4  -5   5   66.17    3.19
  -4  -5   5   68.56    3.35
  -4  -5   5   67.12    3.04
  -4  -5   5   78.33    3.62
   4   5  -5   58.40    3.95
  -4  -5   5   69.79    2.53
   4   5  -4   20.59    2.06
  -4  -5   4   26.71    1.75
   4   5  -4   27.76    1.60
  -4  -5   4   29.33    2.07
  -4  -5   4   24.93    1.35
  -4  -5   4   25.63    1.91
  -4  -5   4   24.27    1.78
  -4  -5   3   68.02    3.29
  -4  -5   3   66.44    3.10
  -4  -5   3   71.32    3.04
  -4  -5   3   62.23    2.35
  -4  -5   3   64.13    4.39
  -4  -5   3   69.92    3.05
   4   5  -3   62.88    3.61
   4   5  -3   69.28    4.26
   4   5  -3   67.21    2.91
  -4  -5   2    0.21    0.25
  -4  -5   2    0.04    0.19
   4   5  -2    0.20    0.26
  -4  -5   2   -0.18    0.39
  -4  -5   2    0.04    0.23
  -4  -5   2    0.04    0.20
   4   5  -2    0.88    0.34
   4   5  -2    0.19    0.32
   4   5  -1  105.58    5.22
   4   5  -1   98.97    5.62
  -4  -5   1   97.81    3.47
  -4  -5   1   97.78    3.61
  -4  -5   1  108.26    3.81
  -4  -5   1   95.77    3.94
  -4  -5   0   79.67    3.03
   4   5   0   78.79    4.70
  -4  -5   0   85.59    3.36
   4   5   0   74.19    3.26
   4   5   0   75.61    4.21
  -4  -5   0   84.59    3.15
  -4  -5   0   70.26    3.44
  -4  -5   0   81.67    3.02
  -4  -5  -1  116.07    3.86
  -4  -5  -1  106.34    3.62
  -4  -5  -1  125.74    3.74
  -4  -5  -1   93.76    4.29
  -4  -5  -1   95.68    3.45
  -4  -5  -2   84.00    2.72
  -4  -5  -2   93.46    3.21
  -4  -5  -2   87.18    2.82
  -4  -5  -3   51.58    2.88
  -4  -5  -3   75.65    2.66
  -4  -5  -3   68.58    2.40
  -4  -5  -3   54.64    2.78
  -4  -5  -3   72.09    2.28
  -4  -5  -4   49.41    2.56
  -4  -5  -4   51.52    2.36
  -4  -5  -4   54.40    1.94
  -4  -5  -5   21.21    1.31
  -4  -5  -5   21.81    1.20
  -4  -5  -5   15.96    0.80
   4   5   5   17.59    1.08
  -4  -5  -6    4.05    0.36
  -4  -6   9   40.98    1.54
   4   6  -9   37.70    1.39
  -4  -6   8    8.73    0.91
  -4  -6   8    8.16    0.76
  -4  -6   8    8.31    0.83
  -4  -6   8    6.95    0.66
   4   6  -8   10.45    0.64
   4   6  -8    8.95    0.68
  -4  -6   7   11.59    0.87
  -4  -6   7   11.17    1.12
  -4  -6   7    9.05    0.87
  -4  -6   7    9.63    0.95
  -4  -6   7   11.06    1.06
  -4  -6   6    2.37    0.46
   4   6  -6    3.89    0.45
  -4  -6   6    3.41    0.61
  -4  -6   6    2.81    0.58
  -4  -6   6    2.27    0.49
  -4  -6   6    2.74    0.49
  -4  -6   6    2.68    0.62
  -4  -6   5   24.91    1.53
  -4  -6   5   26.57    1.31
  -4  -6   5   25.08    1.76
  -4  -6   5   24.76    1.71
   4   6  -5   21.59    1.97
  -4  -6   5   26.00    1.65
  -4  -6   4   12.54    1.13
  -4  -6   4   11.59    1.17
  -4  -6   4   11.35    0.86
  -4  -6   3   98.19    3.85
  -4  -6   3   86.56    3.39
  -4  -6   3  107.84    3.81
   4   6  -3   79.18    3.97
  -4  -6   3   84.11    2.83
  -4  -6   2    1.44    0.39
  -4  -6   2    1.66    0.41
   4   6  -2    1.50    0.67
  -4  -6   2    2.29    0.51
  -4  -6   1   15.69    1.13
  -4  -6   1   13.79    1.05
  -4  -6   1   16.71    1.25
  -4  -6   0   55.08    2.27
  -4  -6   0   50.12    2.67
  -4  -6   0   61.27    2.33
  -4  -6   0   41.18    2.26
  -4  -6   0   69.92    2.68
  -4  -6  -1    4.92    0.59
  -4  -6  -1    3.87    0.65
  -4  -6  -1    5.35    0.56
  -4  -6  -1    4.94    0.55
  -4  -6  -1    3.67    0.71
  -4  -6  -2   15.65    1.21
  -4  -6  -2   17.71    0.94
  -4  -6  -2   14.65    0.98
  -4  -6  -2   16.90    0.89
  -4  -6  -2   14.12    1.30
  -4  -6  -3    0.31    0.20
  -4  -6  -3    0.73    0.32
  -4  -6  -3    0.36    0.16
  -4  -6  -3    0.47    0.33
  -4  -6  -4   28.79    1.16
  -4  -6  -4   30.99    1.60
  -4  -6  -5   69.70    2.12
  -4  -7   9    0.59    0.12
  -4  -7   8  118.10    3.20
  -4  -7   8  111.88    3.16
  -4  -7   7    5.49    0.60
  -4  -7   7    4.71    0.56
   4   7  -7    4.50    0.38
   4   7  -7    6.18    0.42
  -4  -7   7    4.58    0.52
  -4  -7   6    4.23    0.48
  -4  -7   6    4.69    0.59
  -4  -7   6    4.52    0.61
   4   7  -6    4.76    0.40
  -4  -7   5   11.61    0.87
  -4  -7   5   11.54    0.77
  -4  -7   5   15.27    1.13
  -4  -7   5   15.55    1.12
  -4  -7   4  192.17    5.72
  -4  -7   4  199.82    6.05
  -4  -7   3    0.26    0.22
  -4  -7   3    0.29    0.23
  -4  -7   2    3.44    0.54
  -4  -7   2    2.86    0.41
  -4  -7   2    3.34    0.49
  -4  -7   2    3.16    0.49
  -4  -7   1   21.73    1.27
  -4  -7   1   16.93    0.98
  -4  -7   1   15.62    0.94
  -4  -7   1   19.83    1.14
  -4  -7   1   18.40    1.11
  -4  -7   0   25.99    1.18
  -4  -7   0   23.02    1.16
  -4  -7   0   24.98    1.22
  -4  -7  -1    1.67    0.30
  -4  -7  -1    2.07    0.31
  -4  -7  -2    0.03    0.14
  -4  -7  -3  109.16    3.21
  -4  -8   7    0.52    0.14
  -4  -8   7    0.55    0.14
  -4  -8   6   23.79    1.10
  -4  -8   6   22.81    1.07
  -4  -8   5    0.14    0.13
  -4  -8   5    0.19    0.13
  -4  -8   4   58.03    2.08
  -4  -8   4   53.57    1.90
  -4  -8   4   53.95    2.02
  -4  -8   3    7.21    0.61
  -4  -8   3    7.17    0.56
  -4  -8   3    6.74    0.58
  -4  -8   2    7.30    0.59
  -4  -8   1   77.59    2.39
  -4  -8   1   72.69    2.22
  -4  -8   0   27.14    1.01
   5  -8   1   44.21    1.29
   5  -7  -3    1.07    0.18
   5  -7  -3    1.14    0.18
  -5   7   3    1.16    0.18
   5  -7  -2    4.94    0.40
  -5   7   2    5.74    0.44
   5  -7  -2    5.04    0.43
  -5   7   2    5.97    0.46
  -5   7   2    5.95    0.44
   5  -7  -1    5.16    0.42
   5  -7  -1    5.64    0.47
  -5   7   1    7.19    0.50
   5  -7  -1    7.53    0.49
  -5   7   1    7.36    0.52
  -5   7   1    7.54    0.55
  -5   7   1    7.07    0.50
  -5   7   0    0.94    0.21
   5  -7   0    0.77    0.18
  -5   7   0    0.92    0.21
  -5   7   0    0.79    0.21
  -5   7   0    1.20    0.24
  -5   7   0    1.19    0.25
  -5   7   0    0.74    0.19
  -5   7   0    0.89    0.21
   5  -7   0    0.87    0.19
   5  -7   1    2.99    0.29
   5  -7   1    3.75    0.38
  -5   7  -1    3.81    0.34
  -5   7  -1    4.09    0.40
   5  -7   1    3.55    0.38
  -5   7  -1    3.90    0.39
  -5   7  -2   29.69    1.16
   5  -7   2   27.51    1.11
  -5   7  -2   29.75    1.13
  -5   7  -3    0.12    0.12
   5  -7   3    0.16    0.11
   5  -7   3    0.03    0.08
  -5   7  -3    0.04    0.10
  -5   7  -3    0.07    0.08
  -5   7  -3    0.05    0.12
  -5   7  -4    0.07    0.09
  -5   7  -4    0.08    0.11
   5  -7   4   -0.01    0.08
  -5   6   5    8.36    0.46
   5  -6  -5    7.48    0.48
   5  -6  -4  160.52    4.97
  -5   6   4  193.92    5.14
  -5   6   4  173.81    4.90
  -5   6   4  181.99    4.70
  -5   6   3    0.29    0.15
  -5   6   3    0.52    0.22
  -5   6   3    0.70    0.27
   5  -6  -3    0.35    0.26
  -5   6   3    0.43    0.19
   5  -6  -3    0.35    0.18
  -5   6   2   92.68    3.01
   5  -6  -2   87.26    3.01
  -5   6   2  103.99    3.24
   5  -6  -2   98.88    2.99
  -5   6   2  109.31    3.20
  -5   6   2   99.47    3.31
   5  -6  -2  109.77    3.53
  -5   6   1    4.94    0.58
  -5   6   1    3.89    0.46
  -5   6   1    5.11    0.56
  -5   6   1    4.21    0.54
   5  -6  -1    4.58    0.48
  -5   6   1    3.85    0.48
   5  -6  -1    5.62    0.67
  -5   6   0   69.96    2.65
  -5   6   0   65.75    2.48
  -5   6   0  103.04    3.04
  -5   6   0   75.03    2.63
   5  -6   0   92.25    3.07
  -5   6   0   81.06    2.80
  -5   6   0   81.82    2.65
  -5   6   0   80.90    2.79
   5  -6   1    8.21    0.61
  -5   6  -1   10.48    0.76
  -5   6  -1    8.17    0.63
  -5   6  -1   10.94    0.78
  -5   6  -1   11.77    0.78
   5  -6   1   10.24    0.75
  -5   6  -1   10.98    0.78
   5  -6   2    1.59    0.31
  -5   6  -2    2.04    0.35
  -5   6  -2    2.55    0.38
  -5   6  -2    2.30    0.38
  -5   6  -2    1.69    0.31
  -5   6  -2    1.94    0.35
  -5   6  -2    1.86    0.34
   5  -6   3   38.57    1.57
   5  -6   3   36.44    1.45
   5  -6   3   36.42    1.54
  -5   6  -3   37.79    1.55
  -5   6  -3   35.75    1.49
  -5   6  -3   38.88    1.43
   5  -6   4    5.40    0.50
   5  -6   4    4.40    0.35
   5  -6   4    5.01    0.44
  -5   6  -4    6.05    0.50
  -5   6  -4    5.47    0.48
  -5   6  -4    5.68    0.42
   5  -6   4    4.58    0.45
  -5   6  -5   17.62    0.81
  -5   6  -5   18.50    0.81
  -5   6  -6    2.77    0.28
   5  -6   6    3.35    0.27
  -5   5   6    0.20    0.14
   5  -5  -6    0.01    0.11
   5  -5  -6   -0.03    0.09
  -5   5   6    0.02    0.10
  -5   5   5    1.09    0.22
   5  -5  -5    1.54    0.34
  -5   5   5    1.61    0.29
  -5   5   5    2.05    0.37
   5  -5  -5    1.84    0.32
  -5   5   5    1.45    0.33
  -5   5   4   42.72    1.89
  -5   5   4   49.78    2.12
  -5   5   4   53.76    1.95
   5  -5  -4   41.26    1.77
  -5   5   4   43.26    1.78
  -5   5   3  103.35    3.65
  -5   5   3   98.21    3.10
  -5   5   3   95.74    3.23
  -5   5   3  103.77    3.51
   5  -5  -3  101.55    3.66
  -5   5   3   90.13    3.29
  -5   5   2   23.67    1.48
  -5   5   2   21.17    1.25
  -5   5   2   20.86    1.21
  -5   5   2   27.06    1.60
   5  -5  -2   24.56    1.23
  -5   5   2   25.61    1.50
  -5   5   2   22.63    1.37
   5  -5  -2   26.95    1.61
  -5   5   1    0.86    0.35
  -5   5   1    0.96    0.29
  -5   5   1    0.60    0.32
  -5   5   1    0.86    0.28
  -5   5   1    0.61    0.33
   5  -5  -1    1.10    0.37
   5  -5  -1    0.71    0.26
  -5   5   1    1.17    0.40
  -5   5   0  142.35    4.48
  -5   5   0  168.77    4.91
   5  -5   0  108.16    4.02
  -5   5   0  131.23    4.33
  -5   5   0  170.94    4.93
  -5   5   0  143.73    4.22
  -5   5   0  142.03    4.50
   5  -5   0  155.28    4.71
  -5   5   0  136.71    4.21
  -5   5   0  112.41    3.98
  -5   5  -1    1.43    0.35
  -5   5  -1    1.56    0.41
  -5   5  -1    1.57    0.34
  -5   5  -1    2.16    0.51
  -5   5  -1    1.86    0.39
   5  -5   1    1.94    0.42
   5  -5   1    1.28    0.32
  -5   5  -1    1.72    0.41
   5  -5   2  121.30    3.95
  -5   5  -2  113.38    3.93
  -5   5  -2  137.64    4.01
  -5   5  -2  134.08    4.04
  -5   5  -2  141.58    4.18
  -5   5  -2  140.25    4.11
   5  -5   2  128.41    4.00
   5  -5   3    5.63    0.55
  -5   5  -3    5.14    0.54
  -5   5  -3    6.61    0.62
  -5   5  -3    5.80    0.59
  -5   5  -3    6.08    0.57
   5  -5   3    5.83    0.61
  -5   5  -3    7.31    0.66
  -5   5  -3    6.84    0.65
  -5   5  -3    6.46    0.61
   5  -5   4  113.76    3.66
   5  -5   4  105.85    3.35
  -5   5  -4  133.77    3.72
  -5   5  -4  124.97    3.67
  -5   5  -4  130.64    3.56
   5  -5   4  127.93    3.76
   5  -5   4  113.86    3.54
  -5   5  -5    0.67    0.19
   5  -5   5    0.60    0.22
  -5   5  -5    0.79    0.25
   5  -5   5    0.71    0.17
   5  -5   5    0.72    0.22
  -5   5  -5    0.69    0.22
   5  -5   6    2.09    0.30
   5  -5   6    2.17    0.30
  -5   5  -6    3.10    0.39
   5  -5   6    2.54    0.31
  -5   4   7    4.23    0.41
   5  -4  -7    4.29    0.44
  -5   4   7    4.87    0.50
   5  -4  -7    4.65    0.48
  -5   4   7    4.74    0.41
   5  -4  -6    9.04    0.85
  -5   4   6   10.66    0.77
  -5   4   6   10.17    0.80
  -5   4   6    8.22    0.75
   5  -4  -6   10.41    0.92
  -5   4   6   11.67    0.93
   5  -4  -6   11.06    0.84
  -5   4   6   10.85    0.87
   5  -4  -5  107.26    3.88
  -5   4   5  105.99    3.75
  -5   4   5  115.07    3.75
  -5   4   5  108.66    3.85
  -5   4   5  111.84    3.96
  -5   4   4   17.01    1.12
  -5   4   4   16.27    0.95
   5  -4  -4   18.32    1.37
  -5   4   4   16.82    1.28
  -5   4   4   16.77    1.27
  -5   4   4   16.70    1.29
   5  -4  -4   14.79    1.23
  -5   4   4   17.98    1.35
   5  -4  -4   17.94    1.50
  -5   4   4   18.34    1.42
  -5   4   3  205.65    6.60
  -5   4   3  214.87    6.38
   5  -4  -3  228.22    7.00
   5  -4  -3  245.48    7.62
  -5   4   3  233.98    7.28
  -5   4   3  222.99    6.96
  -5   4   3  232.17    7.17
  -5   4   3  229.72    7.03
   5  -4  -3  235.85    7.14
   5  -4  -3  260.51    6.70
  -5   4   2    0.08    0.21
  -5   4   2    0.19    0.23
  -5   4   2    0.17    0.27
  -5   4   2   -0.09    0.30
   5  -4  -2    0.05    0.30
  -5   4   2    0.09    0.27
   5  -4  -2   -0.04    0.28
   5  -4  -2   -0.03    0.23
  -5   4   1    4.78    0.72
  -5   4   1    5.64    0.61
  -5   4   1    5.27    0.74
  -5   4   1    5.62    0.70
  -5   4   1    5.53    0.66
  -5   4   1    6.46    0.76
  -5   4   1    6.03    0.83
  -5   4   1    5.69    0.83
   5  -4  -1    6.53    0.83
  -5   4   1    5.56    0.63
  -5   4   0    2.89    0.53
  -5   4   0    3.24    0.63
  -5   4   0    2.85    0.46
  -5   4   0    3.73    0.68
  -5   4   0    3.71    0.60
   5  -4   0    2.57    0.41
  -5   4   0    3.69    0.52
   5  -4   0    3.59    0.60
  -5   4   0    3.52    0.51
   5  -4   0    3.58    0.58
  -5   4  -1  146.56    4.57
  -5   4  -1  143.81    4.19
  -5   4  -1  122.10    4.27
  -5   4  -1  137.75    4.41
  -5   4  -1  116.62    4.43
  -5   4  -1  117.05    4.00
  -5   4  -1  173.67    5.16
   5  -4   1  138.95    4.51
  -5   4  -1  138.41    4.27
   5  -4   1  165.20    4.76
  -5   4  -1  143.58    4.58
  -5   4  -1  144.19    4.31
   5  -4   1  125.65    4.16
  -5   4  -2   67.31    2.52
  -5   4  -2   55.56    2.38
  -5   4  -2   67.61    2.48
   5  -4   2   60.53    2.38
  -5   4  -2   63.58    2.39
  -5   4  -2   66.77    2.50
  -5   4  -2   67.23    2.62
   5  -4   2   59.68    2.41
  -5   4  -3   28.80    1.47
  -5   4  -3   35.75    1.68
   5  -4   3   29.88    1.52
  -5   4  -3   31.82    1.55
  -5   4  -3   31.47    1.51
  -5   4  -3   26.75    1.38
  -5   4  -3   30.67    1.49
  -5   4  -3   30.68    1.46
   5  -4   3   31.68    1.53
   5  -4   4    5.48    0.50
  -5   4  -4    6.91    0.67
   5  -4   4    6.31    0.66
   5  -4   5    3.59    0.36
  -5   4  -5    3.30    0.42
   5  -4   5    4.07    0.50
   5  -4   5    4.22    0.51
   5  -4   6   10.60    0.70
   5  -4   6   11.27    0.71
   5  -4   6   10.58    0.72
  -5   4  -7    2.82    0.34
  -5   4  -7    3.43    0.39
   5  -4   7    3.16    0.32
  -5   3   8    8.62    0.62
   5  -3  -8    9.93    0.65
   5  -3  -8    8.67    0.64
   5  -3  -8    8.86    0.62
  -5   3   8    8.64    0.58
  -5   3   7    0.08    0.18
  -5   3   7    0.03    0.17
   5  -3  -7   -0.03    0.18
  -5   3   7    0.09    0.17
   5  -3  -7    0.33    0.20
  -5   3   6    0.78    0.32
  -5   3   6    0.47    0.31
   5  -3  -6    0.59    0.34
  -5   3   6    1.02    0.37
   5  -3  -6    0.72    0.34
   5  -3  -5    0.09    0.23
  -5   3   5    0.05    0.25
  -5   3   5    0.61    0.29
   5  -3  -5    0.20    0.29
  -5   3   5    0.18    0.25
  -5   3   5    0.19    0.28
   5  -3  -5    0.08    0.26
   5  -3  -4   31.45    1.98
  -5   3   4   40.74    2.32
   5  -3  -4   39.18    1.78
   5  -3  -4   35.64    2.09
   5  -3  -4   40.04    2.43
  -5   3   4   35.21    1.60
  -5   3   4   39.55    2.29
  -5   3   4   33.51    1.94
  -5   3   4   36.68    2.22
  -5   3   4   31.77    1.66
  -5   3   3  185.65    5.91
  -5   3   3  192.65    5.79
   5  -3  -3  203.08    6.52
   5  -3  -3  193.77    5.97
  -5   3   3  204.23    6.68
  -5   3   3  200.09    6.37
  -5   3   3  207.88    6.76
   5  -3  -3  213.29    7.00
  -5   3   3  202.94    6.76
  -5   3   2   18.51    1.31
  -5   3   2   18.01    1.22
  -5   3   2   20.07    1.57
   5  -3  -2   20.81    1.53
   5  -3  -2   19.02    1.31
  -5   3   2   19.32    1.45
   5  -3  -2   18.67    1.02
  -5   3   2   17.66    1.53
   5  -3  -2   19.54    1.70
  -5   3   2   21.39    1.66
  -5   3   1   14.71    1.15
  -5   3   1   14.82    1.11
  -5   3   1   16.62    1.39
  -5   3   1   12.93    1.06
   5  -3  -1   14.62    1.26
  -5   3   1   16.31    1.03
   5  -3  -1   14.53    0.94
  -5   3   1   14.01    1.18
   5  -3  -1   16.28    1.51
  -5   3   1   16.71    1.44
  -5   3   0   17.52    1.40
  -5   3   0   13.53    1.04
  -5   3   0   18.05    1.47
  -5   3   0   14.73    1.27
  -5   3   0   15.73    1.02
   5  -3   0   15.76    1.03
   5  -3   0   16.13    1.25
  -5   3   0   15.81    1.03
   5  -3   0   15.76    1.19
  -5   3   0   17.03    1.23
   5  -3   0   13.88    0.93
   5  -3   1   56.77    2.29
  -5   3  -1   56.85    2.40
  -5   3  -1   69.68    3.02
  -5   3  -1   55.59    2.44
  -5   3  -1   65.25    2.42
   5  -3   1   64.84    2.64
  -5   3  -1   63.23    2.41
  -5   3  -1   63.42    2.68
   5  -3   1   63.81    2.43
   5  -3   2   35.44    1.99
   5  -3   2   39.81    1.82
  -5   3  -2   38.73    1.76
  -5   3  -2   40.77    1.84
  -5   3  -2   50.81    2.40
  -5   3  -2   35.94    1.79
  -5   3  -2   42.96    2.03
   5  -3   2   39.49    1.84
  -5   3  -2   42.97    1.88
  -5   3  -2   40.88    1.81
   5  -3   2   45.30    2.04
  -5   3  -3   65.82    2.41
   5  -3   3   59.10    2.38
  -5   3  -3   62.85    2.37
  -5   3  -3   62.89    2.37
  -5   3  -3   61.45    2.34
  -5   3  -3   52.76    2.19
   5  -3   3   49.98    2.40
  -5   3  -3   71.43    2.66
  -5   3  -4   22.16    1.23
   5  -3   4   20.99    1.24
  -5   3  -4   20.99    1.23
  -5   3  -4   22.84    1.22
   5  -3   4   22.36    1.27
   5  -3   5    7.35    0.67
   5  -3   5    7.31    0.67
   5  -3   5    6.95    0.67
  -5   3  -5    6.13    0.60
  -5   3  -5    6.74    0.64
   5  -3   6   10.24    0.74
   5  -3   6   11.02    0.74
   5  -3   6    9.99    0.74
   5  -3   6   12.00    0.76
  -5   3  -6   11.26    0.77
  -5   3  -6   10.06    0.68
  -5   3  -6   11.73    0.92
   5  -3   7   39.36    1.49
   5  -3   7   42.49    1.48
  -5   3  -7   41.06    1.62
  -5   2   9    0.08    0.07
   5  -2  -9    0.10    0.09
  -5   2   8    0.72    0.24
   5  -2  -8    0.59    0.21
  -5   2   8    0.77    0.26
   5  -2  -8    0.77    0.27
  -5   2   8    0.71    0.27
  -5   2   8    1.06    0.30
  -5   2   7    0.67    0.25
   5  -2  -7    0.70    0.30
   5  -2  -7    0.24    0.28
  -5   2   7    0.75    0.35
   5  -2  -7    0.55    0.28
  -5   2   7    0.75    0.34
  -5   2   7    0.53    0.32
   5  -2  -6    4.48    0.71
  -5   2   6    3.80    0.62
   5  -2  -6    3.41    0.71
  -5   2   6    3.65    0.70
   5  -2  -6    4.02    0.70
  -5   2   6    3.89    0.71
  -5   2   6    3.58    0.71
  -5   2   5   21.97    1.15
   5  -2  -5   21.31    1.63
   5  -2  -5   22.25    2.39
  -5   2   5   18.37    1.31
   5  -2  -5   22.62    1.62
  -5   2   5   25.13    1.82
  -5   2   5   20.98    1.55
   5  -2  -5   21.92    1.29
  -5   2   5   23.28    1.81
   5  -2  -5   21.80    1.81
  -5   2   5   23.63    1.82
  -5   2   4    9.84    0.82
  -5   2   4    9.49    0.98
   5  -2  -4    9.93    1.65
  -5   2   4    8.88    1.15
   5  -2  -4    9.31    1.05
  -5   2   4    8.66    1.10
   5  -2  -4    9.03    0.87
   5  -2  -4   11.55    1.32
  -5   2   4   10.09    1.20
   5  -2  -3    0.42    0.36
   5  -2  -3    0.74    0.32
  -5   2   3    0.18    0.27
  -5   2   3    0.27    0.26
   5  -2  -3    0.38    0.19
  -5   2   3    0.94    0.32
  -5   2   3    0.52    0.35
   5  -2  -3    0.23    0.45
  -5   2   3    0.94    0.44
   5  -2  -3    0.23    0.37
  -5   2   3    0.38    0.36
  -5   2   3    0.85    0.34
   5  -2  -2  247.37    7.49
  -5   2   2  255.10    7.89
  -5   2   2  233.61    6.93
   5  -2  -2  233.16    6.40
  -5   2   2  251.85    7.06
  -5   2   2  246.35    7.32
   5  -2  -2  238.56    9.60
  -5   2   2  219.05    8.81
  -5   2   2  252.07    7.39
   5  -2  -2  250.02    7.95
  -5   2   2  238.01    7.71
  -5   2   2  244.08    7.75
  -5   2   2  214.72    6.75
  -5   2   1    2.19    0.54
  -5   2   1    1.63    0.68
  -5   2   1    2.07    0.56
  -5   2   1    1.85    0.46
   5  -2  -1    1.29    0.64
   5  -2  -1    1.97    0.37
  -5   2   1    1.63    0.46
  -5   2   1    2.00    0.42
  -5   2   1    2.43    0.59
  -5   2   1    1.57    0.42
  -5   2   1    1.73    0.33
   5  -2  -1    1.25    0.40
   5  -2  -1    2.32    0.51
   5  -2  -1    1.34    0.27
   5  -2  -1    1.80    0.55
  -5   2   1    1.90    0.54
  -5   2   0   50.16    2.37
  -5   2   0   56.58    2.10
  -5   2   0   56.20    2.75
  -5   2   0   49.77    2.16
   5  -2   0   44.77    2.02
   5  -2   0   50.97    2.56
  -5   2   0   54.84    2.71
  -5   2   0   52.48    2.03
   5  -2   0   54.52    2.40
  -5   2   0   50.63    2.63
  -5   2  -1    7.06    0.69
   5  -2   1    5.91    0.82
  -5   2  -1    6.31    0.72
  -5   2  -1    6.72    0.69
  -5   2  -1    7.37    0.91
  -5   2  -1    7.13    1.31
  -5   2  -1    6.17    0.63
   5  -2   1    6.87    0.77
   5  -2   2   51.76    2.62
  -5   2  -2   54.96    2.20
  -5   2  -2   58.92    2.29
  -5   2  -2   51.91    2.26
  -5   2  -2   54.98    2.20
   5  -2   2   57.25    2.39
  -5   2  -2   59.87    2.54
  -5   2  -3   33.27    1.57
   5  -2   3   29.61    1.53
  -5   2  -3   29.01    1.51
  -5   2  -3   36.62    1.68
  -5   2  -3   31.16    1.50
   5  -2   3   31.00    2.18
   5  -2   3   24.33    1.66
   5  -2   3   32.35    1.58
  -5   2  -4   15.21    1.02
   5  -2   4   17.74    1.10
  -5   2  -4   19.00    1.13
   5  -2   4   15.84    1.19
   5  -2   4   13.86    1.29
   5  -2   4   16.37    1.53
   5  -2   5   42.77    1.83
   5  -2   5   43.69    1.86
  -5   2  -5   43.75    1.85
   5  -2   6    7.10    0.62
   5  -2   6    6.35    0.54
   5  -2   6    7.01    0.84
  -5   2  -6    7.49    0.61
   5  -2   6    6.93    0.64
   5  -2   6    7.37    0.61
  -5   2  -6    7.54    0.75
  -5   2  -6    7.79    0.79
  -5   2  -6    5.90    0.58
  -5   2  -7    4.10    0.47
   5  -2   7    4.24    0.39
  -5   1   9   53.19    1.84
   5  -1  -9   53.25    1.94
   5  -1  -8    3.07    0.55
  -5   1   8    3.36    0.54
   5  -1  -8    3.65    0.52
  -5   1   8    3.24    0.50
  -5   1   8    3.55    0.54
   5  -1  -7    0.85    0.42
  -5   1   7    1.11    0.39
  -5   1   7    1.40    0.44
  -5   1   7    1.19    0.41
  -5   1   6   11.05    1.23
   5  -1  -6   13.26    1.74
  -5   1   6   10.53    1.15
   5  -1  -6   13.84    1.20
   5  -1  -6   11.56    0.88
  -5   1   6   12.16    1.23
   5  -1  -6    9.84    1.22
  -5   1   6   11.11    1.18
   5  -1  -5   25.31    1.27
   5  -1  -5   22.19    1.68
   5  -1  -5   25.27    1.49
  -5   1   5   27.31    1.94
  -5   1   5   28.53    2.05
   5  -1  -5   27.52    2.07
  -5   1   5   26.42    1.91
   5  -1  -4  477.28   13.01
  -5   1   4  478.55   13.21
   5  -1  -4  404.53   12.24
  -5   1   4  438.45   12.28
   5  -1  -4  440.51   15.08
   5  -1  -4  492.85   13.62
  -5   1   4  487.34   13.30
   5  -1  -4  461.19   11.82
  -5   1   4  497.81   12.19
  -5   1   4  489.83   13.47
   5  -1  -3  279.78    8.44
   5  -1  -3  262.07    9.13
  -5   1   3  274.34    8.73
  -5   1   3  286.98   12.33
  -5   1   3  270.39    7.98
   5  -1  -3  261.37   10.37
   5  -1  -3  280.81    8.85
  -5   1   3  278.74    8.66
  -5   1   3  283.23    7.84
   5  -1  -3  282.37    7.75
   5  -1  -3  269.02    7.46
  -5   1   3  282.09    8.82
  -5   1   3  263.70    9.82
  -5   1   3  298.35    8.47
   5  -1  -2    4.45    0.96
   5  -1  -2    3.74    0.67
   5  -1  -2    3.95    0.65
  -5   1   2    3.82    0.74
  -5   1   2    3.63    0.60
   5  -1  -2    4.42    1.11
   5  -1  -2    4.66    0.81
  -5   1   2    4.51    0.76
  -5   1   2    3.73    0.60
   5  -1  -2    3.56    0.53
   5  -1  -2    3.74    0.48
  -5   1   2    4.30    0.79
  -5   1   2    4.47    0.55
  -5   1   2    4.00    0.72
  -5   1   2    4.76    1.09
   5  -1  -1  153.78    5.22
   5  -1  -1  166.61    5.28
   5  -1  -1  189.89    7.14
  -5   1   1  170.70    5.67
  -5   1   1  171.43    5.27
   5  -1  -1  171.65    7.32
   5  -1  -1  178.09    5.81
  -5   1   1  168.23    5.66
   5  -1  -1  168.91    5.61
   5  -1  -1  139.28    4.64
  -5   1   1  176.41    5.89
  -5   1   1  157.32    4.74
  -5   1   1  162.40    5.64
  -5   1   1  142.78    6.75
  -5   1   1  149.64    5.02
   5  -1  -1  159.50    5.11
  -5   1   0   74.04    3.48
  -5   1   0   71.46    4.39
  -5   1   0   85.78    3.46
  -5   1   0   79.70    2.80
  -5   1   0   86.85    3.53
  -5   1   0   79.08    3.05
   5  -1   0   73.41    3.07
   5  -1   0   80.90    3.14
  -5   1   0   81.84    3.16
  -5   1  -1  133.12    4.40
  -5   1  -1  132.13    4.14
  -5   1  -1  121.27    4.16
   5  -1   1  111.07    4.29
  -5   1  -1  131.02    4.00
  -5   1  -1  140.36    4.64
   5  -1   1  126.21    4.24
  -5   1  -1  113.24    5.74
  -5   1  -2    5.23    0.60
   5  -1   2    5.57    0.84
   5  -1   2    5.82    0.88
   5  -1   2    4.59    0.85
   5  -1   2    4.91    0.89
   5  -1   2    5.14    0.64
  -5   1  -2    5.72    0.78
  -5   1  -3   54.23    2.25
  -5   1  -3   61.52    2.42
   5  -1   3   61.38    3.15
   5  -1   3   64.18    3.33
   5  -1   3   53.96    2.75
   5  -1   3   54.41    2.87
   5  -1   3   60.04    3.09
   5  -1   3   60.87    2.34
  -5   1  -4   -0.02    0.18
   5  -1   4    0.20    0.24
   5  -1   4    0.18    0.24
   5  -1   4    0.05    0.29
  -5   1  -4   -0.07    0.31
   5  -1   4   -0.05    0.18
  -5   1  -4   -0.03    0.28
   5  -1   4   -0.12    0.21
   5  -1   4    0.05    0.24
   5  -1   4    0.06    0.27
  -5   1  -5   27.38    1.30
  -5   1  -5   31.27    1.71
   5  -1   5   28.78    1.40
  -5   1  -5   30.67    1.64
   5  -1   5   28.33    1.84
   5  -1   5   27.14    1.95
  -5   1  -5   30.63    1.59
   5  -1   5   30.17    1.43
  -5   1  -5   29.82    1.48
   5  -1   5   28.38    1.68
   5  -1   6  161.84    4.53
   5  -1   6  159.16    4.27
  -5   1  -6  141.36    4.58
   5  -1   6  151.58    4.33
   5  -1   6  158.58    4.46
   5  -1   6  155.28    5.17
  -5   1  -6  145.40    4.37
  -5   1  -6  144.21    4.41
  -5   1  -6  138.75    4.58
  -5   1  -7   59.31    2.18
   5  -1   7   66.34    2.14
   5  -1   7   61.42    1.93
   5   0  -9    3.32    0.41
  -5   0   9    3.29    0.45
  -5   0   9    3.89    0.49
   5   0  -9    3.08    0.47
  -5   0   8   32.15    1.82
  -5   0   8   31.07    1.80
  -5   0   8   31.75    1.74
   5   0  -8   33.82    1.91
   5   0  -7    0.08    0.27
  -5   0   7    0.34    0.28
  -5   0   7    0.54    0.30
   5   0  -7    0.46    0.30
  -5   0   7    0.47    0.33
  -5   0   7    0.27    0.29
   5   0  -7    0.50    0.36
   5   0  -6   58.98    3.81
  -5   0   6   54.39    2.86
  -5   0   6   44.88    2.53
   5   0  -6   56.33    2.71
  -5   0   6   57.87    2.96
[truncated: 31,852 more chars]
