# Supplementary material for: Crystal structure and Hirshfeld surface analysis of 2,2,2-tri­fluoro-1-(7-methyl­imidazo[1,2-a]pyridin-3-yl)ethan-1-one
Source: Acta Crystallogr E Crystallogr Commun. 2022 Jan 1;78(Pt 1):12–7. doi: 10.1107/S2056989021012676 (PMC8739203; doi:10.1107/S2056989021012676)
Supplement: Supplementary file 2 [file e-78-00012-Isup2.hkl]

data_I                                                                          
_shelx_title ' 21tei016r_auto_a.res in P-1'                                     
_shelx_refln_list_code          4                                               
_shelx_F_calc_maximum      101.63                                               
_exptl_crystal_F_000       232.00                                               
_reflns_d_resolution_high  0.7842                                               
                                                                                
loop_                                                                           
 _space_group_symop_operation_xyz                                               
 'x, y, z'                                                                      
 '-x, -y, -z'                                                                   
                                                                                
_cell_length_a     5.4384                                                       
_cell_length_b     8.8298                                                       
_cell_length_c    10.0744                                                       
_cell_angle_alpha 102.501                                                       
_cell_angle_beta   96.764                                                       
_cell_angle_gamma  91.415                                                       
                                                                                
_shelx_F_squared_multiplier     1.000                                           
                                                                                
loop_                                                                           
 _refln_index_h                                                                 
 _refln_index_k                                                                 
 _refln_index_l                                                                 
 _refln_F_squared_calc                                                          
 _refln_F_squared_meas                                                          
 _refln_F_squared_sigma                                                         
 _refln_observed_status                                                         
   1   0   0        243.20        216.82         4.36 o                         
   2   0   0         75.42         76.58         1.37 o                         
   3   0   0          8.12         10.15         0.30 o                         
   4   0   0          1.82          1.06         0.10 o                         
   5   0   0        101.40        108.29         1.49 o                         
   6   0   0         12.74         11.69         0.45 o                         
  -6   1   0          3.83          4.04         0.25 o                         
  -5   1   0         71.01         73.60         1.36 o                         
  -4   1   0         65.77         67.17         0.75 o                         
  -3   1   0        593.60        616.42        13.36 o                         
  -2   1   0         19.75         21.93         0.71 o                         
  -1   1   0         19.16         18.83         0.82 o                         
   0   1   0        575.75        606.62        10.94 o                         
   1   1   0         42.51         34.75         1.20 o                         
   2   1   0        671.01        696.16        10.15 o                         
   3   1   0        137.22        153.53         1.97 o                         
   4   1   0        236.75        257.85         2.51 o                         
   5   1   0          1.03          1.22         0.13 o                         
   6   1   0          0.92          0.52         0.12 o                         
  -6   2   0         20.65         24.35         1.18 o                         
  -5   2   0         48.67         48.03         0.87 o                         
  -4   2   0         40.05         38.02         0.57 o                         
  -3   2   0         39.64         30.96         0.88 o                         
  -2   2   0        118.02        109.04         3.60 o                         
  -1   2   0          4.68          8.31         0.27 o                         
   0   2   0       1820.78       1977.99        59.54 o                         
   1   2   0          0.44          0.22         0.19 o                         
   2   2   0         84.11         82.65         1.92 o                         
   3   2   0        532.07        531.80         7.41 o                         
   4   2   0        105.46        114.25         2.10 o                         
   5   2   0        194.48        191.92         3.13 o                         
   6   2   0         16.11         15.41         0.75 o                         
  -6   3   0          7.23          8.65         0.86 o                         
  -5   3   0         15.87         14.44         0.32 o                         
  -4   3   0         50.18         49.23         0.84 o                         
  -3   3   0        155.61        151.83         3.07 o                         
  -2   3   0        297.60        303.46         4.73 o                         
  -1   3   0        517.04        584.24        12.94 o                         
   0   3   0         24.80         31.96         1.32 o                         
   1   3   0          3.58          2.09         0.27 o                         
   2   3   0        116.41        121.65         1.74 o                         
   3   3   0          0.42          1.41         0.14 o                         
   4   3   0        193.51        181.57         2.80 o                         
   5   3   0         24.38         21.80         0.69 o                         
   6   3   0          0.69          0.56         0.09 o                         
  -6   4   0          6.78          8.41         0.48 o                         
  -5   4   0          2.93          3.04         0.16 o                         
  -4   4   0          6.44          6.40         0.22 o                         
  -3   4   0         54.32         56.88         1.06 o                         
  -2   4   0        503.88        548.87        13.35 o                         
  -1   4   0        422.04        481.41         9.28 o                         
   0   4   0         69.15         72.50         1.83 o                         
   1   4   0        121.10        146.96         3.98 o                         
   2   4   0        482.31        468.42         7.50 o                         
   3   4   0        209.77        193.27         3.07 o                         
   4   4   0        153.19        148.12         2.53 o                         
   5   4   0         20.69         20.43         0.72 o                         
   6   4   0         11.97          8.78         0.39 o                         
  -6   5   0         37.38         47.89         1.33 o                         
  -5   5   0        121.93        130.51         4.68 o                         
  -4   5   0          8.25          8.60         0.42 o                         
  -3   5   0         39.54         43.52         0.74 o                         
  -2   5   0          0.03          0.19         0.10 o                         
  -1   5   0          2.08          2.06         0.20 o                         
   0   5   0       1768.35       1847.84        45.31 o                         
   1   5   0          7.61          8.43         1.01 o                         
   2   5   0         12.08         11.62         0.30 o                         
   3   5   0         83.67         86.65         1.50 o                         
   4   5   0         73.03         73.39         1.43 o                         
   5   5   0          4.11          4.86         0.43 o                         
  -5   6   0         63.54         75.08         2.92 o                         
  -4   6   0        225.48        229.17         9.31 o                         
  -3   6   0         14.42         13.30         0.48 o                         
  -2   6   0         16.94         21.16         0.50 o                         
  -1   6   0         39.37         36.10         0.71 o                         
   0   6   0         74.28         78.11         1.92 o                         
   1   6   0         78.08         92.58         1.45 o                         
   2   6   0        320.42        311.65         5.89 o                         
   3   6   0        310.03        309.36         3.05 o                         
   4   6   0         50.74         52.17         3.81 o                         
   5   6   0         84.47         96.12         3.89 o                         
  -5   7   0          1.05          0.85         0.06 o                         
  -4   7   0          0.19          0.18         0.11 o                         
  -3   7   0        185.86        189.41         2.81 o                         
  -2   7   0         76.95         80.31         1.71 o                         
  -1   7   0          9.20         10.38         0.46 o                         
   0   7   0        280.38        303.45         6.66 o                         
   1   7   0         51.70         53.81         0.89 o                         
   2   7   0         23.69         26.18         0.47 o                         
   3   7   0         44.31         51.33         1.18 o                         
   4   7   0         21.00         22.79         0.71 o                         
   5   7   0         80.23         82.06         2.18 o                         
  -4   8   0         78.97         74.13         1.83 o                         
  -3   8   0         63.46         65.06         1.26 o                         
  -2   8   0          3.74          3.13         0.22 o                         
  -1   8   0         18.21         18.49         0.62 o                         
   0   8   0          0.06          0.20         0.08 o                         
   1   8   0        118.47        125.59         3.87 o                         
   2   8   0         68.46         79.70         2.54 o                         
   3   8   0         34.80         45.10         1.22 o                         
   4   8   0         27.91         25.05         0.93 o                         
  -4   9   0          2.16          1.57         0.09 o                         
  -3   9   0          0.05          0.05         0.05 o                         
  -2   9   0          8.84          7.67         0.30 o                         
  -1   9   0          8.70          9.57         0.34 o                         
   0   9   0         11.07         10.27         0.41 o                         
   1   9   0        170.01        176.57         3.22 o                         
   2   9   0         59.55         66.78         2.19 o                         
  -3  10   0          7.17          4.93         0.29 o                         
  -2  10   0          0.57          0.56         0.32 o                         
  -1  10   0          0.24          0.24         0.07 o                         
   0  10   0         11.93         12.09         0.39 o                         
   1  10   0          2.08          2.08         0.27 o                         
   0 -11   1         25.80         23.57         0.79 o                         
   1 -11   1         14.92         13.15         0.36 o                         
  -1 -10   1         12.30         11.05         0.66 o                         
   0 -10   1         17.02         19.77         1.02 o                         
   1 -10   1         11.16         12.83         0.44 o                         
   2 -10   1         14.08         14.15         0.82 o                         
   3 -10   1          0.51          0.14         0.05 o                         
  -2  -9   1         35.85         38.57         1.09 o                         
  -1  -9   1         37.10         45.11         1.91 o                         
   0  -9   1        178.53        208.81         8.03 o                         
   1  -9   1        145.76        162.75         5.75 o                         
   2  -9   1         43.84         43.13         1.43 o                         
   3  -9   1          0.51          0.55         0.08 o                         
   4  -9   1         11.92         10.05         0.32 o                         
  -4  -8   1         56.64         69.28         2.26 o                         
  -3  -8   1          2.16          2.29         0.26 o                         
  -2  -8   1        409.09        455.94        10.83 o                         
  -1  -8   1         21.62         24.00         0.55 o                         
   0  -8   1          0.21          0.08         0.06 o                         
   1  -8   1          2.49          2.00         0.16 o                         
   2  -8   1        182.10        183.34         2.55 o                         
   3  -8   1         43.44         41.76         1.15 o                         
   4  -8   1         46.86         41.07         0.74 o                         
   5  -8   1         56.79         40.85         1.19 o                         
  -5  -7   1         30.29         37.58         1.18 o                         
  -4  -7   1         12.61         16.88         0.84 o                         
  -3  -7   1         80.10         80.46         2.98 o                         
  -2  -7   1         36.23         35.42         0.67 o                         
  -1  -7   1        131.15        140.44         1.88 o                         
   0  -7   1         91.59        104.04         2.43 o                         
   1  -7   1        255.05        287.61         5.39 o                         
   2  -7   1          0.94          0.86         0.13 o                         
   3  -7   1         40.86         38.05         1.01 o                         
   4  -7   1          7.93          7.57         0.24 o                         
   5  -7   1          3.48          3.37         0.13 o                         
  -5  -6   1          0.40          0.31         0.11 o                         
  -4  -6   1         12.88         14.14         0.71 o                         
  -3  -6   1        507.71        487.31         9.73 o                         
  -2  -6   1         19.08         17.33         0.40 o                         
  -1  -6   1         77.75         74.67         1.33 o                         
   0  -6   1        485.92        505.17         7.14 o                         
   1  -6   1         56.08         63.45         1.73 o                         
   2  -6   1         25.38         22.16         0.55 o                         
   3  -6   1         33.34         32.77         0.60 o                         
   4  -6   1          5.53          5.82         0.25 o                         
   5  -6   1          8.67          9.26         0.43 o                         
  -6  -5   1          4.33          3.51         0.25 o                         
  -5  -5   1         43.58         41.13         6.56 o                         
  -4  -5   1        103.99         92.85         1.69 o                         
  -3  -5   1          3.87          2.28         0.15 o                         
  -2  -5   1        111.79        111.23         1.48 o                         
  -1  -5   1         22.96         25.77         1.93 o                         
   0  -5   1        605.77        608.83        23.95 o                         
   1  -5   1        106.02        126.70         3.02 o                         
   2  -5   1         49.98         56.54         1.17 o                         
   3  -5   1          2.89          3.16         0.16 o                         
   4  -5   1         69.69         70.46         2.15 o                         
   5  -5   1          1.51          1.54         0.12 o                         
   6  -5   1          9.46         11.62         0.40 o                         
  -6  -4   1          8.09          7.25         0.42 o                         
  -5  -4   1        102.14         95.81         2.52 o                         
  -4  -4   1         42.52         39.29         0.84 o                         
  -3  -4   1         51.00         61.43         1.08 o                         
  -2  -4   1        145.08        155.49         3.21 o                         
  -1  -4   1          1.03          0.95         0.31 o                         
   0  -4   1        267.26        276.07         5.05 o                         
   1  -4   1        405.00        458.19         8.89 o                         
   2  -4   1          9.14          8.62         0.30 o                         
   3  -4   1          0.00          0.05         0.06 o                         
   4  -4   1         59.79         64.14         1.89 o                         
   5  -4   1        115.90        129.03         3.29 o                         
   6  -4   1          1.90          1.71         0.19 o                         
  -6  -3   1         55.96         46.05         1.13 o                         
  -5  -3   1         18.40         16.29         0.57 o                         
  -4  -3   1        137.84        133.68         1.72 o                         
  -3  -3   1         65.78         62.02         1.09 o                         
  -2  -3   1        615.66        664.34        22.76 o                         
  -1  -3   1          6.61          6.18         0.41 o                         
   0  -3   1        364.63        398.33        11.08 o                         
   1  -3   1         15.26         17.65         0.72 o                         
   2  -3   1         44.73         47.77         1.06 o                         
   3  -3   1        119.25        121.55         3.20 o                         
   4  -3   1        110.10        115.22         1.51 o                         
   5  -3   1         55.25         57.22         1.27 o                         
   6  -3   1          0.28          0.19         0.08 o                         
  -6  -2   1         72.69         65.99         1.35 o                         
  -5  -2   1         14.78         16.36         0.48 o                         
  -4  -2   1         65.46         64.27         0.76 o                         
  -3  -2   1        426.67        430.36         9.57 o                         
  -2  -2   1       1282.98       1275.63        14.52 o                         
  -1  -2   1        923.15        874.20        27.36 o                         
   0  -2   1       2951.57       3280.56        72.55 o                         
   1  -2   1      10328.00      11034.14       156.28 o                         
   2  -2   1        162.34        161.89         4.53 o                         
   3  -2   1        300.35        267.95         3.98 o                         
   4  -2   1          2.27          2.89         0.13 o                         
   5  -2   1          5.58          6.13         0.25 o                         
   6  -2   1          0.95          1.08         0.14 o                         
  -6  -1   1          7.28          7.36         0.34 o                         
  -5  -1   1         12.63         14.76         0.44 o                         
  -4  -1   1          0.01          0.37         0.06 o                         
  -3  -1   1        302.18        330.27         4.17 o                         
  -2  -1   1         81.46        100.17         1.46 o                         
  -1  -1   1       1507.83       1460.47        22.93 o                         
   0  -1   1       1437.36       1421.79        35.99 o                         
   1  -1   1        114.00        103.28         2.27 o                         
   2  -1   1       1225.17       1218.67        17.08 o                         
   3  -1   1        198.59        186.58         2.25 o                         
   4  -1   1        331.52        352.34         4.30 o                         
   5  -1   1        109.22        117.51         2.83 o                         
   6  -1   1          1.92          2.06         0.14 o                         
  -6   0   1          6.51          6.48         0.49 o                         
  -5   0   1        180.88        180.24         2.78 o                         
  -4   0   1         10.23          8.06         0.24 o                         
  -3   0   1         16.66         21.96         0.38 o                         
  -2   0   1        629.56        597.55         6.34 o                         
  -1   0   1         32.09         30.75         0.75 o                         
   0   0   1        496.75        451.72         7.67 o                         
   1   0   1       5566.00       5562.83        65.46 o                         
   2   0   1        455.85        403.78         5.06 o                         
   3   0   1         45.41         49.06         1.19 o                         
   4   0   1        122.83        119.25         1.85 o                         
   5   0   1          6.24          6.60         0.25 o                         
   6   0   1        116.58        126.19         2.80 o                         
  -6   1   1         64.90         83.05         3.59 o                         
  -5   1   1        149.16        151.01         2.54 o                         
  -4   1   1          2.17          1.80         0.11 o                         
  -3   1   1         47.92         52.33         0.99 o                         
  -2   1   1          0.65          1.27         0.12 o                         
  -1   1   1        265.98        248.25         9.66 o                         
   0   1   1        200.38        203.93         7.10 o                         
   1   1   1          4.14          2.75         0.15 o                         
   2   1   1         82.31         82.54         2.25 o                         
   3   1   1        227.25        238.02         5.63 o                         
   4   1   1        103.52        112.90         1.92 o                         
   5   1   1        465.75        483.89         5.78 o                         
   6   1   1         22.58         23.23         0.63 o                         
  -6   2   1          5.36          6.07         0.25 o                         
  -5   2   1          1.75          1.66         0.10 o                         
  -4   2   1         27.31         31.01         0.46 o                         
  -3   2   1        310.01        305.47         7.26 o                         
  -2   2   1         42.48         43.06         0.91 o                         
  -1   2   1         12.61         17.94         0.56 o                         
   0   2   1       1432.56       1453.64        36.27 o                         
   1   2   1        713.49        716.89         9.84 o                         
   2   2   1        245.34        259.68         4.36 o                         
   3   2   1        158.41        159.52         2.13 o                         
   4   2   1         92.50        102.44         1.87 o                         
   5   2   1         98.47         96.25         1.88 o                         
   6   2   1          2.04          1.99         0.21 o                         
  -6   3   1         69.03         89.63         2.81 o                         
  -5   3   1         14.59         13.89         0.34 o                         
  -4   3   1         12.30         10.76         0.29 o                         
  -3   3   1        292.35        298.39         4.89 o                         
  -2   3   1        576.14        588.81         8.28 o                         
  -1   3   1          6.10          5.09         0.23 o                         
   0   3   1         16.30         21.47         0.72 o                         
   1   3   1         16.74         25.39         0.86 o                         
   2   3   1        167.70        169.45         1.95 o                         
   3   3   1         71.12         72.07         1.17 o                         
   4   3   1         51.21         53.04         0.86 o                         
   5   3   1        100.92         95.48         1.98 o                         
   6   3   1          0.78          0.49         0.23 o                         
  -6   4   1        125.54        130.77         2.78 o                         
  -5   4   1          5.32          5.26         0.21 o                         
  -4   4   1          4.26          4.68         0.19 o                         
  -3   4   1        506.95        534.26         6.38 o                         
  -2   4   1          0.13          0.06         0.06 o                         
  -1   4   1        245.26        244.13         2.95 o                         
   0   4   1        162.72        189.29         2.95 o                         
   1   4   1        142.13        149.33        15.63 o                         
   2   4   1         27.87         19.91         0.78 o                         
   3   4   1        299.50        290.84         3.46 o                         
   4   4   1        588.01        553.17        10.03 o                         
   5   4   1          4.10          3.56         0.22 o                         
   6   4   1         14.03         14.85         0.63 o                         
  -6   5   1         21.73         22.03         0.63 o                         
  -5   5   1          0.51          0.78         0.10 o                         
  -4   5   1          6.53          7.13         0.28 o                         
  -3   5   1         11.64         11.75         0.36 o                         
  -2   5   1         10.54         10.86         0.39 o                         
  -1   5   1          6.29          5.93         0.35 o                         
   0   5   1         18.38         31.92         1.05 o                         
   1   5   1        567.27        620.08        30.68 o                         
   2   5   1        237.41        248.10         3.21 o                         
   3   5   1         16.76         18.75         0.45 o                         
   4   5   1         92.88        100.64         5.08 o                         
   5   5   1          5.56          6.88         0.29 o                         
  -5   6   1          4.16          4.20         0.20 o                         
  -4   6   1         50.75         56.77         1.62 o                         
  -3   6   1        321.37        329.31         5.91 o                         
  -2   6   1         18.61         16.96         0.60 o                         
  -1   6   1        598.29        641.73         6.08 o                         
   0   6   1         26.67         28.60         0.74 o                         
   1   6   1         45.60         43.56         1.10 o                         
   2   6   1         71.70         69.25         0.89 o                         
   3   6   1        269.98        294.98         6.91 o                         
   4   6   1          4.62          4.38         0.27 o                         
   5   6   1          5.98          5.27         0.38 o                         
  -5   7   1          6.72          6.26         0.30 o                         
  -4   7   1         13.35         13.49         0.44 o                         
  -3   7   1          6.46          6.79         0.33 o                         
  -2   7   1         11.31         11.71         0.43 o                         
  -1   7   1         79.55         86.62         1.52 o                         
   0   7   1          5.04          3.96         0.21 o                         
   1   7   1        373.91        376.33         8.90 o                         
   2   7   1         50.43         52.14         1.12 o                         
   3   7   1          1.18          1.24         0.14 o                         
   4   7   1          1.96          1.74         0.20 o                         
  -4   8   1         21.37         20.34         0.51 o                         
  -3   8   1          1.49          1.26         0.15 o                         
  -2   8   1         52.27         52.02         1.12 o                         
  -1   8   1         21.20         19.03         0.89 o                         
   0   8   1          0.80          0.78         0.13 o                         
   1   8   1        124.66        116.51         1.93 o                         
   2   8   1        177.64        171.88         3.16 o                         
   3   8   1          1.81          1.93         0.21 o                         
  -4   9   1         21.88         15.41         0.79 o                         
  -3   9   1         83.07         79.84         1.75 o                         
  -2   9   1          5.49          5.11         0.24 o                         
  -1   9   1         39.22         38.31         0.83 o                         
   0   9   1          8.12          9.02         0.33 o                         
   1   9   1         23.53         23.11         0.98 o                         
  -2  10   1         27.07         30.57         1.20 o                         
  -1  10   1         61.98         58.35         1.49 o                         
   0  10   1         98.71        104.16         7.65 o                         
   0 -11   2        106.98        110.14         2.90 o                         
   1 -11   2         18.21         15.50         0.63 o                         
  -2 -10   2         17.10         19.57         0.87 o                         
  -1 -10   2        108.16        115.45         3.31 o                         
   0 -10   2         60.75         67.00         1.59 o                         
   1 -10   2          9.30          9.69         0.69 o                         
   2 -10   2          0.59          0.69         0.12 o                         
   3 -10   2         31.50         21.23         0.53 o                         
  -3  -9   2          6.46          6.28         0.49 o                         
  -2  -9   2          6.16          6.85         0.45 o                         
  -1  -9   2          7.90          8.54         0.35 o                         
   0  -9   2         50.31         57.88         2.04 o                         
   1  -9   2         36.07         45.80         2.25 o                         
   2  -9   2         44.94         48.58         1.72 o                         
   3  -9   2         12.36         11.18         0.57 o                         
   4  -9   2          8.23          7.44         0.29 o                         
  -4  -8   2          4.69          6.73         0.54 o                         
  -3  -8   2         44.87         46.13         1.40 o                         
  -2  -8   2        191.47        200.87         4.22 o                         
  -1  -8   2        178.17        182.01         4.25 o                         
   0  -8   2         14.30         14.90         0.35 o                         
   1  -8   2          0.49          0.23         0.07 o                         
   2  -8   2          1.04          0.85         0.12 o                         
   3  -8   2         54.42         56.54         1.05 o                         
   4  -8   2         18.52         18.42         0.58 o                         
  -5  -7   2          2.18          2.40         0.17 o                         
  -4  -7   2          3.42          2.93         0.22 o                         
  -3  -7   2        216.06        206.46         7.42 o                         
  -2  -7   2        299.39        300.98        11.75 o                         
  -1  -7   2         13.54         13.21         0.50 o                         
   0  -7   2         20.52         25.49         0.73 o                         
   1  -7   2         46.38         49.05         0.73 o                         
   2  -7   2         16.36         14.54         0.36 o                         
   3  -7   2          1.20          1.01         0.10 o                         
   4  -7   2          0.82          0.90         0.09 o                         
   5  -7   2         24.62         26.75         0.64 o                         
  -5  -6   2         46.91         52.77         2.46 o                         
  -4  -6   2          1.83          1.61         0.21 o                         
  -3  -6   2         32.69         31.99         1.04 o                         
  -2  -6   2        340.39        350.84         7.61 o                         
  -1  -6   2          6.57          6.70         0.21 o                         
   0  -6   2         34.50         40.73         1.03 o                         
   1  -6   2          5.84          4.74         0.21 o                         
   2  -6   2        187.86        198.63         2.03 o                         
   3  -6   2          6.54          6.81         0.23 o                         
   4  -6   2         58.40         60.54         0.91 o                         
   5  -6   2          1.72          1.84         0.12 o                         
  -6  -5   2          0.98          1.06         0.14 o                         
  -5  -5   2        151.99        150.97         3.71 o                         
  -4  -5   2          0.27          0.15         0.08 o                         
  -3  -5   2        503.74        451.80         8.79 o                         
  -2  -5   2          9.15          6.72         0.27 o                         
  -1  -5   2          3.37          4.02         0.53 o                         
   0  -5   2        151.60        150.76         5.35 o                         
   1  -5   2        428.45        484.01         8.96 o                         
   2  -5   2         70.45         76.57         1.13 o                         
   3  -5   2         13.05         13.82         0.41 o                         
   4  -5   2         34.14         31.56         0.58 o                         
   5  -5   2        110.08        121.32         3.18 o                         
   6  -5   2          6.04          5.39         0.19 o                         
  -6  -4   2          3.07          1.77         0.13 o                         
  -5  -4   2          4.40          3.02         0.34 o                         
  -4  -4   2         77.52         77.93         1.61 o                         
  -3  -4   2         27.98         30.48         0.71 o                         
  -2  -4   2          1.15          1.21         0.35 o                         
  -1  -4   2          0.06          0.09         0.12 o                         
   0  -4   2        485.39        506.63        17.21 o                         
   1  -4   2        525.34        586.24        11.01 o                         
   2  -4   2        702.86        751.87        14.39 o                         
   3  -4   2         20.03         17.85         0.43 o                         
   4  -4   2         13.42         14.26         0.45 o                         
   5  -4   2         56.25         58.71         1.29 o                         
   6  -4   2          0.13          0.11         0.06 o                         
  -6  -3   2         22.32         21.61         0.67 o                         
  -5  -3   2         13.31         11.32         0.58 o                         
  -4  -3   2          1.46          0.82         0.10 o                         
  -3  -3   2        431.38        479.88         7.94 o                         
  -2  -3   2         72.02         91.47         1.21 o                         
  -1  -3   2        629.09        704.55         9.12 o                         
   0  -3   2       1854.85       2035.30        35.92 o                         
   1  -3   2          2.88          2.71         0.20 o                         
   2  -3   2          3.85          4.17         0.16 o                         
   3  -3   2        385.35        395.73         4.02 o                         
   4  -3   2        110.67        115.97         1.79 o                         
   5  -3   2         34.55         37.89         0.91 o                         
   6  -3   2          6.69          5.44         0.55 o                         
  -6  -2   2          5.87          3.83         0.22 o                         
  -5  -2   2          5.71          3.77         0.29 o                         
  -4  -2   2          5.99          6.84         0.26 o                         
  -3  -2   2          0.02          0.10         0.07 o                         
  -2  -2   2        853.62        839.89         9.34 o                         
  -1  -2   2        274.11        257.04         7.54 o                         
   0  -2   2          8.83         10.37         0.56 o                         
   1  -2   2       9754.27       9030.54       223.19 o                         
   2  -2   2          7.10         13.87         0.34 o                         
   3  -2   2        223.55        234.02         2.91 o                         
   4  -2   2          9.08         10.14         0.24 o                         
   5  -2   2         47.36         51.48         0.98 o                         
   6  -2   2         18.70         19.41         0.76 o                         
  -6  -1   2         74.59         72.80         1.66 o                         
  -5  -1   2         15.01         13.92         0.30 o                         
  -4  -1   2          0.06          0.31         0.06 o                         
  -3  -1   2        277.79        312.03         4.03 o                         
  -2  -1   2       1197.78       1184.20        27.41 o                         
  -1  -1   2         51.86         57.92         1.73 o                         
   0  -1   2        761.19        678.86        12.27 o                         
   1  -1   2        404.70        373.83         4.22 o                         
   2  -1   2        687.02        692.57        10.98 o                         
   3  -1   2         14.64         13.21         0.33 o                         
   4  -1   2          0.62          0.42         0.07 o                         
   5  -1   2          4.01          4.89         0.26 o                         
   6  -1   2         95.58         98.03         2.64 o                         
  -6   0   2         86.50         90.40         4.20 o                         
  -5   0   2         67.44         66.41         0.92 o                         
  -4   0   2        125.43        121.51         1.12 o                         
  -3   0   2        565.58        571.73         4.70 o                         
  -2   0   2         48.67         45.44         0.88 o                         
  -1   0   2       1501.68       1398.02        24.64 o                         
   0   0   2         12.09          9.97         0.49 o                         
   1   0   2        428.85        387.34        15.82 o                         
   2   0   2         34.16         30.03         1.54 o                         
   3   0   2          0.00          0.16         0.08 o                         
   4   0   2        203.67        206.72         3.21 o                         
   5   0   2        220.20        240.26         4.23 o                         
   6   0   2          0.18          0.54         0.15 o                         
  -6   1   2          2.19          2.19         0.24 o                         
  -5   1   2          3.38          3.72         0.16 o                         
  -4   1   2         13.26         12.38         0.27 o                         
  -3   1   2         74.16         69.87         1.46 o                         
  -2   1   2         23.17         24.00         1.04 o                         
  -1   1   2        553.43        505.40         7.47 o                         
   0   1   2         11.72          7.72         0.29 o                         
   1   1   2        171.01        172.11         4.37 o                         
   2   1   2         30.57         24.80         0.68 o                         
   3   1   2          0.22          0.59         0.11 o                         
   4   1   2         20.72         22.31         0.56 o                         
   5   1   2         43.16         47.66         0.99 o                         
   6   1   2         57.32         55.19         1.71 o                         
  -6   2   2          8.86          9.74         0.32 o                         
  -5   2   2        215.71        222.51         2.65 o                         
  -4   2   2         65.19         62.09         0.73 o                         
  -3   2   2         62.98         58.77         1.10 o                         
  -2   2   2        949.37        972.47        14.00 o                         
  -1   2   2       1069.39       1132.80        23.46 o                         
   0   2   2       1166.72       1148.59        16.00 o                         
   1   2   2         40.29         26.54         0.59 o                         
   2   2   2          0.61          2.05         0.16 o                         
   3   2   2         93.93        100.37         3.23 o                         
   4   2   2        115.79        115.91         1.73 o                         
   5   2   2        155.83        155.42         3.18 o                         
   6   2   2          0.59          0.38         0.08 o                         
  -6   3   2        208.20        233.33         4.59 o                         
  -5   3   2         17.06         17.69         0.40 o                         
  -4   3   2        319.69        337.88         3.36 o                         
  -3   3   2         61.66         62.35         1.13 o                         
  -2   3   2         78.73         81.01         2.37 o                         
  -1   3   2          0.00          1.57         0.65 o                         
   0   3   2         12.29         15.14         0.54 o                         
   1   3   2       1276.31       1391.84        17.72 o                         
   2   3   2         76.57         69.27         1.18 o                         
   3   3   2         79.18         84.74         2.07 o                         
   4   3   2          3.44          3.00         0.17 o                         
   5   3   2         18.46         15.56         0.88 o                         
   6   3   2          0.78          0.83         0.11 o                         
  -6   4   2         11.63         13.19         0.72 o                         
  -5   4   2          0.00          0.05         0.08 o                         
  -4   4   2         69.75         75.68         1.02 o                         
  -3   4   2         48.76         54.68         0.92 o                         
  -2   4   2         54.41         62.25         2.54 o                         
  -1   4   2          0.54          2.94         0.33 o                         
   0   4   2       1070.21       1118.10        54.66 o                         
   1   4   2         60.38         58.08         1.44 o                         
   2   4   2        138.83        140.92         2.27 o                         
   3   4   2          3.70          2.62         0.15 o                         
   4   4   2        182.76        169.95         4.03 o                         
   5   4   2          1.16          1.48         0.18 o                         
  -6   5   2         80.83         90.27        11.64 o                         
  -5   5   2         20.61         22.03         0.69 o                         
  -4   5   2          1.83          2.43         0.15 o                         
  -3   5   2         10.54         10.73         0.34 o                         
  -2   5   2         98.70        111.88         1.91 o                         
  -1   5   2        465.11        467.03        18.33 o                         
   0   5   2         47.93         55.36         1.49 o                         
   1   5   2         67.51         79.14         0.91 o                         
   2   5   2        302.77        287.74         6.31 o                         
   3   5   2        121.93        129.01         4.15 o                         
   4   5   2         71.15         81.10         2.20 o                         
   5   5   2         28.56         29.87         0.64 o                         
  -5   6   2         89.46         92.50         2.42 o                         
  -4   6   2         39.87         38.68         1.00 o                         
  -3   6   2          0.22          0.42         0.10 o                         
  -2   6   2         86.15         83.22         1.50 o                         
  -1   6   2        121.94        119.93         2.04 o                         
   0   6   2          1.90          3.13         0.16 o                         
   1   6   2         12.72         13.01         0.34 o                         
   2   6   2          0.56          0.48         0.07 o                         
   3   6   2          9.12          8.29         0.35 o                         
   4   6   2         13.70         14.93         0.59 o                         
   5   6   2         49.75         41.94         1.32 o                         
  -5   7   2          6.24          5.10         0.20 o                         
  -4   7   2          0.04          0.15         0.07 o                         
  -3   7   2         12.71         13.33         0.48 o                         
  -2   7   2         45.44         46.02         0.89 o                         
  -1   7   2         74.31         76.11         1.63 o                         
   0   7   2          4.50          3.81         0.23 o                         
   1   7   2          0.01          0.09         0.06 o                         
   2   7   2        275.22        272.76         7.56 o                         
   3   7   2         84.08        100.37         2.96 o                         
   4   7   2          0.10          0.03         0.13 o                         
  -4   8   2         23.21         21.43         1.11 o                         
  -3   8   2         47.14         45.24         1.71 o                         
  -2   8   2          0.10          0.07         0.11 o                         
  -1   8   2         26.71         22.89         0.68 o                         
   0   8   2          1.17          0.59         0.12 o                         
   1   8   2         77.59         75.97         2.26 o                         
   2   8   2         60.30         65.02         1.88 o                         
   3   8   2         22.46         19.14         0.69 o                         
  -3   9   2         62.04         57.02         1.22 o                         
  -2   9   2         11.06         10.98         0.51 o                         
  -1   9   2        112.10        114.39         5.76 o                         
   0   9   2         10.34         11.59         0.83 o                         
   1   9   2         15.70         14.93         1.65 o                         
  -2  10   2         42.92         42.20         4.71 o                         
  -1  10   2          8.05          7.75         0.76 o                         
   0  10   2         53.12         49.31         3.35 o                         
  -1 -11   3          0.98          1.43         0.18 o                         
   0 -11   3         13.30         13.04         0.44 o                         
   1 -11   3         61.22         50.61         1.39 o                         
  -2 -10   3         15.42         17.80         0.84 o                         
  -1 -10   3        361.74        331.72        16.21 o                         
   0 -10   3         73.23         73.92         5.87 o                         
   1 -10   3          3.48          3.05         0.20 o                         
   2 -10   3          1.83          1.46         0.13 o                         
   3 -10   3          7.44          6.13         0.24 o                         
  -3  -9   3          6.28          6.38         0.48 o                         
  -2  -9   3          4.58          5.20         0.28 o                         
  -1  -9   3         12.54         14.35         0.45 o                         
   0  -9   3          2.02          1.88         0.18 o                         
   1  -9   3         16.26         14.70         0.60 o                         
   2  -9   3         71.81         75.88         3.28 o                         
   3  -9   3          0.52          0.62         0.07 o                         
   4  -9   3          0.74          0.61         0.06 o                         
  -4  -8   3          5.98          6.50         0.31 o                         
  -3  -8   3         13.33         15.45         1.03 o                         
  -2  -8   3        340.56        313.09         9.78 o                         
  -1  -8   3         31.46         35.60         1.02 o                         
   0  -8   3         94.45         97.16         2.20 o                         
   1  -8   3         53.17         53.85         1.04 o                         
   2  -8   3         58.96         62.84         1.17 o                         
   3  -8   3         49.95         50.82         1.11 o                         
   4  -8   3         10.48         10.35         0.29 o                         
  -5  -7   3          0.72          0.44         0.09 o                         
  -4  -7   3          0.08          0.25         0.15 o                         
  -3  -7   3         56.20         49.65         1.89 o                         
  -2  -7   3        479.66        446.45        10.66 o                         
  -1  -7   3         90.18         90.64         2.40 o                         
   0  -7   3          7.02          7.21         0.26 o                         
   1  -7   3         34.94         40.26         0.78 o                         
   2  -7   3         43.43         43.53         0.58 o                         
   3  -7   3         19.72         18.90         0.56 o                         
   4  -7   3          6.39          5.78         0.20 o                         
   5  -7   3          0.02          0.07         0.04 o                         
  -5  -6   3          0.94          0.69         0.13 o                         
  -4  -6   3         87.61         84.22         4.38 o                         
  -3  -6   3        378.25        361.70         7.70 o                         
  -2  -6   3         18.23         18.97         0.40 o                         
  -1  -6   3          0.35          0.24         0.05 o                         
   0  -6   3          4.40          3.42         0.17 o                         
   1  -6   3        125.88        127.88         2.08 o                         
   2  -6   3        633.48        649.07         7.99 o                         
   3  -6   3          1.45          1.57         0.11 o                         
   4  -6   3          8.71          8.53         0.22 o                         
   5  -6   3         31.61         34.46         0.57 o                         
  -6  -5   3          5.62          4.50         0.29 o                         
  -5  -5   3         18.31         18.85         0.66 o                         
  -4  -5   3         70.10         61.62         0.98 o                         
  -3  -5   3          4.48          5.51         0.23 o                         
  -2  -5   3        207.84        233.62         4.10 o                         
  -1  -5   3        962.19       1024.58        15.19 o                         
   0  -5   3         12.43          9.35         0.59 o                         
   1  -5   3        189.42        182.42         2.40 o                         
   2  -5   3          2.97          2.76         0.16 o                         
   3  -5   3         27.66         25.36         0.54 o                         
   4  -5   3          0.08          0.17         0.07 o                         
   5  -5   3          5.45          5.70         0.18 o                         
   6  -5   3         22.74         19.50         0.52 o                         
  -6  -4   3         14.64         18.40         0.56 o                         
  -5  -4   3         79.46         71.62         3.69 o                         
  -4  -4   3         30.89         33.49         0.64 o                         
  -3  -4   3        117.72        114.65         2.17 o                         
  -2  -4   3         89.09         94.18         1.85 o                         
  -1  -4   3        245.01        251.14         8.36 o                         
   0  -4   3        358.83        344.39        15.19 o                         
   1  -4   3        527.06        579.42         6.64 o                         
   2  -4   3       3906.32       3967.55        65.22 o                         
   3  -4   3         16.45         17.82         0.52 o                         
   4  -4   3         33.21         35.19         0.60 o                         
   5  -4   3         26.68         28.41         0.53 o                         
   6  -4   3          9.31          8.79         0.29 o                         
  -6  -3   3          1.78          1.84         0.17 o                         
  -5  -3   3         81.29         80.82         1.48 o                         
  -4  -3   3         82.96         80.21         1.33 o                         
  -3  -3   3         33.76         30.97         0.56 o                         
  -2  -3   3        713.91        790.19         8.04 o                         
  -1  -3   3        354.00        372.47        11.31 o                         
   0  -3   3         34.68         26.77         1.16 o                         
   1  -3   3         46.49         48.32         1.52 o                         
   2  -3   3         62.15         59.62         0.86 o                         
   3  -3   3          2.34          5.18         0.83 o                         
   4  -3   3         60.67         56.06         1.03 o                         
   5  -3   3         51.41         56.31         1.77 o                         
   6  -3   3          9.81          8.43         0.55 o                         
  -6  -2   3          0.23          0.61         0.10 o                         
  -5  -2   3        111.89        107.38         2.17 o                         
  -4  -2   3        136.81        132.98         2.25 o                         
  -3  -2   3          0.09          0.03         0.06 o                         
  -2  -2   3        788.77        780.55        21.64 o                         
  -1  -2   3        341.05        321.62         7.11 o                         
   0  -2   3        152.36        130.98         3.99 o                         
   1  -2   3          5.25          4.97         0.59 o                         
   2  -2   3       1484.26       1422.87        11.35 o                         
   3  -2   3        133.62        126.50         1.71 o                         
   4  -2   3         24.15         27.08         0.50 o                         
   5  -2   3         28.98         28.82         0.85 o                         
   6  -2   3          7.82          6.52         0.42 o                         
  -6  -1   3          3.76          2.78         0.20 o                         
  -5  -1   3         94.59         94.03         1.17 o                         
  -4  -1   3        228.15        234.43         3.43 o                         
  -3  -1   3        372.71        366.85         8.52 o                         
  -2  -1   3         98.39        104.53         3.44 o                         
  -1  -1   3        161.16        139.80         4.57 o                         
   0  -1   3        279.53        275.40         4.70 o                         
   1  -1   3        106.62        101.47         3.72 o                         
   2  -1   3         42.59         43.13         0.79 o                         
   3  -1   3        152.66        159.60         2.21 o                         
   4  -1   3         94.25        101.80         1.61 o                         
   5  -1   3         50.53         54.19         1.22 o                         
   6  -1   3         54.85         60.97         1.72 o                         
  -6   0   3         57.99         61.27         1.25 o                         
  -5   0   3         12.75          9.97         0.29 o                         
  -4   0   3        249.59        232.46         2.67 o                         
  -3   0   3          9.88          8.52         0.31 o                         
  -2   0   3         29.52         28.32         1.02 o                         
  -1   0   3        547.33        552.14         6.85 o                         
   0   0   3         85.44        111.32         1.51 o                         
   1   0   3          7.77          8.83         0.68 o                         
   2   0   3          9.64         10.23         0.55 o                         
   3   0   3        419.46        404.84         5.55 o                         
   4   0   3        181.89        185.58         2.36 o                         
   5   0   3          3.71          4.47         0.28 o                         
   6   0   3         97.50         99.44         2.52 o                         
  -6   1   3        314.03        357.58        12.28 o                         
  -5   1   3        250.18        256.48         2.15 o                         
  -4   1   3          0.02          0.05         0.05 o                         
  -3   1   3        538.43        554.68         9.62 o                         
  -2   1   3        328.00        310.06         4.80 o                         
  -1   1   3       1147.82        999.24        19.63 o                         
   0   1   3        948.48        841.32        23.13 o                         
   1   1   3        109.07        114.02         1.80 o                         
   2   1   3        631.30        663.66        11.74 o                         
   3   1   3         16.30         15.41         0.76 o                         
   4   1   3         34.91         37.51         0.98 o                         
   5   1   3          0.48          0.35         0.13 o                         
   6   1   3          0.03          0.20         0.07 o                         
  -6   2   3          2.44          2.99         0.25 o                         
  -5   2   3          0.30          0.45         0.08 o                         
  -4   2   3         24.70         23.93         0.42 o                         
  -3   2   3        104.60        119.85         3.26 o                         
  -2   2   3        761.32        830.37        22.67 o                         
  -1   2   3          0.40          0.64         0.21 o                         
   0   2   3        228.06        203.82         3.37 o                         
   1   2   3        213.79        226.12         6.30 o                         
   2   2   3        135.38        117.93         3.42 o                         
   3   2   3          0.00          0.60         0.08 o                         
   4   2   3        280.29        277.00         4.86 o                         
   5   2   3        259.09        246.46         6.48 o                         
   6   2   3          5.55          5.13         0.70 o                         
  -6   3   3         74.54         78.17         3.02 o                         
  -5   3   3        172.77        184.62         2.19 o                         
  -4   3   3          3.24          2.60         0.17 o                         
  -3   3   3        240.55        245.58         4.33 o                         
  -2   3   3          2.71          2.54         0.23 o                         
  -1   3   3        337.98        364.09         7.43 o                         
   0   3   3        151.88        151.07         2.66 o                         
   1   3   3        133.36        156.42         3.28 o                         
   2   3   3       1027.11       1164.65        32.73 o                         
   3   3   3        478.45        457.06         9.22 o                         
   4   3   3         39.68         38.61         1.42 o                         
   5   3   3          4.74          3.61         0.21 o                         
  -6   4   3          0.38          0.46         0.09 o                         
  -5   4   3        197.53        213.83         3.28 o                         
  -4   4   3          8.55          9.10         0.29 o                         
  -3   4   3        107.44        114.18         2.49 o                         
  -2   4   3        212.93        230.23         7.74 o                         
  -1   4   3          0.46         -0.07         0.16 o                         
   0   4   3         22.47         30.49         1.06 o                         
   1   4   3        176.42        152.82         4.76 o                         
   2   4   3         21.17         17.78         0.52 o                         
   3   4   3          0.14          0.24         0.08 o                         
   4   4   3         56.19         55.19         3.54 o                         
   5   4   3          0.54          0.40         0.08 o                         
  -6   5   3         12.64         11.30         0.98 o                         
  -5   5   3         91.91         91.10         1.69 o                         
  -4   5   3          8.55          8.40         0.28 o                         
  -3   5   3         57.27         60.15         1.53 o                         
  -2   5   3          0.00          0.06         0.06 o                         
  -1   5   3        153.98        149.52         4.50 o                         
   0   5   3         38.74         39.96         0.83 o                         
   1   5   3         34.01         40.65         0.90 o                         
   2   5   3         54.45         55.42         1.75 o                         
   3   5   3         49.40         43.38         1.80 o                         
   4   5   3         55.09         61.82         3.98 o                         
   5   5   3         21.81         19.08         0.85 o                         
  -5   6   3          0.48          0.39         0.07 o                         
  -4   6   3          0.55          0.64         0.08 o                         
  -3   6   3          0.84          0.82         0.11 o                         
  -2   6   3          8.05          7.48         0.28 o                         
  -1   6   3        214.23        211.89         4.14 o                         
   0   6   3        128.88        128.12         3.44 o                         
   1   6   3          0.81          1.92         0.16 o                         
   2   6   3        152.64        137.75         2.99 o                         
   3   6   3         52.57         49.65         1.79 o                         
   4   6   3          0.38          0.40         0.10 o                         
  -5   7   3          1.74          1.04         0.10 o                         
  -4   7   3          5.62          4.97         0.28 o                         
  -3   7   3         86.23         83.22         3.21 o                         
  -2   7   3        225.77        246.34         6.64 o                         
  -1   7   3          8.91          8.36         0.40 o                         
   0   7   3        378.18        360.80         6.75 o                         
   1   7   3         10.24          9.75         0.41 o                         
   2   7   3         21.98         23.63         0.67 o                         
   3   7   3          3.73          2.35         0.48 o                         
   4   7   3        108.50        100.91         2.97 o                         
  -4   8   3          9.44          9.07         0.29 o                         
  -3   8   3        141.46        129.09         5.81 o                         
  -2   8   3         39.71         36.68         1.51 o                         
  -1   8   3        169.65        169.72         2.76 o                         
   0   8   3        114.08        108.80         3.17 o                         
   1   8   3         49.04         42.31         1.76 o                         
   2   8   3          1.64          2.33         0.24 o                         
   3   8   3         14.77         15.32         0.87 o                         
  -3   9   3        119.15         98.35        17.93 o                         
  -2   9   3         86.45         87.81         5.16 o                         
  -1   9   3         25.32         23.98         0.82 o                         
   0   9   3          3.20          2.40         0.35 o                         
   1   9   3          0.11          0.18         0.11 o                         
  -1  10   3         51.69         49.75         1.42 o                         
   0  10   3         19.71         19.94         0.87 o                         
  -1 -11   4          0.41          0.30         0.11 o                         
   0 -11   4          2.20          2.46         0.15 o                         
   1 -11   4          8.71          7.49         0.38 o                         
  -2 -10   4          1.33          3.52         1.64 o                         
  -1 -10   4        110.02        116.01         1.92 o                         
   0 -10   4        108.98        109.44         5.08 o                         
   1 -10   4         39.25         41.23         1.24 o                         
   2 -10   4          6.69          5.93         0.33 o                         
   3 -10   4          0.68          0.38         0.12 o                         
  -3  -9   4          7.60          8.51         0.66 o                         
  -2  -9   4        124.73        123.21         1.88 o                         
  -1  -9   4          0.51          0.76         0.10 o                         
   0  -9   4          0.12          0.23         0.08 o                         
   1  -9   4         14.46         14.34         0.54 o                         
   2  -9   4          3.30          3.38         0.20 o                         
   3  -9   4          4.47          4.32         0.23 o                         
   4  -9   4         12.03         10.38         0.37 o                         
  -4  -8   4         48.43         50.90         1.23 o                         
  -3  -8   4         14.78         14.80         0.48 o                         
  -2  -8   4        122.99        125.13         3.92 o                         
  -1  -8   4        116.50        111.19         2.22 o                         
   0  -8   4        103.36        101.64         2.74 o                         
   1  -8   4          3.46          3.63         0.16 o                         
   2  -8   4         17.08         17.13         0.58 o                         
   3  -8   4         17.54         17.59         0.45 o                         
   4  -8   4          0.99          0.61         0.07 o                         
  -5  -7   4          0.05          0.12         0.05 o                         
  -4  -7   4        182.90        181.08         3.84 o                         
  -3  -7   4         14.28         17.78         0.46 o                         
  -2  -7   4         47.70         47.12         1.34 o                         
  -1  -7   4         81.17         88.82         1.29 o                         
   0  -7   4        107.04        111.26         2.31 o                         
   1  -7   4          1.46          1.78         0.12 o                         
   2  -7   4        132.50        129.28         1.38 o                         
   3  -7   4         29.02         32.19         0.50 o                         
   4  -7   4          2.15          1.74         0.10 o                         
   5  -7   4          0.03          0.04         0.05 o                         
  -5  -6   4          0.11          0.27         0.07 o                         
  -4  -6   4         14.25         10.85         0.55 o                         
  -3  -6   4          6.36          5.35         0.25 o                         
  -2  -6   4         99.20         93.60         1.26 o                         
  -1  -6   4          3.35          4.26         0.18 o                         
   0  -6   4         46.58         58.57         1.25 o                         
   1  -6   4         27.23         27.65         0.48 o                         
   2  -6   4        232.15        246.49         3.36 o                         
   3  -6   4       1543.84       1518.23        20.23 o                         
   4  -6   4          5.52          5.62         0.23 o                         
   5  -6   4          5.49          4.79         0.18 o                         
  -6  -5   4          0.79          0.50         0.09 o                         
  -5  -5   4         17.24         18.01         1.23 o                         
  -4  -5   4         23.61         23.86         0.77 o                         
  -3  -5   4          0.06          0.07         0.07 o                         
  -2  -5   4         15.34         12.51         0.36 o                         
  -1  -5   4         10.10         16.95         0.76 o                         
   0  -5   4        597.13        650.32         8.65 o                         
   1  -5   4        212.81        227.14         5.90 o                         
   2  -5   4         79.83         83.66         1.61 o                         
   3  -5   4         34.82         34.02         0.62 o                         
   4  -5   4         12.19         13.96         0.36 o                         
   5  -5   4        100.64        112.52         3.34 o                         
  -6  -4   4         26.86         23.53         2.68 o                         
  -5  -4   4          7.76          4.21         0.25 o                         
  -4  -4   4        123.72        104.86         2.09 o                         
  -3  -4   4        125.75        121.59         2.53 o                         
  -2  -4   4          7.26          7.46         0.39 o                         
  -1  -4   4         49.06         56.98         1.57 o                         
   0  -4   4         60.18         58.85         1.98 o                         
   1  -4   4          8.80          6.48         0.27 o                         
   2  -4   4        334.92        343.82         5.79 o                         
   3  -4   4        210.44        217.40         2.63 o                         
   4  -4   4          4.60          4.68         0.23 o                         
   5  -4   4          6.70          5.66         0.35 o                         
   6  -4   4          0.29          0.15         0.05 o                         
  -6  -3   4         38.61         42.76         1.49 o                         
  -5  -3   4          1.55          1.51         0.15 o                         
  -4  -3   4         40.26         31.04         0.64 o                         
  -3  -3   4         90.60         93.63         1.27 o                         
  -2  -3   4         36.23         32.65         0.70 o                         
  -1  -3   4        165.11        168.02         3.03 o                         
   0  -3   4        217.06        207.70         3.13 o                         
   1  -3   4          2.06          1.80         0.12 o                         
   2  -3   4        415.79        412.29         7.40 o                         
   3  -3   4         38.01         38.03         0.68 o                         
   4  -3   4          7.75          6.35         0.27 o                         
   5  -3   4         20.31         20.20         0.51 o                         
   6  -3   4          0.55          0.73         0.08 o                         
  -6  -2   4          0.80          1.18         0.16 o                         
  -5  -2   4         64.59         59.86         1.95 o                         
  -4  -2   4        103.92        109.60         1.93 o                         
  -3  -2   4        234.59        247.86         3.07 o                         
  -2  -2   4        134.70        139.88         3.46 o                         
  -1  -2   4          7.72          5.95         0.32 o                         
   0  -2   4          1.55          1.49         0.10 o                         
   1  -2   4        339.64        332.76         5.17 o                         
   2  -2   4        749.12        714.32         8.74 o                         
   3  -2   4         27.68         25.37         0.49 o                         
   4  -2   4         83.61         81.28         2.33 o                         
   5  -2   4         16.76         15.31         0.59 o                         
   6  -2   4         70.83         78.87         1.34 o                         
  -6  -1   4          0.03          0.08         0.06 o                         
  -5  -1   4        331.65        309.05         6.11 o                         
  -4  -1   4         71.61         70.91         1.08 o                         
  -3  -1   4        326.64        320.31         4.85 o                         
  -2  -1   4        361.79        368.46        13.85 o                         
  -1  -1   4         27.34         31.55         0.67 o                         
   0  -1   4        163.33        148.00         2.23 o                         
   1  -1   4          1.32          1.69         0.13 o                         
   2  -1   4          1.36          2.03         0.12 o                         
   3  -1   4        364.43        382.22         6.69 o                         
   4  -1   4         16.35         13.88         0.47 o                         
   5  -1   4          0.02          0.02         0.07 o                         
   6  -1   4         27.60         28.58         0.58 o                         
  -6   0   4          5.11          4.96         0.23 o                         
  -5   0   4          0.00          0.03         0.07 o                         
  -4   0   4        205.82        207.89         2.79 o                         
  -3   0   4         32.29         29.05         0.81 o                         
  -2   0   4        478.87        510.48         8.01 o                         
  -1   0   4       3538.97       3658.84        46.15 o                         
   0   0   4       1437.79       1347.65        16.24 o                         
   1   0   4        428.88        324.58         9.68 o                         
   2   0   4         24.89         25.15         1.25 o                         
   3   0   4         32.68         27.63         1.04 o                         
   4   0   4         56.47         56.37         1.07 o                         
   5   0   4        307.18        312.02         4.76 o                         
   6   0   4        118.59        121.03         3.12 o                         
  -6   1   4          1.86          1.47         0.14 o                         
  -5   1   4        435.22        433.83         7.51 o                         
  -4   1   4        156.93        147.88         1.92 o                         
  -3   1   4         64.66         67.34         0.73 o                         
  -2   1   4          8.56          6.90         0.23 o                         
  -1   1   4        105.59         97.70         2.61 o                         
   0   1   4       1489.65       1397.64        22.69 o                         
   1   1   4        105.11        103.04         2.28 o                         
   2   1   4        282.76        276.29         5.34 o                         
   3   1   4         70.80         77.81         1.70 o                         
   4   1   4         28.96         30.66         0.64 o                         
   5   1   4          0.81          0.74         0.12 o                         
   6   1   4          1.16          0.85         0.10 o                         
  -6   2   4         11.11         12.17         0.66 o                         
  -5   2   4          9.22          8.85         0.33 o                         
  -4   2   4         85.72         88.21         1.15 o                         
  -3   2   4         86.82         91.05         1.14 o                         
  -2   2   4         29.54         34.08         0.61 o                         
  -1   2   4       1277.23       1243.75        15.23 o                         
   0   2   4        161.87        171.08         6.95 o                         
   1   2   4        171.38        185.84         3.80 o                         
   2   2   4        356.37        349.15        20.58 o                         
   3   2   4          6.51          6.25         0.34 o                         
   4   2   4        112.05        107.79         2.46 o                         
   5   2   4        140.86        138.47         6.97 o                         
  -6   3   4          7.15          7.09         0.39 o                         
  -5   3   4         33.67         33.35         0.88 o                         
  -4   3   4          4.72          5.03         0.24 o                         
  -3   3   4        113.61        112.00         1.88 o                         
  -2   3   4          0.14          0.10         0.09 o                         
  -1   3   4          4.51          4.05         0.37 o                         
   0   3   4         12.36         18.43         1.24 o                         
   1   3   4         22.38         20.61         0.88 o                         
   2   3   4         58.79         62.79         1.71 o                         
   3   3   4         87.83         82.79         2.98 o                         
   4   3   4         69.36         66.95         1.96 o                         
   5   3   4          6.40          7.34         0.27 o                         
  -6   4   4          2.74          2.46         0.18 o                         
  -5   4   4         16.33         15.69         0.36 o                         
  -4   4   4         59.43         57.48         0.86 o                         
  -3   4   4        267.23        252.80         3.51 o                         
  -2   4   4          0.91          1.93         0.22 o                         
  -1   4   4         91.22         98.32         2.28 o                         
   0   4   4         18.01         19.15         0.66 o                         
   1   4   4         15.92         12.16         0.37 o                         
   2   4   4          8.72          9.72         0.32 o                         
   3   4   4         12.48         11.07         1.05 o                         
   4   4   4         82.34         78.41         1.38 o                         
   5   4   4          1.25          1.16         0.14 o                         
  -5   5   4         48.36         42.64         2.08 o                         
  -4   5   4         19.79         20.90         0.46 o                         
  -3   5   4          4.54          4.15         0.20 o                         
  -2   5   4        267.15        275.02         5.80 o                         
  -1   5   4        517.73        523.06        16.37 o                         
   0   5   4        305.50        292.25         3.42 o                         
   1   5   4         31.00         29.17         0.57 o                         
   2   5   4         10.82         12.04         0.41 o                         
   3   5   4         94.67         87.00         3.41 o                         
   4   5   4         38.51         48.31         1.26 o                         
  -5   6   4        202.38        164.95         5.56 o                         
  -4   6   4          5.19          4.53         0.29 o                         
  -3   6   4         43.60         44.21         1.33 o                         
  -2   6   4         18.53         20.50         0.58 o                         
  -1   6   4         33.23         29.17         0.95 o                         
   0   6   4        529.40        521.26        11.87 o                         
   1   6   4         45.75         35.76         1.24 o                         
   2   6   4        106.58         92.45         3.22 o                         
   3   6   4         42.86         42.14         1.58 o                         
   4   6   4         30.04         27.30         1.02 o                         
  -4   7   4         15.64         15.51         1.22 o                         
  -3   7   4        154.98        156.93         4.28 o                         
  -2   7   4         64.37         65.98         2.68 o                         
  -1   7   4        275.39        257.73         4.64 o                         
   0   7   4         56.13         51.84         2.71 o                         
   1   7   4          0.69          0.29         0.15 o                         
   2   7   4          5.29          5.29         0.68 o                         
   3   7   4          0.41          0.60         0.30 o                         
  -4   8   4         17.49         13.37         0.50 o                         
  -3   8   4         26.89         26.80         0.89 o                         
  -2   8   4         12.34         12.27         0.94 o                         
  -1   8   4          0.05          0.23         0.16 o                         
   0   8   4         35.08         36.66         0.96 o                         
   1   8   4         39.80         34.24         1.26 o                         
   2   8   4          3.62          3.38         0.40 o                         
  -2   9   4          4.18          2.86         0.23 o                         
  -1   9   4         34.95         35.90         0.91 o                         
   0   9   4         14.36         13.46         0.66 o                         
   1   9   4         13.35         16.08         1.02 o                         
   0 -11   5          6.38          4.77         0.28 o                         
  -2 -10   5          6.66          6.89         0.49 o                         
  -1 -10   5         13.37         10.97         0.48 o                         
   0 -10   5          8.38          7.42         0.44 o                         
   1 -10   5          0.06          0.04         0.05 o                         
   2 -10   5          1.42          1.20         0.11 o                         
  -3  -9   5         62.47         62.58         1.91 o                         
  -2  -9   5          0.82          0.60         0.09 o                         
  -1  -9   5        192.61        184.49         4.84 o                         
   0  -9   5         23.23         23.17         1.38 o                         
   1  -9   5         15.86         15.91         0.48 o                         
   2  -9   5          1.46          1.09         0.12 o                         
   3  -9   5         14.45         14.78         0.50 o                         
  -4  -8   5          0.02          0.15         0.08 o                         
  -3  -8   5         69.55         67.61         1.88 o                         
  -2  -8   5         77.01         74.77         2.25 o                         
  -1  -8   5          2.41          2.16         0.15 o                         
   0  -8   5         22.17         21.48         0.59 o                         
   1  -8   5         61.22         63.45         2.21 o                         
   2  -8   5         77.26         77.63         1.11 o                         
   3  -8   5        306.17        314.49         4.41 o                         
   4  -8   5        133.06        116.98         1.89 o                         
  -5  -7   5         13.89         13.65         2.08 o                         
  -4  -7   5         10.48         12.13         1.02 o                         
  -3  -7   5        112.94        106.79         2.55 o                         
  -2  -7   5         30.26         31.36         0.62 o                         
  -1  -7   5         36.57         39.00         0.54 o                         
   0  -7   5        161.55        171.90         3.27 o                         
   1  -7   5          1.36          1.26         0.10 o                         
   2  -7   5        214.19        221.19         2.71 o                         
   3  -7   5         86.76         94.51         1.75 o                         
   4  -7   5          2.41          1.95         0.10 o                         
  -5  -6   5         42.51         43.98         1.49 o                         
  -4  -6   5         31.37         23.27         0.61 o                         
  -3  -6   5         11.43         15.40         0.44 o                         
  -2  -6   5        105.42        102.76         1.30 o                         
  -1  -6   5         40.13         43.69         0.73 o                         
   0  -6   5          0.24          0.14         0.06 o                         
   1  -6   5        132.90        128.88         2.67 o                         
   2  -6   5          1.63          1.36         0.09 o                         
   3  -6   5        335.01        349.67         4.92 o                         
   4  -6   5         65.14         66.46         1.08 o                         
   5  -6   5         17.67         16.67         0.53 o                         
  -5  -5   5          5.70          6.54         0.35 o                         
  -4  -5   5         67.91         63.63         1.20 o                         
  -3  -5   5         60.45         52.29         1.38 o                         
  -2  -5   5        145.23        138.73         1.66 o                         
  -1  -5   5        152.49        156.01         1.59 o                         
   0  -5   5          0.63          1.54         0.14 o                         
   1  -5   5          1.67          1.51         0.11 o                         
   2  -5   5         74.59         74.98         1.41 o                         
   3  -5   5          1.70          2.35         0.13 o                         
   4  -5   5          0.79          0.68         0.08 o                         
   5  -5   5          0.62          0.64         0.08 o                         
  -6  -4   5         58.30         52.13         5.69 o                         
  -5  -4   5         21.42         22.97         0.69 o                         
  -4  -4   5        113.69        101.22         1.77 o                         
  -3  -4   5         21.15         23.37         0.59 o                         
  -2  -4   5         18.87         19.69         0.50 o                         
  -1  -4   5        198.11        202.79         4.57 o                         
   0  -4   5        510.11        513.74         6.98 o                         
   1  -4   5          0.98          1.04         0.16 o                         
   2  -4   5         60.32         66.29         1.04 o                         
   3  -4   5         11.62         12.13         0.28 o                         
   4  -4   5         54.13         58.65         1.06 o                         
   5  -4   5          3.47          3.46         0.20 o                         
  -6  -3   5         28.94         30.27         1.02 o                         
  -5  -3   5          2.69          4.03         0.28 o                         
  -4  -3   5         20.06         17.47         0.43 o                         
  -3  -3   5        229.21        240.39         3.76 o                         
  -2  -3   5          9.15          9.59         0.60 o                         
  -1  -3   5        114.85        100.01         1.95 o                         
   0  -3   5        165.99        160.20         2.04 o                         
   1  -3   5         38.55         37.23         0.62 o                         
   2  -3   5         34.92         37.52         0.57 o                         
   3  -3   5          2.96          3.92         0.14 o                         
   4  -3   5          6.44          7.15         0.32 o                         
   5  -3   5          6.24          6.36         0.27 o                         
  -6  -2   5          1.48          1.49         0.13 o                         
  -5  -2   5         29.59         31.89         0.80 o                         
  -4  -2   5          1.02          0.57         0.09 o                         
  -3  -2   5       1405.20       1371.21        16.59 o                         
  -2  -2   5         50.37         49.60         1.49 o                         
  -1  -2   5          3.59          5.05         0.22 o                         
   0  -2   5        458.96        401.65         4.09 o                         
   1  -2   5          2.91          2.55         0.16 o                         
   2  -2   5        182.98        162.35         2.87 o                         
   3  -2   5         86.15         89.05         1.66 o                         
   4  -2   5          6.94          6.90         0.23 o                         
   5  -2   5         37.02         40.06         0.98 o                         
   6  -2   5         52.96         43.31         1.34 o                         
  -6  -1   5         10.54         10.13         0.51 o                         
  -5  -1   5        162.50        153.01         1.90 o                         
  -4  -1   5        434.39        396.90         3.65 o                         
  -3  -1   5         15.41         15.03         0.41 o                         
  -2  -1   5         91.76         97.57         1.47 o                         
  -1  -1   5        406.40        355.49         9.90 o                         
   0  -1   5         63.11         55.73         1.09 o                         
   1  -1   5         86.43         77.56         1.79 o                         
   2  -1   5          3.47          2.77         0.18 o                         
   3  -1   5         86.46         89.34         1.81 o                         
   4  -1   5          5.13          5.99         0.27 o                         
   5  -1   5         24.11         27.05         0.46 o                         
   6  -1   5          1.16          0.85         0.08 o                         
  -6   0   5          0.66          0.67         0.09 o                         
  -5   0   5          1.23          1.01         0.12 o                         
  -4   0   5         37.46         38.57         0.72 o                         
  -3   0   5         46.51         44.58         0.63 o                         
  -2   0   5         21.60         14.86         0.33 o                         
  -1   0   5        177.32        198.93         3.98 o                         
   0   0   5       1261.14       1247.03        13.14 o                         
   1   0   5         64.92         43.82         1.02 o                         
   2   0   5        826.34        763.13        16.62 o                         
   3   0   5          0.48          0.85         0.12 o                         
   4   0   5         39.10         41.38         1.24 o                         
   5   0   5          0.05          0.12         0.06 o                         
  -6   1   5         52.93         56.01         3.58 o                         
  -5   1   5         23.13         23.85         0.60 o                         
  -4   1   5        221.07        213.64         3.50 o                         
  -3   1   5          4.18          3.84         0.17 o                         
  -2   1   5        167.05        155.23         2.53 o                         
  -1   1   5         62.11         58.88         1.88 o                         
   0   1   5         28.33         22.36         0.64 o                         
   1   1   5         52.61         51.52         1.47 o                         
   2   1   5         26.47         30.05         0.84 o                         
   3   1   5         40.19         42.61         1.51 o                         
   4   1   5        487.57        508.39         4.97 o                         
   5   1   5         24.96         25.67         0.58 o                         
  -6   2   5          6.00          5.21         0.27 o                         
  -5   2   5         20.90         20.25         0.43 o                         
  -4   2   5         85.27         87.39         1.99 o                         
  -3   2   5         31.19         29.91         0.52 o                         
  -2   2   5         14.68         11.17         0.34 o                         
  -1   2   5        199.90        160.11         2.53 o                         
   0   2   5         52.04         64.67         1.63 o                         
   1   2   5         73.18         72.94         1.34 o                         
   2   2   5          2.63          1.59         0.13 o                         
   3   2   5          0.13          0.25         0.09 o                         
   4   2   5         32.44         31.31         1.00 o                         
   5   2   5         56.26         54.51         1.24 o                         
  -6   3   5          5.53          6.16         0.26 o                         
  -5   3   5          0.12          0.18         0.09 o                         
  -4   3   5        123.68        124.01         1.74 o                         
  -3   3   5        208.18        195.21         3.63 o                         
  -2   3   5        139.60        132.56         2.32 o                         
  -1   3   5          8.36          9.96         0.38 o                         
   0   3   5        124.65        125.24         2.95 o                         
   1   3   5          7.98          9.15         0.27 o                         
   2   3   5         39.68         41.07         1.24 o                         
   3   3   5         23.70         23.55         0.90 o                         
   4   3   5         85.74         81.65         1.31 o                         
   5   3   5         20.02         20.84         0.74 o                         
  -6   4   5         11.19          9.79         0.51 o                         
  -5   4   5        113.32        101.50         1.58 o                         
  -4   4   5         36.11         34.54         0.99 o                         
  -3   4   5          7.90          6.14         0.28 o                         
  -2   4   5          0.17          0.16         0.09 o                         
  -1   4   5        155.95        146.52         3.37 o                         
   0   4   5         14.87         13.74         0.43 o                         
   1   4   5          0.01          0.06         0.06 o                         
   2   4   5        125.85        106.08         4.25 o                         
   3   4   5        177.17        176.50         3.93 o                         
   4   4   5          5.80          5.75         0.29 o                         
   5   4   5          7.42          5.31         0.39 o                         
  -5   5   5          1.67          1.45         0.11 o                         
  -4   5   5         11.42         10.75         0.52 o                         
  -3   5   5         23.53         22.81         0.71 o                         
  -2   5   5         89.73         89.64         1.91 o                         
  -1   5   5        167.97        171.28         3.23 o                         
   0   5   5        151.97        145.49         2.03 o                         
   1   5   5        361.87        347.84         6.04 o                         
   2   5   5        113.57        122.32         3.63 o                         
   3   5   5         43.70         46.41         1.09 o                         
   4   5   5         20.43         17.16         1.26 o                         
  -5   6   5         12.60          7.35         0.41 o                         
  -4   6   5         10.39          9.61         0.82 o                         
  -3   6   5         50.93         57.96         1.40 o                         
  -2   6   5        405.16        413.62         5.99 o                         
  -1   6   5         88.66         86.47         2.65 o                         
   0   6   5         33.68         33.33         1.12 o                         
   1   6   5        106.47         99.21         1.78 o                         
   2   6   5         22.69         19.32         0.57 o                         
   3   6   5          0.00          0.04         0.08 o                         
   4   6   5         70.09         64.42         1.96 o                         
  -4   7   5          1.71          1.42         0.13 o                         
  -3   7   5         18.34         19.91         0.68 o                         
  -2   7   5         72.89         79.02         2.32 o                         
  -1   7   5          2.18          1.66         0.28 o                         
   0   7   5         12.07         15.40         1.02 o                         
   1   7   5          2.77          1.67         0.26 o                         
   2   7   5          0.59          0.37         0.16 o                         
   3   7   5          4.35          5.45         0.36 o                         
  -3   8   5         15.27         12.23         2.34 o                         
  -2   8   5          1.10          0.90         0.14 o                         
  -1   8   5          0.18          0.48         0.26 o                         
   0   8   5          0.05          0.01         0.09 o                         
   1   8   5         89.66         97.82         3.48 o                         
   2   8   5         14.54         14.96         0.93 o                         
  -1   9   5          0.08          0.22         0.12 o                         
   0   9   5          0.31          0.53         0.11 o                         
  -2 -10   6          4.70          3.99         0.33 o                         
  -1 -10   6         87.85         86.37         1.72 o                         
   0 -10   6         28.78         26.04         0.97 o                         
   1 -10   6         10.93          7.84         0.62 o                         
   2 -10   6          3.38          2.14         0.24 o                         
  -3  -9   6         59.50         65.09         2.75 o                         
  -2  -9   6          5.85          5.56         0.30 o                         
  -1  -9   6          1.19          1.38         0.10 o                         
   0  -9   6        138.21        132.70         4.02 o                         
   1  -9   6         59.33         59.38         1.72 o                         
   2  -9   6          3.72          3.02         0.17 o                         
   3  -9   6         10.86         10.14         0.65 o                         
  -4  -8   6         18.96         21.50         0.71 o                         
  -3  -8   6          3.88          2.37         0.19 o                         
  -2  -8   6          5.16          3.85         0.21 o                         
  -1  -8   6         33.56         35.05         0.88 o                         
   0  -8   6          0.84          0.96         0.10 o                         
   1  -8   6         12.12         12.93         0.42 o                         
   2  -8   6         18.46         19.74         0.46 o                         
   3  -8   6         37.57         36.48         0.65 o                         
   4  -8   6        493.52        440.04        11.90 o                         
  -5  -7   6         10.04          9.70         0.49 o                         
  -4  -7   6          4.08          4.22         0.23 o                         
  -3  -7   6        204.90        200.50         4.15 o                         
  -2  -7   6          4.11          4.14         0.23 o                         
  -1  -7   6          2.09          2.36         0.16 o                         
   0  -7   6         87.88         91.65         1.08 o                         
   1  -7   6        245.32        249.21         5.75 o                         
   2  -7   6         25.40         28.95         0.51 o                         
   3  -7   6         16.81         15.44         0.34 o                         
   4  -7   6          4.20          3.79         0.27 o                         
  -5  -6   6          5.37          6.84         0.28 o                         
  -4  -6   6          4.20          2.77         0.18 o                         
  -3  -6   6        168.15        161.50         2.55 o                         
  -2  -6   6         14.58         15.50         0.51 o                         
  -1  -6   6          4.61          3.52         0.18 o                         
   0  -6   6         29.22         30.36         0.63 o                         
   1  -6   6          0.11          0.29         0.06 o                         
   2  -6   6         95.47         97.49         2.56 o                         
   3  -6   6          3.48          3.21         0.17 o                         
   4  -6   6          8.03          9.03         0.31 o                         
   5  -6   6          4.86          2.86         0.27 o                         
  -5  -5   6         74.48         79.78         1.68 o                         
  -4  -5   6         39.52         36.09         0.77 o                         
  -3  -5   6         59.78         59.76         1.01 o                         
  -2  -5   6         13.72         15.99         0.48 o                         
  -1  -5   6         18.28         17.12         0.42 o                         
   0  -5   6        212.01        218.28         5.07 o                         
   1  -5   6          1.05          0.92         0.08 o                         
   2  -5   6         86.34         87.74         1.19 o                         
   3  -5   6          5.62          5.62         0.19 o                         
   4  -5   6         31.93         32.88         0.65 o                         
   5  -5   6          2.57          2.27         0.18 o                         
  -6  -4   6          5.88          4.73         0.23 o                         
  -5  -4   6         30.89         33.10         1.57 o                         
  -4  -4   6         31.57         29.59         0.66 o                         
  -3  -4   6          4.83          6.46         0.27 o                         
  -2  -4   6        111.26        106.65         2.67 o                         
  -1  -4   6        110.48        103.00         1.54 o                         
   0  -4   6         31.22         31.04         0.75 o                         
   1  -4   6         28.99         30.74         0.68 o                         
   2  -4   6         38.59         38.55         0.48 o                         
   3  -4   6          0.25          0.13         0.05 o                         
   4  -4   6          8.22          7.92         0.25 o                         
   5  -4   6          8.96          9.99         0.38 o                         
  -6  -3   6         13.54         12.39         1.68 o                         
  -5  -3   6          1.95          1.66         0.14 o                         
  -4  -3   6        475.75        436.66        11.67 o                         
  -3  -3   6        134.88        122.29         1.53 o                         
  -2  -3   6         26.89         25.12         0.57 o                         
  -1  -3   6        937.45        899.87        10.01 o                         
   0  -3   6        233.36        204.78         2.60 o                         
   1  -3   6          3.89          3.04         0.15 o                         
   2  -3   6         75.30         74.25         0.73 o                         
   3  -3   6         19.23         18.69         0.35 o                         
   4  -3   6        142.88        149.07         1.84 o                         
   5  -3   6          9.43         10.03         0.26 o                         
  -6  -2   6         35.94         28.98         3.61 o                         
  -5  -2   6          5.13          4.95         0.24 o                         
  -4  -2   6          9.55         10.03         0.29 o                         
  -3  -2   6         42.62         42.44         0.72 o                         
  -2  -2   6         22.65         21.13         0.64 o                         
  -1  -2   6        242.09        248.02         6.74 o                         
   0  -2   6        379.63        393.63         5.71 o                         
   1  -2   6        153.84        128.70         1.79 o                         
   2  -2   6         57.08         59.78         0.88 o                         
   3  -2   6        154.36        147.77         2.25 o                         
   4  -2   6          0.01          0.09         0.08 o                         
   5  -2   6          5.85          6.47         0.20 o                         
  -6  -1   6          1.49          1.40         0.16 o                         
  -5  -1   6         14.28         14.08         0.57 o                         
  -4  -1   6        252.43        247.03         3.09 o                         
  -3  -1   6        329.64        319.20         4.96 o                         
  -2  -1   6        197.68        179.96         2.00 o                         
  -1  -1   6        165.24        161.51         2.10 o                         
   0  -1   6         26.65         23.54         0.44 o                         
   1  -1   6        452.49        441.82         6.55 o                         
   2  -1   6        451.34        450.93         5.28 o                         
   3  -1   6        113.71        113.29         1.75 o                         
   4  -1   6         35.03         40.47         0.69 o                         
   5  -1   6        138.38        139.67         2.38 o                         
  -6   0   6         29.88         30.84         0.81 o                         
  -5   0   6         48.52         48.46         1.40 o                         
  -4   0   6         45.16         42.91         0.82 o                         
  -3   0   6        659.32        644.90         8.17 o                         
  -2   0   6        324.51        313.22         5.27 o                         
  -1   0   6         41.97         37.01         0.63 o                         
   0   0   6         33.35         36.48         0.64 o                         
   1   0   6         74.23         77.84         1.62 o                         
   2   0   6         73.15         66.24         1.42 o                         
   3   0   6         38.32         35.60         1.01 o                         
   4   0   6         44.67         45.89         0.67 o                         
   5   0   6          8.93          8.85         0.44 o                         
  -6   1   6          0.76          1.36         0.15 o                         
  -5   1   6          9.91         10.77         0.38 o                         
  -4   1   6          0.14          0.21         0.10 o                         
  -3   1   6        269.06        261.98         2.87 o                         
  -2   1   6         11.04         11.66         0.31 o                         
  -1   1   6         76.84         65.42         1.10 o                         
   0   1   6          0.43          0.98         0.13 o                         
   1   1   6          5.58          6.82         0.26 o                         
   2   1   6         11.22         10.87         0.55 o                         
   3   1   6          1.70          1.64         0.13 o                         
   4   1   6          0.13          0.12         0.09 o                         
   5   1   6         87.70         81.24         3.61 o                         
  -6   2   6         10.22         12.95         0.44 o                         
  -5   2   6          3.81          3.56         0.24 o                         
  -4   2   6        199.01        184.05         3.80 o                         
  -3   2   6         12.12         10.39         0.29 o                         
  -2   2   6         50.03         46.34         1.01 o                         
  -1   2   6        267.87        260.14         3.94 o                         
   0   2   6        154.18        141.02         2.85 o                         
   1   2   6          4.35          4.25         0.18 o                         
   2   2   6          0.59          1.52         0.14 o                         
   3   2   6          3.08          3.55         0.19 o                         
   4   2   6         70.16         69.17         2.77 o                         
   5   2   6          1.04          0.96         0.13 o                         
  -6   3   6          0.01          0.05         0.05 o                         
  -5   3   6          0.30          0.65         0.14 o                         
  -4   3   6         50.63         47.81         1.83 o                         
  -3   3   6          5.58          5.34         0.25 o                         
  -2   3   6          2.14          1.98         0.14 o                         
  -1   3   6        453.28        457.95         7.25 o                         
   0   3   6        151.50        157.44         2.28 o                         
   1   3   6        156.74        156.56         2.80 o                         
   2   3   6         81.95         80.98         1.62 o                         
   3   3   6         21.06         20.39         0.87 o                         
   4   3   6         10.30         10.78         1.18 o                         
  -5   4   6         11.91          9.49         0.29 o                         
  -4   4   6        365.91        340.80        12.99 o                         
  -3   4   6          2.70          2.06         0.16 o                         
  -2   4   6        160.70        148.24         2.94 o                         
  -1   4   6        224.45        215.96         5.68 o                         
   0   4   6         58.77         61.17         0.93 o                         
   1   4   6        470.24        463.74         5.51 o                         
   2   4   6          3.98          2.35         0.18 o                         
   3   4   6         35.08         29.44         0.99 o                         
   4   4   6          3.35          3.09         0.27 o                         
  -5   5   6          0.00          0.03         0.05 o                         
  -4   5   6         24.90         23.54         1.05 o                         
  -3   5   6         17.32         15.01         0.66 o                         
  -2   5   6        233.34        248.14         3.16 o                         
  -1   5   6         47.10         52.31         1.27 o                         
   0   5   6        107.96        116.03         1.64 o                         
   1   5   6          9.72          7.37         0.40 o                         
   2   5   6         59.06         56.27         1.22 o                         
   3   5   6          4.74          3.37         0.28 o                         
   4   5   6          5.14          3.74         0.33 o                         
  -4   6   6         16.11         14.38         1.40 o                         
  -3   6   6          0.16          0.14         0.07 o                         
  -2   6   6          3.04          3.30         0.25 o                         
  -1   6   6        121.18        142.59         3.16 o                         
   0   6   6          5.53          5.24         0.33 o                         
   1   6   6         19.86         18.05         0.72 o                         
   2   6   6          2.88          3.36         0.34 o                         
   3   6   6          0.13          0.11         0.09 o                         
  -3   7   6         15.26         14.49         0.51 o                         
  -2   7   6          2.34          2.54         0.25 o                         
  -1   7   6          8.49         10.34         0.55 o                         
   0   7   6          0.10          0.13         0.12 o                         
   1   7   6          4.88          3.47         0.31 o                         
   2   7   6          2.33          3.15         0.51 o                         
  -2   8   6          5.43          3.93         0.34 o                         
  -1   8   6         73.44         75.38         1.50 o                         
   0   8   6          0.28          0.11         0.12 o                         
   1   8   6          2.96          3.91         0.29 o                         
  -2 -10   7         30.17         26.43         0.82 o                         
  -1 -10   7         12.09         13.02         0.43 o                         
   0 -10   7         26.87         25.37         2.69 o                         
   1 -10   7          4.21          4.30         0.28 o                         
  -3  -9   7          0.06          0.19         0.07 o                         
  -2  -9   7          2.92          2.78         0.20 o                         
  -1  -9   7         28.00         25.30         0.90 o                         
   0  -9   7          0.38          0.42         0.10 o                         
   1  -9   7         90.04         86.06         1.13 o                         
   2  -9   7         43.95         44.30         1.89 o                         
   3  -9   7         28.33         26.40         0.93 o                         
  -4  -8   7          0.77          0.49         0.09 o                         
  -3  -8   7         26.34         24.70         0.84 o                         
  -2  -8   7         17.29         16.86         0.81 o                         
  -1  -8   7         98.13         98.32         3.00 o                         
   0  -8   7          1.78          2.02         0.15 o                         
   1  -8   7         25.50         27.12         0.69 o                         
   2  -8   7         12.90         12.97         0.32 o                         
   3  -8   7          4.30          3.80         0.16 o                         
  -4  -7   7          4.99          4.79         0.28 o                         
  -3  -7   7          2.75          2.52         0.22 o                         
  -2  -7   7        126.80        128.23         4.53 o                         
  -1  -7   7         80.31         81.41         1.79 o                         
   0  -7   7         16.46         17.01         0.52 o                         
   1  -7   7          0.17          0.20         0.07 o                         
   2  -7   7         20.88         21.82         0.58 o                         
   3  -7   7          3.21          2.98         0.17 o                         
   4  -7   7          6.54          7.06         0.34 o                         
  -5  -6   7         10.45          9.55         2.37 o                         
  -4  -6   7         11.28          9.71         0.43 o                         
  -3  -6   7        112.98        108.88         3.84 o                         
  -2  -6   7          1.64          1.83         0.15 o                         
  -1  -6   7          4.87          4.21         0.20 o                         
   0  -6   7         24.59         27.70         0.48 o                         
   1  -6   7         18.90         18.26         0.45 o                         
   2  -6   7         74.73         71.11         1.48 o                         
   3  -6   7         22.36         21.60         0.42 o                         
   4  -6   7          9.17          9.96         0.47 o                         
  -5  -5   7         22.29         22.89         0.55 o                         
  -4  -5   7          6.09          7.12         0.54 o                         
  -3  -5   7        655.16        645.65        13.49 o                         
  -2  -5   7        156.47        149.37         4.27 o                         
  -1  -5   7         17.02         17.22         0.61 o                         
   0  -5   7         96.55         99.37         1.65 o                         
   1  -5   7         30.23         28.80         0.48 o                         
   2  -5   7        105.56        101.13         1.26 o                         
   3  -5   7         30.34         30.67         0.73 o                         
   4  -5   7         47.13         46.51         0.91 o                         
  -5  -4   7         55.67         61.08         1.72 o                         
  -4  -4   7          3.37          3.58         0.18 o                         
  -3  -4   7          5.98          5.98         0.23 o                         
  -2  -4   7        201.27        208.06         4.16 o                         
  -1  -4   7        182.96        191.12         2.09 o                         
   0  -4   7         65.10         68.62         2.04 o                         
   1  -4   7        266.96        260.93         2.23 o                         
   2  -4   7         57.67         54.61         0.62 o                         
   3  -4   7          4.51          5.11         0.20 o                         
   4  -4   7          0.65          0.98         0.12 o                         
   5  -4   7          4.03          2.89         0.18 o                         
  -6  -3   7          0.83          0.65         0.13 o                         
  -5  -3   7          4.76          4.48         0.31 o                         
  -4  -3   7         58.24         58.49         1.28 o                         
  -3  -3   7        596.06        567.62         9.33 o                         
  -2  -3   7         79.64         74.35         1.73 o                         
  -1  -3   7          0.40          0.23         0.07 o                         
   0  -3   7         54.51         54.39         0.90 o                         
   1  -3   7         23.51         25.14         0.36 o                         
   2  -3   7         86.24         85.39         0.88 o                         
   3  -3   7         21.58         22.27         0.44 o                         
   4  -3   7        102.59        109.49         1.52 o                         
   5  -3   7         36.39         37.86         0.81 o                         
  -6  -2   7          0.75          0.81         0.13 o                         
  -5  -2   7         13.98         12.53         0.75 o                         
  -4  -2   7          3.85          3.05         0.18 o                         
  -3  -2   7          2.01          1.78         0.15 o                         
  -2  -2   7        450.65        430.91         7.42 o                         
  -1  -2   7         11.52         13.10         0.32 o                         
   0  -2   7        151.90        155.81         2.16 o                         
   1  -2   7        663.72        655.71         9.05 o                         
   2  -2   7         35.26         33.39         0.52 o                         
   3  -2   7         12.34         13.61         0.40 o                         
   4  -2   7         44.90         47.63         1.07 o                         
   5  -2   7          3.68          3.86         0.28 o                         
  -6  -1   7          0.46          0.69         0.12 o                         
  -5  -1   7         27.19         29.06         0.91 o                         
  -4  -1   7        144.50        130.76         2.79 o                         
  -3  -1   7        220.67        214.54         5.58 o                         
  -2  -1   7        171.84        159.46         1.50 o                         
  -1  -1   7          0.36          0.69         0.08 o                         
   0  -1   7         11.25         11.47         0.27 o                         
   1  -1   7         12.88         11.13         0.26 o                         
   2  -1   7        107.75        105.77         1.50 o                         
   3  -1   7          0.35          0.16         0.07 o                         
   4  -1   7          0.04          0.12         0.07 o                         
   5  -1   7         61.51         57.68         1.76 o                         
  -6   0   7          2.24          2.44         0.32 o                         
  -5   0   7          0.31          0.34         0.10 o                         
  -4   0   7         63.74         60.71         1.39 o                         
  -3   0   7        344.90        330.44         7.14 o                         
  -2   0   7         15.82         13.13         0.28 o                         
  -1   0   7          0.75          0.47         0.06 o                         
   0   0   7         10.86          8.29         0.28 o                         
   1   0   7         34.65         34.05         0.61 o                         
   2   0   7        135.93        126.53         2.38 o                         
   3   0   7         47.00         47.29         0.96 o                         
   4   0   7         18.18         16.64         0.56 o                         
   5   0   7         37.00         39.55         0.97 o                         
  -6   1   7          0.21          0.09         0.04 o                         
  -5   1   7          1.05          1.05         0.19 o                         
  -4   1   7          4.54          5.51         0.39 o                         
  -3   1   7         33.96         36.36         0.62 o                         
  -2   1   7         54.09         50.06         0.69 o                         
  -1   1   7        477.01        457.42         6.18 o                         
   0   1   7        102.74        101.59         1.61 o                         
   1   1   7        249.79        238.72         3.81 o                         
   2   1   7         88.48         82.66         1.80 o                         
   3   1   7        161.53        174.44         2.92 o                         
   4   1   7          0.37          0.31         0.08 o                         
   5   1   7          0.04          0.05         0.06 o                         
  -5   2   7          0.71          0.55         0.10 o                         
  -4   2   7         70.29         60.25         1.23 o                         
  -3   2   7        379.42        342.74         3.19 o                         
  -2   2   7          9.97         10.40         0.29 o                         
  -1   2   7          0.38          0.15         0.08 o                         
   0   2   7         70.76         63.28         1.67 o                         
   1   2   7          1.44          1.59         0.14 o                         
   2   2   7        275.29        268.55         6.64 o                         
   3   2   7        128.09        131.84         2.89 o                         
   4   2   7         15.56         14.49         0.59 o                         
  -5   3   7          0.02          0.09         0.07 o                         
  -4   3   7         33.55         36.07         1.32 o                         
  -3   3   7          0.31          0.27         0.10 o                         
  -2   3   7         17.16         20.22         0.48 o                         
  -1   3   7        276.47        264.25         4.75 o                         
   0   3   7        309.53        330.85         5.56 o                         
   1   3   7        299.30        299.10         5.85 o                         
   2   3   7        209.88        206.23         5.29 o                         
   3   3   7          4.11          5.44         0.38 o                         
   4   3   7          0.39          0.15         0.09 o                         
  -5   4   7          4.94          4.20         0.18 o                         
  -4   4   7          7.24          7.76         0.32 o                         
  -3   4   7          9.90          7.87         0.31 o                         
  -2   4   7         12.42         13.65         0.58 o                         
  -1   4   7        107.92        104.41         1.85 o                         
   0   4   7          2.95          1.61         0.14 o                         
   1   4   7          3.81          3.33         0.23 o                         
   2   4   7        155.28        152.12         2.73 o                         
   3   4   7          1.51          1.11         0.16 o                         
   4   4   7          0.38          0.16         0.13 o                         
  -4   5   7         11.49         10.59         0.64 o                         
  -3   5   7         12.74         13.70         0.48 o                         
  -2   5   7         12.21         11.01         0.42 o                         
  -1   5   7         34.28         35.00         1.14 o                         
   0   5   7          9.26          9.13         0.38 o                         
   1   5   7         80.16         89.47         1.44 o                         
   2   5   7          0.06          0.41         0.12 o                         
   3   5   7          4.52          4.03         0.27 o                         
  -4   6   7          3.69          2.29         0.46 o                         
  -3   6   7          3.55          3.62         0.24 o                         
  -2   6   7          0.04          0.21         0.10 o                         
  -1   6   7         96.29        121.64         7.29 o                         
   0   6   7          3.89          5.15         0.37 o                         
   1   6   7         11.54         12.39         0.57 o                         
   2   6   7         19.55         19.28         1.28 o                         
  -3   7   7          0.03          0.09         0.06 o                         
  -2   7   7         12.13         12.08         1.48 o                         
  -1   7   7         68.14         80.48         7.22 o                         
   0   7   7         10.68         12.20         0.65 o                         
   1   7   7          0.08          0.13         0.10 o                         
   0 -10   8          6.80          5.22         0.30 o                         
  -2  -9   8         35.43         36.44         0.76 o                         
  -1  -9   8          0.02          0.12         0.08 o                         
   0  -9   8          3.21          3.20         0.16 o                         
   1  -9   8          1.65          1.51         0.11 o                         
   2  -9   8         16.04         14.73         0.47 o                         
  -3  -8   8          1.78          1.91         0.16 o                         
  -2  -8   8         82.84         89.60         2.83 o                         
  -1  -8   8         44.18         45.20         0.96 o                         
   0  -8   8         28.36         29.68         0.88 o                         
   1  -8   8          4.25          4.49         0.19 o                         
   2  -8   8          1.81          2.03         0.12 o                         
   3  -8   8          0.31          0.66         0.08 o                         
  -4  -7   8        109.98        106.32         2.87 o                         
  -3  -7   8         26.06         24.31         1.67 o                         
  -2  -7   8         99.89        100.21         2.37 o                         
  -1  -7   8         19.98         20.90         0.46 o                         
   0  -7   8          6.33          6.82         0.20 o                         
   1  -7   8          9.99         10.00         0.33 o                         
   2  -7   8         10.25         11.36         0.42 o                         
   3  -7   8          1.05          0.45         0.08 o                         
  -4  -6   8          8.72          8.12         0.33 o                         
  -3  -6   8         10.59         10.51         0.75 o                         
  -2  -6   8          8.62         10.35         0.40 o                         
  -1  -6   8        196.97        209.49         4.25 o                         
   0  -6   8          0.00          0.09         0.06 o                         
   1  -6   8         35.80         35.86         1.09 o                         
   2  -6   8        153.77        152.09         3.15 o                         
   3  -6   8         36.75         36.31         1.36 o                         
   4  -6   8          3.55          4.33         0.29 o                         
  -5  -5   8          0.91          0.79         0.19 o                         
  -4  -5   8          0.02          0.04         0.06 o                         
  -3  -5   8         47.67         42.68         1.45 o                         
  -2  -5   8        396.19        406.55         5.83 o                         
  -1  -5   8         52.99         54.38         0.93 o                         
   0  -5   8        136.37        147.49         2.16 o                         
   1  -5   8         89.53         91.68         1.92 o                         
   2  -5   8          1.37          1.62         0.14 o                         
   3  -5   8         30.94         28.06         0.62 o                         
   4  -5   8          5.00          3.81         0.28 o                         
  -5  -4   8          3.54          3.80         0.24 o                         
  -4  -4   8          3.50          3.16         0.17 o                         
  -3  -4   8          6.63          7.26         0.42 o                         
  -2  -4   8          2.59          3.17         0.17 o                         
  -1  -4   8          1.35          1.57         0.11 o                         
   0  -4   8         85.11         89.00         1.61 o                         
   1  -4   8         78.17         80.10         1.28 o                         
   2  -4   8        172.64        174.59         2.07 o                         
   3  -4   8         19.71         20.83         0.50 o                         
   4  -4   8         26.82         28.23         0.64 o                         
  -5  -3   8          0.66          0.82         0.09 o                         
  -4  -3   8         19.07         21.57         0.78 o                         
  -3  -3   8         18.18         17.06         0.64 o                         
  -2  -3   8        173.05        176.77         2.55 o                         
  -1  -3   8         18.54         18.03         0.41 o                         
   0  -3   8          6.87          6.45         0.20 o                         
   1  -3   8         41.49         41.22         0.63 o                         
   2  -3   8          4.14          5.14         0.23 o                         
   3  -3   8         17.02         19.27         0.41 o                         
   4  -3   8          0.85          1.05         0.12 o                         
  -5  -2   8          1.68          1.39         0.15 o                         
  -4  -2   8         97.47        101.72         2.41 o                         
  -3  -2   8          5.35          5.81         0.22 o                         
  -2  -2   8         32.70         32.13         0.64 o                         
  -1  -2   8         43.08         40.55         0.57 o                         
   0  -2   8        214.00        198.33         3.39 o                         
   1  -2   8         16.64         15.46         0.33 o                         
   2  -2   8        163.61        156.20         2.28 o                         
   3  -2   8          0.89          0.57         0.10 o                         
   4  -2   8          2.67          1.75         0.13 o                         
  -5  -1   8          0.45          0.94         0.14 o                         
  -4  -1   8         77.43         79.79         1.27 o                         
  -3  -1   8        136.09        145.27         1.97 o                         
  -2  -1   8        142.60        141.39         1.50 o                         
  -1  -1   8         48.26         45.49         0.58 o                         
   0  -1   8         17.17         17.03         0.44 o                         
   1  -1   8        121.55        124.61         1.52 o                         
   2  -1   8        186.03        187.29         2.18 o                         
   3  -1   8         54.69         55.52         1.47 o                         
   4  -1   8         26.31         27.33         0.69 o                         
  -5   0   8         20.80         29.69         0.84 o                         
  -4   0   8          8.80          9.11         0.32 o                         
  -3   0   8         34.46         25.41         0.65 o                         
  -2   0   8        163.29        150.69         1.46 o                         
  -1   0   8         51.12         52.69         0.75 o                         
   0   0   8         88.46         78.51         1.04 o                         
   1   0   8        267.44        257.40         3.03 o                         
   2   0   8          1.57          1.50         0.13 o                         
   3   0   8        187.91        195.48         2.52 o                         
   4   0   8         36.37         38.29         1.37 o                         
  -5   1   8          2.92          3.13         0.22 o                         
  -4   1   8         14.34         11.95         0.54 o                         
  -3   1   8          3.97          3.78         0.23 o                         
  -2   1   8         12.20         10.29         0.31 o                         
  -1   1   8        144.73        148.04         1.84 o                         
   0   1   8        545.24        532.01         5.51 o                         
   1   1   8         84.69         81.42         1.34 o                         
   2   1   8         68.52         70.72         1.68 o                         
   3   1   8         29.94         28.68         0.85 o                         
   4   1   8          7.85          7.93         0.31 o                         
  -5   2   8          0.42          0.70         0.10 o                         
  -4   2   8         17.50         16.06         0.50 o                         
  -3   2   8         43.89         36.64         0.81 o                         
  -2   2   8         19.73         26.43         0.53 o                         
  -1   2   8        101.84         92.04         1.16 o                         
   0   2   8         97.87         92.09         2.42 o                         
   1   2   8         45.27         43.64         1.06 o                         
   2   2   8         46.52         46.80         1.18 o                         
   3   2   8         25.44         25.20         1.01 o                         
   4   2   8         51.35         49.35         1.94 o                         
  -5   3   8          8.30          8.25         0.26 o                         
  -4   3   8          0.70          0.28         0.09 o                         
  -3   3   8          7.55          7.04         0.33 o                         
  -2   3   8         32.66         30.67         0.86 o                         
  -1   3   8         19.70         13.74         0.34 o                         
   0   3   8          0.42          0.28         0.09 o                         
   1   3   8          6.24          7.30         0.43 o                         
   2   3   8         47.49         51.65         1.48 o                         
   3   3   8         13.28         12.12         0.45 o                         
  -4   4   8         20.15         21.33         0.59 o                         
  -3   4   8         92.37         92.84         2.98 o                         
  -2   4   8          0.27          0.91         0.15 o                         
  -1   4   8          7.70          8.49         0.30 o                         
   0   4   8          8.34          7.69         0.26 o                         
   1   4   8         49.23         46.10         1.06 o                         
   2   4   8         10.92         11.56         0.43 o                         
   3   4   8         21.61         20.36         0.66 o                         
  -4   5   8         11.39          9.55         0.40 o                         
  -3   5   8         47.38         50.17         2.18 o                         
  -2   5   8          1.37          1.90         0.20 o                         
  -1   5   8         33.78         40.99         1.06 o                         
   0   5   8          5.58          5.84         0.62 o                         
   1   5   8         27.60         30.07         0.99 o                         
   2   5   8          0.18          0.22         0.10 o                         
  -3   6   8         20.03         20.40         0.93 o                         
  -2   6   8          0.70          0.24         0.10 o                         
  -1   6   8         28.40         37.85         3.08 o                         
   0   6   8        129.44        174.93        35.18 o                         
   1   6   8          0.25          0.09         0.18 o                         
  -1   7   8          3.72          2.19         0.28 o                         
  -2  -9   9         10.00          7.34         0.45 o                         
  -1  -9   9         12.45         12.73         2.72 o                         
   0  -9   9         32.33         33.31         0.84 o                         
   1  -9   9          0.50          0.35         0.10 o                         
  -3  -8   9          1.17          1.13         0.11 o                         
  -2  -8   9         17.36         16.37         0.38 o                         
  -1  -8   9          5.12          5.21         0.16 o                         
   0  -8   9        142.33        150.74         3.79 o                         
   1  -8   9          1.63          1.48         0.09 o                         
   2  -8   9          8.52          7.16         0.21 o                         
  -4  -7   9          0.98          0.54         0.11 o                         
  -3  -7   9         15.77         15.94         1.02 o                         
  -2  -7   9        339.50        369.62         7.60 o                         
  -1  -7   9        112.13        116.12         2.22 o                         
   0  -7   9         27.68         28.55         0.59 o                         
   1  -7   9         44.92         45.86         1.33 o                         
   2  -7   9         75.89         79.01         2.10 o                         
   3  -7   9         15.79         13.89         0.41 o                         
  -4  -6   9         36.07         36.22         1.51 o                         
  -3  -6   9         30.26         32.42         1.79 o                         
  -2  -6   9          3.10          2.89         0.13 o                         
  -1  -6   9          0.03          0.04         0.05 o                         
   0  -6   9         17.64         18.23         0.35 o                         
   1  -6   9          0.76          0.86         0.11 o                         
   2  -6   9         57.52         60.46         1.75 o                         
   3  -6   9         17.69         17.05         0.56 o                         
  -4  -5   9          5.39          5.09         0.32 o                         
  -3  -5   9         64.14         71.43         2.44 o                         
  -2  -5   9         28.46         30.19         0.52 o                         
  -1  -5   9         80.31         82.75         1.72 o                         
   0  -5   9         10.94         11.52         0.32 o                         
   1  -5   9        102.96        107.02         2.70 o                         
   2  -5   9         18.29         20.91         0.74 o                         
   3  -5   9          0.19          0.22         0.08 o                         
  -5  -4   9          0.53          0.38         0.09 o                         
  -4  -4   9         27.34         28.67         0.84 o                         
  -3  -4   9         31.18         34.76         1.35 o                         
  -2  -4   9          5.64          6.05         0.21 o                         
  -1  -4   9        326.31        336.51         5.13 o                         
   0  -4   9          2.52          2.15         0.14 o                         
   1  -4   9          5.11          4.52         0.23 o                         
   2  -4   9          1.36          1.19         0.15 o                         
   3  -4   9          1.91          1.13         0.16 o                         
   4  -4   9          0.94          0.58         0.09 o                         
  -5  -3   9          7.94          8.60         1.18 o                         
  -4  -3   9         10.60         13.52         0.66 o                         
  -3  -3   9          0.14          0.39         0.08 o                         
  -2  -3   9         21.82         21.49         0.39 o                         
  -1  -3   9        113.93        110.51         1.74 o                         
   0  -3   9         58.54         56.81         0.87 o                         
   1  -3   9          0.05          0.05         0.07 o                         
   2  -3   9         15.08         14.73         0.47 o                         
   3  -3   9          0.23          0.13         0.11 o                         
   4  -3   9          0.11          0.38         0.08 o                         
  -5  -2   9         36.88         39.91         1.12 o                         
  -4  -2   9         39.50         51.04         0.98 o                         
  -3  -2   9         89.65         96.87         1.89 o                         
  -2  -2   9        377.71        374.17         4.31 o                         
  -1  -2   9         11.47         11.21         0.29 o                         
   0  -2   9         11.60          9.86         0.34 o                         
   1  -2   9          1.07          1.32         0.14 o                         
   2  -2   9        116.98        116.61         1.59 o                         
   3  -2   9         20.85         19.65         0.58 o                         
   4  -2   9          0.15          0.02         0.08 o                         
  -5  -1   9          0.01          0.20         0.10 o                         
  -4  -1   9          0.02          0.03         0.07 o                         
  -3  -1   9         72.56         68.20         1.37 o                         
  -2  -1   9          2.03          2.59         0.18 o                         
  -1  -1   9          0.44          0.56         0.09 o                         
   0  -1   9         29.66         27.59         0.58 o                         
   1  -1   9         48.27         48.10         0.67 o                         
   2  -1   9         59.34         63.49         1.06 o                         
   3  -1   9          1.01          0.96         0.14 o                         
   4  -1   9         43.23         43.15         2.01 o                         
  -5   0   9          2.45          3.14         0.21 o                         
  -4   0   9         23.34         24.18         0.63 o                         
  -3   0   9        100.33         92.77         2.14 o                         
  -2   0   9        137.21        116.01         1.47 o                         
  -1   0   9          8.71         10.85         0.37 o                         
   0   0   9         70.19         61.19         1.04 o                         
   1   0   9        349.94        327.31         5.35 o                         
   2   0   9         83.84         83.68         2.25 o                         
   3   0   9         55.27         56.51         2.84 o                         
   4   0   9         41.88         38.84         2.27 o                         
  -5   1   9         40.44         49.13         1.23 o                         
  -4   1   9         14.88         17.93         0.55 o                         
  -3   1   9          4.90          7.11         0.52 o                         
  -2   1   9         13.92         15.24         0.46 o                         
  -1   1   9         19.41         15.57         0.46 o                         
   0   1   9         77.81         70.86         1.38 o                         
   1   1   9         92.01         96.53         1.61 o                         
   2   1   9         10.11         10.14         0.43 o                         
   3   1   9         24.37         25.57         1.01 o                         
  -5   2   9          0.01          0.08         0.05 o                         
  -4   2   9          3.23          4.32         0.25 o                         
  -3   2   9          5.96          6.65         0.44 o                         
  -2   2   9          0.82          0.58         0.10 o                         
  -1   2   9         29.26         33.88         0.66 o                         
   0   2   9         54.27         53.35         0.91 o                         
   1   2   9         20.31         21.94         0.91 o                         
   2   2   9          0.41          0.45         0.12 o                         
   3   2   9          3.88          3.56         0.28 o                         
  -4   3   9         26.11         28.94         0.79 o                         
  -3   3   9         35.29         36.56         1.22 o                         
  -2   3   9          2.58          2.39         0.20 o                         
  -1   3   9         80.80         82.47         1.18 o                         
   0   3   9          0.45          0.19         0.09 o                         
   1   3   9         23.34         23.71         0.94 o                         
   2   3   9          0.29          0.46         0.12 o                         
   3   3   9          1.23          0.87         0.12 o                         
  -4   4   9         24.64         24.17         0.70 o                         
  -3   4   9         16.61         18.32         0.69 o                         
  -2   4   9          5.97          7.44         0.36 o                         
  -1   4   9         11.48          8.12         0.35 o                         
   0   4   9         19.08         20.89         0.75 o                         
   1   4   9          6.03          9.90         0.35 o                         
   2   4   9          0.49          0.62         0.18 o                         
  -3   5   9         13.56         14.70         1.13 o                         
  -2   5   9          2.98          1.91         0.18 o                         
  -1   5   9          2.53          3.56         0.32 o                         
   0   5   9         26.81         28.98         1.88 o                         
   1   5   9         43.67         43.61         1.02 o                         
  -1   6   9         28.19         26.80         1.15 o                         
   0   6   9          0.51          0.92         0.19 o                         
  -2  -8  10          2.54          2.09         0.33 o                         
  -1  -8  10          0.01          0.08         0.07 o                         
   0  -8  10          5.20          4.96         0.38 o                         
   1  -8  10          2.81          2.51         0.32 o                         
  -3  -7  10          9.81          8.33         0.41 o                         
  -2  -7  10          6.35          5.36         0.32 o                         
  -1  -7  10        281.86        286.87         6.14 o                         
   0  -7  10         65.62         68.50         1.94 o                         
   1  -7  10         86.41         87.77         2.18 o                         
   2  -7  10          8.11          6.07         0.36 o                         
  -3  -6  10         37.44         40.88         1.09 o                         
  -2  -6  10         26.46         27.80         0.90 o                         
  -1  -6  10          0.22          0.12         0.06 o                         
   0  -6  10        112.72        122.00         2.94 o                         
   1  -6  10         73.13         79.22         1.68 o                         
   2  -6  10          1.11          0.92         0.11 o                         
  -4  -5  10          5.09          4.25         0.26 o                         
  -3  -5  10         12.32         15.53         0.39 o                         
  -2  -5  10          3.91          3.65         0.18 o                         
  -1  -5  10         75.16         76.77         1.47 o                         
   0  -5  10         44.83         47.11         1.41 o                         
   1  -5  10          4.14          4.21         0.21 o                         
   2  -5  10          9.77         10.16         0.50 o                         
   3  -5  10          0.25          0.29         0.09 o                         
  -4  -4  10          0.44          0.78         0.09 o                         
  -3  -4  10          0.38          0.89         0.11 o                         
  -2  -4  10          0.55          0.55         0.09 o                         
  -1  -4  10        104.08        106.30         1.60 o                         
   0  -4  10         29.92         30.75         0.92 o                         
   1  -4  10          5.24          5.30         0.23 o                         
   2  -4  10          0.12          0.12         0.08 o                         
   3  -4  10          0.67          0.73         0.13 o                         
  -4  -3  10          1.47          0.74         0.09 o                         
  -3  -3  10         10.54         10.17         0.41 o                         
  -2  -3  10         32.37         35.51         0.57 o                         
  -1  -3  10         81.16         82.29         1.05 o                         
   0  -3  10          0.01          0.11         0.10 o                         
   1  -3  10         66.14         63.66         1.07 o                         
   2  -3  10         68.93         67.45         1.21 o                         
   3  -3  10         33.16         29.71         1.05 o                         
  -4  -2  10          8.08         11.81         0.31 o                         
  -3  -2  10         14.55         15.72         0.49 o                         
  -2  -2  10         30.91         24.76         0.72 o                         
  -1  -2  10        486.79        470.51         5.47 o                         
   0  -2  10          3.05          2.05         0.17 o                         
   1  -2  10        146.49        140.54         2.54 o                         
   2  -2  10          8.05          7.46         0.32 o                         
   3  -2  10          1.37          1.06         0.14 o                         
  -4  -1  10          5.97          7.27         0.36 o                         
  -3  -1  10         14.94         19.04         0.49 o                         
  -2  -1  10          0.72          1.07         0.18 o                         
  -1  -1  10         11.72         10.77         0.38 o                         
   0  -1  10          0.98          1.35         0.15 o                         
   1  -1  10        444.28        431.60         7.90 o                         
   2  -1  10         56.29         53.98         1.97 o                         
   3  -1  10         34.89         34.23         1.23 o                         
  -4   0  10         46.81         57.29         1.35 o                         
  -3   0  10          5.11          4.54         0.28 o                         
  -2   0  10         15.52         15.47         0.51 o                         
  -1   0  10          1.53          3.03         0.20 o                         
   0   0  10          7.38          7.76         0.55 o                         
   1   0  10         12.23         10.32         0.45 o                         
   2   0  10         34.06         36.16         0.88 o                         
   3   0  10          6.89          5.79         1.21 o                         
  -4   1  10         57.97         63.93         1.17 o                         
  -3   1  10         37.76         45.80         1.04 o                         
  -2   1  10          4.97          5.91         0.30 o                         
  -1   1  10          7.79          8.17         0.32 o                         
   0   1  10         16.79         14.60         0.59 o                         
   1   1  10          1.28          1.15         0.15 o                         
   2   1  10          9.51         10.32         0.37 o                         
   3   1  10         19.99         21.45         1.86 o                         
  -4   2  10         28.11         27.36         0.74 o                         
  -3   2  10          7.14          8.97         0.39 o                         
  -2   2  10         33.86         30.34         1.05 o                         
  -1   2  10         43.31         45.51         0.78 o                         
   0   2  10          1.51          0.49         0.11 o                         
   1   2  10         35.44         43.14         0.90 o                         
   2   2  10         31.44         36.36         2.51 o                         
  -3   3  10          3.39          3.90         0.23 o                         
  -2   3  10         37.47         47.01         1.45 o                         
  -1   3  10         51.31         51.60         1.05 o                         
   0   3  10          6.58          6.32         0.27 o                         
   1   3  10          7.54          8.55         0.32 o                         
   2   3  10          0.50          0.58         0.11 o                         
  -3   4  10         11.11         14.09         0.71 o                         
  -2   4  10          0.31          0.45         0.13 o                         
  -1   4  10          4.92          5.06         0.34 o                         
   0   4  10         33.62         39.58         1.31 o                         
   1   4  10        117.40        119.79         3.91 o                         
  -1   5  10          7.46          7.48         0.52 o                         
  -2  -7  11         23.63         23.64         0.66 o                         
  -1  -7  11         30.70         26.26         0.83 o                         
   0  -7  11         83.18         87.78         1.90 o                         
   1  -7  11         20.41         17.22         0.63 o                         
  -3  -6  11          3.17          2.74         0.30 o                         
  -2  -6  11         12.11         11.66         0.35 o                         
  -1  -6  11          2.14          2.32         0.16 o                         
   0  -6  11          1.60          1.54         0.13 o                         
   1  -6  11          0.03          0.00         0.07 o                         
   2  -6  11          1.64          0.98         0.13 o                         
  -3  -5  11          3.65          2.62         0.25 o                         
  -2  -5  11          5.14          5.41         0.23 o                         
  -1  -5  11         12.87         14.11         0.45 o                         
   0  -5  11         14.80         13.73         0.35 o                         
   1  -5  11          6.31          6.98         0.31 o                         
   2  -5  11         63.37         59.56         2.06 o                         
  -3  -4  11          2.48          4.29         0.31 o                         
  -2  -4  11         24.15         25.39         0.52 o                         
  -1  -4  11        156.45        161.28         2.01 o                         
   0  -4  11         96.37         97.55         2.81 o                         
   1  -4  11          1.45          1.38         0.19 o                         
   2  -4  11          2.97          2.82         0.24 o                         
  -4  -3  11         13.51         13.86         0.43 o                         
  -3  -3  11          5.42          5.42         0.28 o                         
  -2  -3  11         19.73         17.57         0.51 o                         
  -1  -3  11         37.13         37.51         0.66 o                         
   0  -3  11         10.12         10.22         0.38 o                         
   1  -3  11          0.54          0.69         0.14 o                         
   2  -3  11        152.85        138.56         8.14 o                         
  -4  -2  11          0.22          0.06         0.05 o                         
  -3  -2  11          1.22          1.82         0.14 o                         
  -2  -2  11         23.54         23.95         0.72 o                         
  -1  -2  11          0.67          1.28         0.14 o                         
   0  -2  11          0.20          0.55         0.13 o                         
   1  -2  11          4.66          4.42         0.32 o                         
   2  -2  11         74.80         80.89         2.00 o                         
  -4  -1  11         40.14         39.45         4.74 o                         
  -3  -1  11          3.72          3.66         0.27 o                         
  -2  -1  11          6.65          9.87         0.42 o                         
  -1  -1  11          4.42          4.54         0.29 o                         
   0  -1  11          0.00         -0.03         0.12 o                         
   1  -1  11          0.06          0.14         0.11 o                         
   2  -1  11         26.59         27.56         0.70 o                         
  -4   0  11         43.05         44.67         2.04 o                         
  -3   0  11         73.76         77.77         2.62 o                         
  -2   0  11          0.10          0.13         0.09 o                         
  -1   0  11         19.95         18.85         0.65 o                         
   0   0  11         15.15         19.29         0.55 o                         
   1   0  11          1.09          1.23         0.17 o                         
   2   0  11         29.97         29.14         0.83 o                         
  -3   1  11          9.17          8.80         0.37 o                         
  -2   1  11         47.70         54.58         1.35 o                         
  -1   1  11          0.19          0.32         0.08 o                         
   0   1  11          5.23          6.96         0.27 o                         
   1   1  11         36.44         40.83         1.25 o                         
   2   1  11         44.15         53.47         3.94 o                         
  -3   2  11         16.03         16.65         0.49 o                         
  -2   2  11          4.67          3.07         0.29 o                         
  -1   2  11          1.66          1.01         0.12 o                         
   0   2  11          7.06          6.51         0.32 o                         
   1   2  11         17.92         24.64         1.72 o                         
  -2   3  11         31.95         34.86         2.23 o                         
  -1   3  11          0.93          1.52         0.22 o                         
   0   3  11          4.51          7.41         1.75 o                         
  -1  -6  12          6.09          4.25         0.78 o                         
   0  -6  12         58.38         47.82         1.28 o                         
  -2  -5  12          3.02          2.45         0.24 o                         
  -1  -5  12          6.48          5.19         0.29 o                         
   0  -5  12          4.79          4.47         0.24 o                         
   1  -5  12         12.82         11.08         0.32 o                         
  -2  -4  12         12.77         12.92         0.54 o                         
  -1  -4  12          8.46          7.61         0.36 o                         
   0  -4  12         71.81         72.96         2.87 o                         
   1  -4  12         13.25         13.62         0.56 o                         
  -3  -3  12         15.51         17.22         0.85 o                         
  -2  -3  12          3.06          3.60         0.24 o                         
  -1  -3  12          6.37          5.65         0.54 o                         
   0  -3  12          0.08          0.10         0.07 o                         
   1  -3  12          3.06          2.24         0.22 o                         
  -3  -2  12          2.29          2.36         0.15 o                         
  -2  -2  12          0.44          0.81         0.15 o                         
  -1  -2  12         18.50         22.66         1.12 o                         
   0  -2  12         28.53         31.13         1.14 o                         
   1  -2  12         21.61         25.84         2.13 o                         
  -3  -1  12         29.90         26.14         0.70 o                         
  -2  -1  12         17.53         19.72         0.47 o                         
  -1  -1  12         13.55         14.01         1.14 o                         
   0  -1  12         26.01         32.15         1.21 o                         
   1  -1  12         16.38         17.31         0.60 o                         
  -2   0  12         26.20         32.66         0.86 o                         
  -1   0  12          5.29          6.32         0.30 o                         
   0   0  12         46.11         46.78         1.39 o                         
   1   0  12          2.37          3.18         0.26 o                         
  -2   1  12          2.29          3.36         0.26 o                         
  -1   1  12         39.63         45.98         4.74 o                         
   0   1  12         21.94         24.72         0.82 o                         
                                                                                
